# Supplementary material for: Molecular Mechanism of Protein Arginine Deiminase 2: A Study Involving Multiple Microsecond Long Molecular Dynamics Simulations
Source: Biochemistry. 2022 Jun 23;61(13):1286–97. doi: 10.1021/acs.biochem.2c00158 (PMC9260958; doi:10.1021/acs.biochem.2c00158)
Supplement: Supplementary file 2 — bi2c00158_si_002.zip [file bi2c00158_si_002.zip › closest/ps5-09-100w-last-frame.pdb]

ATOM      1  N   ARG     1      66.275 113.501  81.800  1.00  0.00           N  
ATOM      2  CA  ARG     1      65.727 114.675  81.022  1.00  0.00           C  
ATOM      3  C   ARG     1      64.193 114.707  81.140  1.00  0.00           C  
ATOM      4  O   ARG     1      63.523 113.717  81.338  1.00  0.00           O  
ATOM      5  CB  ARG     1      66.105 114.693  79.471  1.00  0.00           C  
ATOM      6  CG  ARG     1      65.861 116.004  78.673  1.00  0.00           C  
ATOM      7  CD  ARG     1      67.048 116.946  78.664  1.00  0.00           C  
ATOM      8  NE  ARG     1      66.988 117.948  79.838  1.00  0.00           N  
ATOM      9  CZ  ARG     1      67.673 119.036  79.963  1.00  0.00           C  
ATOM     10  NH1 ARG     1      68.819 119.260  79.457  1.00  0.00           N1+
ATOM     11  NH2 ARG     1      67.138 120.027  80.599  1.00  0.00           N  
ATOM     12  HA  ARG     1      66.090 115.595  81.479  1.00  0.00           H  
ATOM     13  HB2 ARG     1      67.174 114.488  79.512  1.00  0.00           H  
ATOM     14  HB3 ARG     1      65.688 113.818  78.972  1.00  0.00           H  
ATOM     15  HG2 ARG     1      65.586 115.839  77.631  1.00  0.00           H  
ATOM     16  HG3 ARG     1      64.967 116.549  78.977  1.00  0.00           H  
ATOM     17  HD2 ARG     1      67.997 116.417  78.749  1.00  0.00           H  
ATOM     18  HD3 ARG     1      67.025 117.485  77.717  1.00  0.00           H  
ATOM     19  HE  ARG     1      66.087 117.957  80.294  1.00  0.00           H  
ATOM     20 HH11 ARG     1      69.398 118.555  79.024  1.00  0.00           H  
ATOM     21 HH12 ARG     1      69.318 120.091  79.743  1.00  0.00           H  
ATOM     22 HH21 ARG     1      67.485 120.968  80.478  1.00  0.00           H  
ATOM     23 HH22 ARG     1      66.241 119.795  80.999  1.00  0.00           H  
ATOM     24  H1  ARG     1      67.267 113.554  81.983  1.00  0.00           H  
ATOM     25  H2  ARG     1      66.017 112.667  81.292  1.00  0.00           H  
ATOM     26  H3  ARG     1      65.778 113.409  82.675  1.00  0.00           H  
ATOM     27  N   GLU     2      63.569 115.894  81.054  1.00  0.00           N  
ATOM     28  CA  GLU     2      62.159 116.162  81.254  1.00  0.00           C  
ATOM     29  C   GLU     2      61.346 115.410  80.190  1.00  0.00           C  
ATOM     30  O   GLU     2      61.690 115.226  79.017  1.00  0.00           O  
ATOM     31  CB  GLU     2      62.003 117.705  81.331  1.00  0.00           C  
ATOM     32  CG  GLU     2      62.865 118.329  82.377  1.00  0.00           C  
ATOM     33  CD  GLU     2      64.188 118.786  81.828  1.00  0.00           C  
ATOM     34  OE1 GLU     2      64.446 119.921  81.391  1.00  0.00           O  
ATOM     35  OE2 GLU     2      65.133 117.971  81.829  1.00  0.00           O1-
ATOM     36  H   GLU     2      64.129 116.732  81.123  1.00  0.00           H  
ATOM     37  HA  GLU     2      61.948 115.749  82.241  1.00  0.00           H  
ATOM     38  HB2 GLU     2      62.157 118.153  80.350  1.00  0.00           H  
ATOM     39  HB3 GLU     2      60.970 117.921  81.604  1.00  0.00           H  
ATOM     40  HG2 GLU     2      62.387 119.222  82.780  1.00  0.00           H  
ATOM     41  HG3 GLU     2      63.047 117.580  83.148  1.00  0.00           H  
ATOM     42  N   ARG     3      60.183 114.914  80.585  1.00  0.00           N  
ATOM     43  CA  ARG     3      59.352 114.032  79.688  1.00  0.00           C  
ATOM     44  C   ARG     3      58.536 114.913  78.705  1.00  0.00           C  
ATOM     45  O   ARG     3      58.074 116.049  79.011  1.00  0.00           O  
ATOM     46  CB  ARG     3      58.428 113.248  80.574  1.00  0.00           C  
ATOM     47  CG  ARG     3      58.493 111.743  80.108  1.00  0.00           C  
ATOM     48  CD  ARG     3      57.464 110.750  80.671  1.00  0.00           C  
ATOM     49  NE  ARG     3      56.094 110.946  80.221  1.00  0.00           N  
ATOM     50  CZ  ARG     3      55.535 110.626  79.081  1.00  0.00           C  
ATOM     51  NH1 ARG     3      56.271 110.238  78.061  1.00  0.00           N1+
ATOM     52  NH2 ARG     3      54.301 110.886  78.801  1.00  0.00           N  
ATOM     53  H   ARG     3      60.029 115.106  81.564  1.00  0.00           H  
ATOM     54  HA  ARG     3      59.971 113.448  79.007  1.00  0.00           H  
ATOM     55  HB2 ARG     3      58.729 113.293  81.621  1.00  0.00           H  
ATOM     56  HB3 ARG     3      57.427 113.647  80.405  1.00  0.00           H  
ATOM     57  HG2 ARG     3      58.543 111.764  79.020  1.00  0.00           H  
ATOM     58  HG3 ARG     3      59.504 111.466  80.405  1.00  0.00           H  
ATOM     59  HD2 ARG     3      57.814 109.801  80.267  1.00  0.00           H  
ATOM     60  HD3 ARG     3      57.575 110.952  81.737  1.00  0.00           H  
ATOM     61  HE  ARG     3      55.371 111.164  80.892  1.00  0.00           H  
ATOM     62 HH11 ARG     3      57.271 110.100  78.098  1.00  0.00           H  
ATOM     63 HH12 ARG     3      55.825 110.032  77.178  1.00  0.00           H  
ATOM     64 HH21 ARG     3      53.672 111.217  79.519  1.00  0.00           H  
ATOM     65 HH22 ARG     3      53.845 110.500  77.987  1.00  0.00           H  
ATOM     66  N   THR     4      58.376 114.335  77.461  1.00  0.00           N  
ATOM     67  CA  THR     4      57.771 115.077  76.348  1.00  0.00           C  
ATOM     68  C   THR     4      56.222 114.985  76.306  1.00  0.00           C  
ATOM     69  O   THR     4      55.723 113.889  75.966  1.00  0.00           O  
ATOM     70  CB  THR     4      58.485 114.833  74.953  1.00  0.00           C  
ATOM     71  CG2 THR     4      57.948 115.738  73.807  1.00  0.00           C  
ATOM     72  OG1 THR     4      59.842 115.199  74.948  1.00  0.00           O  
ATOM     73  H   THR     4      58.729 113.415  77.241  1.00  0.00           H  
ATOM     74  HA  THR     4      58.012 116.136  76.442  1.00  0.00           H  
ATOM     75  HB  THR     4      58.456 113.773  74.698  1.00  0.00           H  
ATOM     76  HG1 THR     4      60.330 114.451  75.303  1.00  0.00           H  
ATOM     77 HG21 THR     4      56.904 115.653  73.506  1.00  0.00           H  
ATOM     78 HG22 THR     4      58.222 116.780  73.973  1.00  0.00           H  
ATOM     79 HG23 THR     4      58.489 115.301  72.968  1.00  0.00           H  
ATOM     80  N   VAL     5      55.440 116.074  76.557  1.00  0.00           N  
ATOM     81  CA  VAL     5      54.037 115.987  76.648  1.00  0.00           C  
ATOM     82  C   VAL     5      53.291 117.232  76.013  1.00  0.00           C  
ATOM     83  O   VAL     5      53.961 118.211  75.652  1.00  0.00           O  
ATOM     84  CB  VAL     5      53.529 115.896  78.111  1.00  0.00           C  
ATOM     85  CG1 VAL     5      53.830 114.502  78.832  1.00  0.00           C  
ATOM     86  CG2 VAL     5      54.140 116.952  79.055  1.00  0.00           C  
ATOM     87  H   VAL     5      55.776 116.915  77.005  1.00  0.00           H  
ATOM     88  HA  VAL     5      53.603 115.102  76.183  1.00  0.00           H  
ATOM     89  HB  VAL     5      52.475 116.153  78.223  1.00  0.00           H  
ATOM     90 HG11 VAL     5      53.243 114.415  79.746  1.00  0.00           H  
ATOM     91 HG12 VAL     5      53.635 113.642  78.192  1.00  0.00           H  
ATOM     92 HG13 VAL     5      54.889 114.480  79.088  1.00  0.00           H  
ATOM     93 HG21 VAL     5      53.478 117.044  79.916  1.00  0.00           H  
ATOM     94 HG22 VAL     5      55.189 116.754  79.276  1.00  0.00           H  
ATOM     95 HG23 VAL     5      54.168 117.956  78.633  1.00  0.00           H  
ATOM     96  N   ARG     6      52.024 117.080  75.766  1.00  0.00           N  
ATOM     97  CA  ARG     6      51.201 117.914  74.843  1.00  0.00           C  
ATOM     98  C   ARG     6      49.966 118.414  75.514  1.00  0.00           C  
ATOM     99  O   ARG     6      49.224 117.659  76.134  1.00  0.00           O  
ATOM    100  CB  ARG     6      51.025 117.156  73.541  1.00  0.00           C  
ATOM    101  CG  ARG     6      52.347 116.563  72.896  1.00  0.00           C  
ATOM    102  CD  ARG     6      53.162 117.754  72.339  1.00  0.00           C  
ATOM    103  NE  ARG     6      54.355 117.305  71.667  1.00  0.00           N  
ATOM    104  CZ  ARG     6      55.180 118.062  71.010  1.00  0.00           C  
ATOM    105  NH1 ARG     6      54.873 119.286  70.805  1.00  0.00           N1+
ATOM    106  NH2 ARG     6      56.255 117.608  70.433  1.00  0.00           N  
ATOM    107  H   ARG     6      51.555 116.247  76.092  1.00  0.00           H  
ATOM    108  HA  ARG     6      51.650 118.877  74.602  1.00  0.00           H  
ATOM    109  HB2 ARG     6      50.412 116.262  73.662  1.00  0.00           H  
ATOM    110  HB3 ARG     6      50.644 117.810  72.756  1.00  0.00           H  
ATOM    111  HG2 ARG     6      52.902 116.022  73.663  1.00  0.00           H  
ATOM    112  HG3 ARG     6      52.141 115.950  72.020  1.00  0.00           H  
ATOM    113  HD2 ARG     6      52.549 118.409  71.720  1.00  0.00           H  
ATOM    114  HD3 ARG     6      53.473 118.304  73.227  1.00  0.00           H  
ATOM    115  HE  ARG     6      54.457 116.300  71.668  1.00  0.00           H  
ATOM    116 HH11 ARG     6      53.906 119.546  70.942  1.00  0.00           H  
ATOM    117 HH12 ARG     6      55.480 119.944  70.337  1.00  0.00           H  
ATOM    118 HH21 ARG     6      56.359 116.614  70.290  1.00  0.00           H  
ATOM    119 HH22 ARG     6      56.788 118.259  69.873  1.00  0.00           H  
ATOM    120  N   LEU     7      49.591 119.635  75.223  1.00  0.00           N  
ATOM    121  CA  LEU     7      48.436 120.348  75.851  1.00  0.00           C  
ATOM    122  C   LEU     7      47.142 120.130  75.083  1.00  0.00           C  
ATOM    123  O   LEU     7      47.139 120.048  73.814  1.00  0.00           O  
ATOM    124  CB  LEU     7      48.710 121.833  75.904  1.00  0.00           C  
ATOM    125  CG  LEU     7      49.891 122.386  76.640  1.00  0.00           C  
ATOM    126  CD1 LEU     7      49.775 123.915  76.544  1.00  0.00           C  
ATOM    127  CD2 LEU     7      49.830 121.904  78.152  1.00  0.00           C  
ATOM    128  H   LEU     7      50.285 120.164  74.713  1.00  0.00           H  
ATOM    129  HA  LEU     7      48.342 119.969  76.869  1.00  0.00           H  
ATOM    130  HB2 LEU     7      48.696 122.267  74.904  1.00  0.00           H  
ATOM    131  HB3 LEU     7      47.800 122.216  76.365  1.00  0.00           H  
ATOM    132  HG  LEU     7      50.845 122.027  76.256  1.00  0.00           H  
ATOM    133 HD11 LEU     7      50.612 124.423  77.022  1.00  0.00           H  
ATOM    134 HD12 LEU     7      49.723 124.167  75.485  1.00  0.00           H  
ATOM    135 HD13 LEU     7      48.840 124.313  76.936  1.00  0.00           H  
ATOM    136 HD21 LEU     7      49.993 120.830  78.239  1.00  0.00           H  
ATOM    137 HD22 LEU     7      50.595 122.353  78.786  1.00  0.00           H  
ATOM    138 HD23 LEU     7      48.879 122.145  78.626  1.00  0.00           H  
ATOM    139  N   GLN     8      46.034 120.048  75.836  1.00  0.00           N  
ATOM    140  CA  GLN     8      44.778 119.658  75.211  1.00  0.00           C  
ATOM    141  C   GLN     8      43.721 120.758  75.375  1.00  0.00           C  
ATOM    142  O   GLN     8      43.711 121.490  76.417  1.00  0.00           O  
ATOM    143  CB  GLN     8      44.307 118.324  75.940  1.00  0.00           C  
ATOM    144  CG  GLN     8      45.320 117.135  76.016  1.00  0.00           C  
ATOM    145  CD  GLN     8      45.726 116.481  74.693  1.00  0.00           C  
ATOM    146  NE2 GLN     8      46.756 115.619  74.528  1.00  0.00           N  
ATOM    147  OE1 GLN     8      45.086 116.827  73.654  1.00  0.00           O  
ATOM    148  H   GLN     8      46.169 120.036  76.837  1.00  0.00           H  
ATOM    149  HA  GLN     8      44.895 119.469  74.144  1.00  0.00           H  
ATOM    150  HB2 GLN     8      44.014 118.629  76.944  1.00  0.00           H  
ATOM    151  HB3 GLN     8      43.403 117.952  75.457  1.00  0.00           H  
ATOM    152  HG2 GLN     8      46.205 117.503  76.536  1.00  0.00           H  
ATOM    153  HG3 GLN     8      44.987 116.268  76.587  1.00  0.00           H  
ATOM    154 HE21 GLN     8      46.987 115.456  73.558  1.00  0.00           H  
ATOM    155 HE22 GLN     8      47.307 115.286  75.306  1.00  0.00           H  
ATOM    156  N   TYR     9      42.684 120.694  74.541  1.00  0.00           N  
ATOM    157  CA  TYR     9      41.432 121.367  74.652  1.00  0.00           C  
ATOM    158  C   TYR     9      40.246 120.421  74.871  1.00  0.00           C  
ATOM    159  O   TYR     9      40.260 119.186  74.521  1.00  0.00           O  
ATOM    160  CB  TYR     9      41.199 122.221  73.323  1.00  0.00           C  
ATOM    161  CG  TYR     9      42.313 123.220  72.886  1.00  0.00           C  
ATOM    162  CD1 TYR     9      42.084 124.565  73.037  1.00  0.00           C  
ATOM    163  CD2 TYR     9      43.466 122.773  72.230  1.00  0.00           C  
ATOM    164  CE1 TYR     9      43.054 125.512  72.706  1.00  0.00           C  
ATOM    165  CE2 TYR     9      44.326 123.713  71.693  1.00  0.00           C  
ATOM    166  CZ  TYR     9      44.142 125.084  71.805  1.00  0.00           C  
ATOM    167  OH  TYR     9      44.956 126.015  71.316  1.00  0.00           O  
ATOM    168  H   TYR     9      42.658 120.039  73.773  1.00  0.00           H  
ATOM    169  HA  TYR     9      41.311 122.116  75.435  1.00  0.00           H  
ATOM    170  HB2 TYR     9      41.004 121.517  72.514  1.00  0.00           H  
ATOM    171  HB3 TYR     9      40.261 122.757  73.470  1.00  0.00           H  
ATOM    172  HD1 TYR     9      41.170 124.912  73.497  1.00  0.00           H  
ATOM    173  HD2 TYR     9      43.632 121.735  71.980  1.00  0.00           H  
ATOM    174  HE1 TYR     9      42.843 126.546  72.939  1.00  0.00           H  
ATOM    175  HE2 TYR     9      45.137 123.366  71.071  1.00  0.00           H  
ATOM    176  HH  TYR     9      45.542 125.506  70.750  1.00  0.00           H  
ATOM    177  N   GLY    10      39.309 120.898  75.699  1.00  0.00           N  
ATOM    178  CA  GLY    10      38.012 120.177  76.015  1.00  0.00           C  
ATOM    179  C   GLY    10      38.212 119.320  77.313  1.00  0.00           C  
ATOM    180  O   GLY    10      39.092 119.721  78.108  1.00  0.00           O  
ATOM    181  H   GLY    10      39.429 121.794  76.149  1.00  0.00           H  
ATOM    182  HA2 GLY    10      37.153 120.833  76.152  1.00  0.00           H  
ATOM    183  HA3 GLY    10      37.673 119.599  75.154  1.00  0.00           H  
ATOM    184  N   SER    11      37.394 118.330  77.586  1.00  0.00           N  
ATOM    185  CA  SER    11      37.642 117.283  78.654  1.00  0.00           C  
ATOM    186  C   SER    11      38.843 116.325  78.300  1.00  0.00           C  
ATOM    187  O   SER    11      39.036 115.995  77.101  1.00  0.00           O  
ATOM    188  CB  SER    11      36.327 116.469  78.865  1.00  0.00           C  
ATOM    189  OG  SER    11      35.386 117.407  79.338  1.00  0.00           O  
ATOM    190  H   SER    11      36.505 118.256  77.112  1.00  0.00           H  
ATOM    191  HA  SER    11      37.898 117.810  79.573  1.00  0.00           H  
ATOM    192  HB2 SER    11      35.988 115.939  77.975  1.00  0.00           H  
ATOM    193  HB3 SER    11      36.529 115.796  79.698  1.00  0.00           H  
ATOM    194  HG  SER    11      35.293 117.271  80.284  1.00  0.00           H  
ATOM    195  N   ALA    12      39.599 115.905  79.258  1.00  0.00           N  
ATOM    196  CA  ALA    12      40.793 114.977  79.222  1.00  0.00           C  
ATOM    197  C   ALA    12      40.931 114.081  80.468  1.00  0.00           C  
ATOM    198  O   ALA    12      40.363 114.431  81.556  1.00  0.00           O  
ATOM    199  CB  ALA    12      41.961 115.926  79.028  1.00  0.00           C  
ATOM    200  H   ALA    12      39.285 116.173  80.180  1.00  0.00           H  
ATOM    201  HA  ALA    12      40.675 114.355  78.335  1.00  0.00           H  
ATOM    202  HB1 ALA    12      41.974 116.686  79.809  1.00  0.00           H  
ATOM    203  HB2 ALA    12      42.919 115.406  79.028  1.00  0.00           H  
ATOM    204  HB3 ALA    12      41.925 116.415  78.054  1.00  0.00           H  
ATOM    205  N   VAL    13      41.690 113.048  80.276  1.00  0.00           N  
ATOM    206  CA  VAL    13      42.189 112.244  81.361  1.00  0.00           C  
ATOM    207  C   VAL    13      43.443 112.826  81.999  1.00  0.00           C  
ATOM    208  O   VAL    13      44.361 113.449  81.351  1.00  0.00           O  
ATOM    209  CB  VAL    13      42.346 110.741  81.064  1.00  0.00           C  
ATOM    210  CG1 VAL    13      42.586 109.857  82.288  1.00  0.00           C  
ATOM    211  CG2 VAL    13      40.973 110.340  80.482  1.00  0.00           C  
ATOM    212  H   VAL    13      42.155 112.907  79.391  1.00  0.00           H  
ATOM    213  HA  VAL    13      41.502 112.142  82.201  1.00  0.00           H  
ATOM    214  HB  VAL    13      43.112 110.499  80.327  1.00  0.00           H  
ATOM    215 HG11 VAL    13      42.720 108.817  81.988  1.00  0.00           H  
ATOM    216 HG12 VAL    13      43.516 110.006  82.836  1.00  0.00           H  
ATOM    217 HG13 VAL    13      41.734 109.755  82.961  1.00  0.00           H  
ATOM    218 HG21 VAL    13      40.964 110.839  79.514  1.00  0.00           H  
ATOM    219 HG22 VAL    13      40.855 109.258  80.413  1.00  0.00           H  
ATOM    220 HG23 VAL    13      40.225 110.724  81.176  1.00  0.00           H  
ATOM    221  N   GLU    14      43.552 112.878  83.338  1.00  0.00           N  
ATOM    222  CA  GLU    14      44.700 113.368  84.095  1.00  0.00           C  
ATOM    223  C   GLU    14      46.056 112.666  83.538  1.00  0.00           C  
ATOM    224  O   GLU    14      46.109 111.501  83.159  1.00  0.00           O  
ATOM    225  CB  GLU    14      44.584 113.114  85.624  1.00  0.00           C  
ATOM    226  CG  GLU    14      43.374 113.870  86.174  1.00  0.00           C  
ATOM    227  CD  GLU    14      42.012 113.102  86.178  1.00  0.00           C  
ATOM    228  OE1 GLU    14      41.417 112.877  85.119  1.00  0.00           O  
ATOM    229  OE2 GLU    14      41.347 112.824  87.236  1.00  0.00           O1-
ATOM    230  H   GLU    14      42.743 112.659  83.901  1.00  0.00           H  
ATOM    231  HA  GLU    14      44.775 114.439  83.908  1.00  0.00           H  
ATOM    232  HB2 GLU    14      44.539 112.034  85.767  1.00  0.00           H  
ATOM    233  HB3 GLU    14      45.525 113.501  86.014  1.00  0.00           H  
ATOM    234  HG2 GLU    14      43.566 114.108  87.220  1.00  0.00           H  
ATOM    235  HG3 GLU    14      43.292 114.825  85.654  1.00  0.00           H  
ATOM    236  N   ALA    15      47.191 113.435  83.263  1.00  0.00           N  
ATOM    237  CA  ALA    15      48.559 112.903  83.156  1.00  0.00           C  
ATOM    238  C   ALA    15      49.023 112.428  84.572  1.00  0.00           C  
ATOM    239  O   ALA    15      48.769 113.095  85.511  1.00  0.00           O  
ATOM    240  CB  ALA    15      49.534 113.969  82.513  1.00  0.00           C  
ATOM    241  H   ALA    15      47.189 114.422  83.481  1.00  0.00           H  
ATOM    242  HA  ALA    15      48.659 112.098  82.428  1.00  0.00           H  
ATOM    243  HB1 ALA    15      49.743 114.686  83.307  1.00  0.00           H  
ATOM    244  HB2 ALA    15      50.462 113.463  82.244  1.00  0.00           H  
ATOM    245  HB3 ALA    15      49.134 114.474  81.634  1.00  0.00           H  
ATOM    246  N   VAL    16      49.770 111.296  84.491  1.00  0.00           N  
ATOM    247  CA  VAL    16      50.547 110.781  85.650  1.00  0.00           C  
ATOM    248  C   VAL    16      51.874 111.453  85.737  1.00  0.00           C  
ATOM    249  O   VAL    16      52.818 111.330  84.925  1.00  0.00           O  
ATOM    250  CB  VAL    16      50.679 109.277  85.748  1.00  0.00           C  
ATOM    251  CG1 VAL    16      51.718 108.863  86.805  1.00  0.00           C  
ATOM    252  CG2 VAL    16      49.323 108.654  86.128  1.00  0.00           C  
ATOM    253  H   VAL    16      49.898 110.856  83.590  1.00  0.00           H  
ATOM    254  HA  VAL    16      49.985 111.048  86.546  1.00  0.00           H  
ATOM    255  HB  VAL    16      51.089 109.008  84.775  1.00  0.00           H  
ATOM    256 HG11 VAL    16      52.768 108.926  86.519  1.00  0.00           H  
ATOM    257 HG12 VAL    16      51.554 109.285  87.797  1.00  0.00           H  
ATOM    258 HG13 VAL    16      51.670 107.808  87.074  1.00  0.00           H  
ATOM    259 HG21 VAL    16      48.658 108.467  85.284  1.00  0.00           H  
ATOM    260 HG22 VAL    16      49.606 107.629  86.367  1.00  0.00           H  
ATOM    261 HG23 VAL    16      48.893 109.254  86.930  1.00  0.00           H  
ATOM    262  N   TYR    17      52.065 112.165  86.848  1.00  0.00           N  
ATOM    263  CA  TYR    17      53.326 112.677  87.193  1.00  0.00           C  
ATOM    264  C   TYR    17      53.923 111.699  88.226  1.00  0.00           C  
ATOM    265  O   TYR    17      53.365 111.503  89.329  1.00  0.00           O  
ATOM    266  CB  TYR    17      53.166 114.084  87.793  1.00  0.00           C  
ATOM    267  CG  TYR    17      54.430 114.913  88.033  1.00  0.00           C  
ATOM    268  CD1 TYR    17      54.715 116.021  87.194  1.00  0.00           C  
ATOM    269  CD2 TYR    17      55.292 114.532  89.084  1.00  0.00           C  
ATOM    270  CE1 TYR    17      55.926 116.718  87.463  1.00  0.00           C  
ATOM    271  CE2 TYR    17      56.445 115.216  89.281  1.00  0.00           C  
ATOM    272  CZ  TYR    17      56.813 116.364  88.503  1.00  0.00           C  
ATOM    273  OH  TYR    17      57.821 117.156  88.954  1.00  0.00           O  
ATOM    274  H   TYR    17      51.362 112.157  87.573  1.00  0.00           H  
ATOM    275  HA  TYR    17      53.983 112.642  86.324  1.00  0.00           H  
ATOM    276  HB2 TYR    17      52.646 114.694  87.054  1.00  0.00           H  
ATOM    277  HB3 TYR    17      52.701 113.891  88.760  1.00  0.00           H  
ATOM    278  HD1 TYR    17      54.039 116.434  86.459  1.00  0.00           H  
ATOM    279  HD2 TYR    17      55.043 113.701  89.727  1.00  0.00           H  
ATOM    280  HE1 TYR    17      56.101 117.589  86.849  1.00  0.00           H  
ATOM    281  HE2 TYR    17      57.033 115.063  90.173  1.00  0.00           H  
ATOM    282  HH  TYR    17      58.498 116.637  89.394  1.00  0.00           H  
ATOM    283  N   VAL    18      55.066 111.064  87.828  1.00  0.00           N  
ATOM    284  CA  VAL    18      55.896 110.297  88.719  1.00  0.00           C  
ATOM    285  C   VAL    18      56.930 111.237  89.375  1.00  0.00           C  
ATOM    286  O   VAL    18      57.693 111.916  88.673  1.00  0.00           O  
ATOM    287  CB  VAL    18      56.639 109.181  88.037  1.00  0.00           C  
ATOM    288  CG1 VAL    18      57.341 108.260  88.962  1.00  0.00           C  
ATOM    289  CG2 VAL    18      55.768 108.237  87.099  1.00  0.00           C  
ATOM    290  H   VAL    18      55.351 111.333  86.897  1.00  0.00           H  
ATOM    291  HA  VAL    18      55.285 109.826  89.489  1.00  0.00           H  
ATOM    292  HB  VAL    18      57.396 109.626  87.391  1.00  0.00           H  
ATOM    293 HG11 VAL    18      57.580 107.344  88.422  1.00  0.00           H  
ATOM    294 HG12 VAL    18      58.196 108.826  89.331  1.00  0.00           H  
ATOM    295 HG13 VAL    18      56.706 108.003  89.809  1.00  0.00           H  
ATOM    296 HG21 VAL    18      55.458 108.739  86.182  1.00  0.00           H  
ATOM    297 HG22 VAL    18      56.308 107.362  86.737  1.00  0.00           H  
ATOM    298 HG23 VAL    18      54.972 107.845  87.732  1.00  0.00           H  
ATOM    299  N   LEU    19      56.881 111.402  90.697  1.00  0.00           N  
ATOM    300  CA  LEU    19      57.697 112.362  91.537  1.00  0.00           C  
ATOM    301  C   LEU    19      59.185 112.076  91.204  1.00  0.00           C  
ATOM    302  O   LEU    19      59.628 110.937  90.959  1.00  0.00           O  
ATOM    303  CB  LEU    19      57.394 112.323  93.009  1.00  0.00           C  
ATOM    304  CG  LEU    19      55.928 112.610  93.386  1.00  0.00           C  
ATOM    305  CD1 LEU    19      55.843 112.399  94.877  1.00  0.00           C  
ATOM    306  CD2 LEU    19      55.348 113.909  92.906  1.00  0.00           C  
ATOM    307  H   LEU    19      56.097 110.970  91.164  1.00  0.00           H  
ATOM    308  HA  LEU    19      57.610 113.407  91.240  1.00  0.00           H  
ATOM    309  HB2 LEU    19      57.687 111.373  93.458  1.00  0.00           H  
ATOM    310  HB3 LEU    19      58.029 113.115  93.406  1.00  0.00           H  
ATOM    311  HG  LEU    19      55.343 111.789  92.972  1.00  0.00           H  
ATOM    312 HD11 LEU    19      56.054 111.377  95.190  1.00  0.00           H  
ATOM    313 HD12 LEU    19      56.353 113.128  95.507  1.00  0.00           H  
ATOM    314 HD13 LEU    19      54.805 112.386  95.208  1.00  0.00           H  
ATOM    315 HD21 LEU    19      56.040 114.733  93.076  1.00  0.00           H  
ATOM    316 HD22 LEU    19      55.016 113.945  91.868  1.00  0.00           H  
ATOM    317 HD23 LEU    19      54.526 114.175  93.571  1.00  0.00           H  
ATOM    318  N   GLY    20      59.933 113.145  91.071  1.00  0.00           N  
ATOM    319  CA  GLY    20      61.348 113.158  90.840  1.00  0.00           C  
ATOM    320  C   GLY    20      61.723 113.144  89.315  1.00  0.00           C  
ATOM    321  O   GLY    20      62.893 113.493  89.142  1.00  0.00           O  
ATOM    322  H   GLY    20      59.371 113.983  91.111  1.00  0.00           H  
ATOM    323  HA2 GLY    20      61.793 114.054  91.272  1.00  0.00           H  
ATOM    324  HA3 GLY    20      61.830 112.289  91.288  1.00  0.00           H  
ATOM    325  N   THR    21      60.841 112.777  88.393  1.00  0.00           N  
ATOM    326  CA  THR    21      60.786 113.245  87.055  1.00  0.00           C  
ATOM    327  C   THR    21      60.047 114.562  86.883  1.00  0.00           C  
ATOM    328  O   THR    21      59.159 114.844  87.710  1.00  0.00           O  
ATOM    329  CB  THR    21      60.367 112.077  86.096  1.00  0.00           C  
ATOM    330  CG2 THR    21      60.153 112.584  84.666  1.00  0.00           C  
ATOM    331  OG1 THR    21      61.254 110.990  86.201  1.00  0.00           O  
ATOM    332  H   THR    21      59.968 112.454  88.786  1.00  0.00           H  
ATOM    333  HA  THR    21      61.821 113.520  86.849  1.00  0.00           H  
ATOM    334  HB  THR    21      59.432 111.656  86.465  1.00  0.00           H  
ATOM    335  HG1 THR    21      61.154 110.733  87.120  1.00  0.00           H  
ATOM    336 HG21 THR    21      60.958 113.184  84.241  1.00  0.00           H  
ATOM    337 HG22 THR    21      59.863 111.699  84.099  1.00  0.00           H  
ATOM    338 HG23 THR    21      59.289 113.244  84.594  1.00  0.00           H  
ATOM    339  N   TYR    22      60.325 115.356  85.828  1.00  0.00           N  
ATOM    340  CA  TYR    22      59.780 116.671  85.473  1.00  0.00           C  
ATOM    341  C   TYR    22      59.122 116.594  84.046  1.00  0.00           C  
ATOM    342  O   TYR    22      59.440 115.682  83.252  1.00  0.00           O  
ATOM    343  CB  TYR    22      60.987 117.666  85.509  1.00  0.00           C  
ATOM    344  CG  TYR    22      61.599 117.772  86.880  1.00  0.00           C  
ATOM    345  CD1 TYR    22      63.038 117.662  86.895  1.00  0.00           C  
ATOM    346  CD2 TYR    22      60.812 118.063  88.005  1.00  0.00           C  
ATOM    347  CE1 TYR    22      63.634 117.958  88.121  1.00  0.00           C  
ATOM    348  CE2 TYR    22      61.538 118.143  89.233  1.00  0.00           C  
ATOM    349  CZ  TYR    22      62.939 118.190  89.349  1.00  0.00           C  
ATOM    350  OH  TYR    22      63.568 118.243  90.559  1.00  0.00           O  
ATOM    351  H   TYR    22      61.081 115.063  85.226  1.00  0.00           H  
ATOM    352  HA  TYR    22      59.082 117.011  86.238  1.00  0.00           H  
ATOM    353  HB2 TYR    22      61.740 117.327  84.797  1.00  0.00           H  
ATOM    354  HB3 TYR    22      60.685 118.642  85.130  1.00  0.00           H  
ATOM    355  HD1 TYR    22      63.667 117.509  86.031  1.00  0.00           H  
ATOM    356  HD2 TYR    22      59.739 118.057  87.887  1.00  0.00           H  
ATOM    357  HE1 TYR    22      64.707 118.075  88.154  1.00  0.00           H  
ATOM    358  HE2 TYR    22      60.949 118.254  90.132  1.00  0.00           H  
ATOM    359  HH  TYR    22      64.425 117.826  90.451  1.00  0.00           H  
ATOM    360  N   LEU    23      58.206 117.490  83.697  1.00  0.00           N  
ATOM    361  CA  LEU    23      57.592 117.595  82.355  1.00  0.00           C  
ATOM    362  C   LEU    23      58.245 118.823  81.489  1.00  0.00           C  
ATOM    363  O   LEU    23      58.422 119.854  82.102  1.00  0.00           O  
ATOM    364  CB  LEU    23      56.110 117.466  82.405  1.00  0.00           C  
ATOM    365  CG  LEU    23      55.428 116.359  83.225  1.00  0.00           C  
ATOM    366  CD1 LEU    23      53.890 116.580  83.443  1.00  0.00           C  
ATOM    367  CD2 LEU    23      55.757 114.910  82.888  1.00  0.00           C  
ATOM    368  H   LEU    23      58.085 118.203  84.402  1.00  0.00           H  
ATOM    369  HA  LEU    23      57.947 116.737  81.785  1.00  0.00           H  
ATOM    370  HB2 LEU    23      55.764 118.480  82.608  1.00  0.00           H  
ATOM    371  HB3 LEU    23      55.878 117.200  81.374  1.00  0.00           H  
ATOM    372  HG  LEU    23      55.791 116.511  84.242  1.00  0.00           H  
ATOM    373 HD11 LEU    23      53.413 116.156  82.559  1.00  0.00           H  
ATOM    374 HD12 LEU    23      53.576 116.106  84.373  1.00  0.00           H  
ATOM    375 HD13 LEU    23      53.679 117.632  83.637  1.00  0.00           H  
ATOM    376 HD21 LEU    23      55.242 114.307  83.636  1.00  0.00           H  
ATOM    377 HD22 LEU    23      55.379 114.708  81.886  1.00  0.00           H  
ATOM    378 HD23 LEU    23      56.829 114.716  82.900  1.00  0.00           H  
ATOM    379  N   TRP    24      58.346 118.640  80.160  1.00  0.00           N  
ATOM    380  CA  TRP    24      58.402 119.760  79.212  1.00  0.00           C  
ATOM    381  C   TRP    24      57.228 119.740  78.260  1.00  0.00           C  
ATOM    382  O   TRP    24      56.695 118.663  77.984  1.00  0.00           O  
ATOM    383  CB  TRP    24      59.700 119.594  78.377  1.00  0.00           C  
ATOM    384  CG  TRP    24      59.943 120.516  77.270  1.00  0.00           C  
ATOM    385  CD1 TRP    24      60.574 121.765  77.378  1.00  0.00           C  
ATOM    386  CD2 TRP    24      59.506 120.506  75.875  1.00  0.00           C  
ATOM    387  CE2 TRP    24      59.963 121.671  75.211  1.00  0.00           C  
ATOM    388  CE3 TRP    24      58.679 119.583  75.166  1.00  0.00           C  
ATOM    389  NE1 TRP    24      60.725 122.327  76.137  1.00  0.00           N  
ATOM    390  CZ2 TRP    24      59.669 121.885  73.829  1.00  0.00           C  
ATOM    391  CZ3 TRP    24      58.270 119.820  73.829  1.00  0.00           C  
ATOM    392  CH2 TRP    24      58.806 120.961  73.127  1.00  0.00           C  
ATOM    393  H   TRP    24      58.176 117.715  79.792  1.00  0.00           H  
ATOM    394  HA  TRP    24      58.422 120.690  79.779  1.00  0.00           H  
ATOM    395  HB2 TRP    24      60.575 119.866  78.967  1.00  0.00           H  
ATOM    396  HB3 TRP    24      59.698 118.553  78.053  1.00  0.00           H  
ATOM    397  HD1 TRP    24      61.058 122.153  78.262  1.00  0.00           H  
ATOM    398  HE1 TRP    24      61.259 123.155  75.916  1.00  0.00           H  
ATOM    399  HE3 TRP    24      58.381 118.627  75.571  1.00  0.00           H  
ATOM    400  HZ2 TRP    24      60.211 122.697  73.368  1.00  0.00           H  
ATOM    401  HZ3 TRP    24      57.653 119.029  73.430  1.00  0.00           H  
ATOM    402  HH2 TRP    24      58.689 121.117  72.065  1.00  0.00           H  
ATOM    403  N   THR    25      56.799 120.911  77.769  1.00  0.00           N  
ATOM    404  CA  THR    25      55.727 121.018  76.705  1.00  0.00           C  
ATOM    405  C   THR    25      55.963 122.199  75.692  1.00  0.00           C  
ATOM    406  O   THR    25      56.801 123.108  76.048  1.00  0.00           O  
ATOM    407  CB  THR    25      54.306 120.982  77.261  1.00  0.00           C  
ATOM    408  CG2 THR    25      53.808 122.240  77.947  1.00  0.00           C  
ATOM    409  OG1 THR    25      53.359 120.576  76.302  1.00  0.00           O  
ATOM    410  H   THR    25      57.218 121.739  78.168  1.00  0.00           H  
ATOM    411  HA  THR    25      55.748 120.123  76.085  1.00  0.00           H  
ATOM    412  HB  THR    25      54.303 120.261  78.078  1.00  0.00           H  
ATOM    413  HG1 THR    25      53.608 119.690  76.027  1.00  0.00           H  
ATOM    414 HG21 THR    25      53.838 123.045  77.213  1.00  0.00           H  
ATOM    415 HG22 THR    25      52.798 122.184  78.353  1.00  0.00           H  
ATOM    416 HG23 THR    25      54.511 122.527  78.729  1.00  0.00           H  
ATOM    417  N   ASP    26      55.105 122.315  74.699  1.00  0.00           N  
ATOM    418  CA  ASP    26      55.035 123.459  73.774  1.00  0.00           C  
ATOM    419  C   ASP    26      53.648 124.098  73.978  1.00  0.00           C  
ATOM    420  O   ASP    26      52.566 123.498  73.998  1.00  0.00           O  
ATOM    421  CB  ASP    26      55.329 122.813  72.378  1.00  0.00           C  
ATOM    422  CG  ASP    26      55.385 123.835  71.282  1.00  0.00           C  
ATOM    423  OD1 ASP    26      55.342 123.303  70.104  1.00  0.00           O  
ATOM    424  OD2 ASP    26      55.434 125.085  71.478  1.00  0.00           O1-
ATOM    425  H   ASP    26      54.459 121.540  74.673  1.00  0.00           H  
ATOM    426  HA  ASP    26      55.833 124.177  73.965  1.00  0.00           H  
ATOM    427  HB2 ASP    26      56.310 122.364  72.536  1.00  0.00           H  
ATOM    428  HB3 ASP    26      54.556 122.077  72.158  1.00  0.00           H  
ATOM    429  N   VAL    27      53.657 125.418  74.150  1.00  0.00           N  
ATOM    430  CA  VAL    27      52.466 126.223  74.181  1.00  0.00           C  
ATOM    431  C   VAL    27      52.226 126.900  72.772  1.00  0.00           C  
ATOM    432  O   VAL    27      51.125 127.163  72.397  1.00  0.00           O  
ATOM    433  CB  VAL    27      52.527 127.268  75.359  1.00  0.00           C  
ATOM    434  CG1 VAL    27      51.193 128.012  75.641  1.00  0.00           C  
ATOM    435  CG2 VAL    27      52.939 126.663  76.691  1.00  0.00           C  
ATOM    436  H   VAL    27      54.562 125.806  74.375  1.00  0.00           H  
ATOM    437  HA  VAL    27      51.547 125.656  74.323  1.00  0.00           H  
ATOM    438  HB  VAL    27      53.334 127.970  75.152  1.00  0.00           H  
ATOM    439 HG11 VAL    27      50.813 128.468  74.727  1.00  0.00           H  
ATOM    440 HG12 VAL    27      50.480 127.321  76.091  1.00  0.00           H  
ATOM    441 HG13 VAL    27      51.318 128.843  76.335  1.00  0.00           H  
ATOM    442 HG21 VAL    27      52.789 127.380  77.499  1.00  0.00           H  
ATOM    443 HG22 VAL    27      52.338 125.766  76.837  1.00  0.00           H  
ATOM    444 HG23 VAL    27      53.966 126.301  76.734  1.00  0.00           H  
ATOM    445  N   TYR    28      53.210 126.997  71.899  1.00  0.00           N  
ATOM    446  CA  TYR    28      53.069 127.579  70.524  1.00  0.00           C  
ATOM    447  C   TYR    28      52.308 126.767  69.520  1.00  0.00           C  
ATOM    448  O   TYR    28      51.408 127.266  68.849  1.00  0.00           O  
ATOM    449  CB  TYR    28      54.406 128.002  70.058  1.00  0.00           C  
ATOM    450  CG  TYR    28      54.298 128.476  68.637  1.00  0.00           C  
ATOM    451  CD1 TYR    28      53.752 129.779  68.441  1.00  0.00           C  
ATOM    452  CD2 TYR    28      54.585 127.631  67.553  1.00  0.00           C  
ATOM    453  CE1 TYR    28      53.489 130.144  67.054  1.00  0.00           C  
ATOM    454  CE2 TYR    28      54.275 127.986  66.226  1.00  0.00           C  
ATOM    455  CZ  TYR    28      53.625 129.239  65.993  1.00  0.00           C  
ATOM    456  OH  TYR    28      53.311 129.573  64.748  1.00  0.00           O  
ATOM    457  H   TYR    28      54.147 126.750  72.184  1.00  0.00           H  
ATOM    458  HA  TYR    28      52.561 128.543  70.517  1.00  0.00           H  
ATOM    459  HB2 TYR    28      54.709 128.784  70.754  1.00  0.00           H  
ATOM    460  HB3 TYR    28      55.169 127.224  70.033  1.00  0.00           H  
ATOM    461  HD1 TYR    28      53.550 130.477  69.239  1.00  0.00           H  
ATOM    462  HD2 TYR    28      55.017 126.669  67.785  1.00  0.00           H  
ATOM    463  HE1 TYR    28      53.159 131.166  66.936  1.00  0.00           H  
ATOM    464  HE2 TYR    28      54.596 127.429  65.358  1.00  0.00           H  
ATOM    465  HH  TYR    28      52.673 130.288  64.696  1.00  0.00           H  
ATOM    466  N   SER    29      52.674 125.524  69.295  1.00  0.00           N  
ATOM    467  CA  SER    29      52.031 124.722  68.241  1.00  0.00           C  
ATOM    468  C   SER    29      50.639 124.213  68.684  1.00  0.00           C  
ATOM    469  O   SER    29      49.835 123.781  67.807  1.00  0.00           O  
ATOM    470  CB  SER    29      52.809 123.460  67.966  1.00  0.00           C  
ATOM    471  OG  SER    29      53.002 122.697  69.153  1.00  0.00           O  
ATOM    472  H   SER    29      53.476 125.081  69.721  1.00  0.00           H  
ATOM    473  HA  SER    29      51.972 125.294  67.315  1.00  0.00           H  
ATOM    474  HB2 SER    29      52.259 122.960  67.169  1.00  0.00           H  
ATOM    475  HB3 SER    29      53.777 123.662  67.506  1.00  0.00           H  
ATOM    476  HG  SER    29      53.925 122.750  69.414  1.00  0.00           H  
ATOM    477  N   ALA    30      50.221 124.316  69.917  1.00  0.00           N  
ATOM    478  CA  ALA    30      48.854 124.129  70.399  1.00  0.00           C  
ATOM    479  C   ALA    30      47.986 125.383  69.920  1.00  0.00           C  
ATOM    480  O   ALA    30      46.801 125.211  69.595  1.00  0.00           O  
ATOM    481  CB  ALA    30      48.935 124.018  71.924  1.00  0.00           C  
ATOM    482  H   ALA    30      50.877 124.722  70.569  1.00  0.00           H  
ATOM    483  HA  ALA    30      48.438 123.251  69.905  1.00  0.00           H  
ATOM    484  HB1 ALA    30      49.622 124.747  72.354  1.00  0.00           H  
ATOM    485  HB2 ALA    30      47.916 124.195  72.269  1.00  0.00           H  
ATOM    486  HB3 ALA    30      49.383 123.047  72.136  1.00  0.00           H  
ATOM    487  N   ALA    31      48.579 126.602  70.001  1.00  0.00           N  
ATOM    488  CA  ALA    31      47.910 127.834  69.971  1.00  0.00           C  
ATOM    489  C   ALA    31      47.007 128.081  68.753  1.00  0.00           C  
ATOM    490  O   ALA    31      47.316 127.494  67.705  1.00  0.00           O  
ATOM    491  CB  ALA    31      48.932 128.963  70.067  1.00  0.00           C  
ATOM    492  H   ALA    31      49.564 126.570  70.223  1.00  0.00           H  
ATOM    493  HA  ALA    31      47.333 127.951  70.888  1.00  0.00           H  
ATOM    494  HB1 ALA    31      49.782 128.856  70.741  1.00  0.00           H  
ATOM    495  HB2 ALA    31      49.407 129.104  69.096  1.00  0.00           H  
ATOM    496  HB3 ALA    31      48.515 129.922  70.374  1.00  0.00           H  
ATOM    497  N   PRO    32      45.911 128.780  68.832  1.00  0.00           N  
ATOM    498  CA  PRO    32      45.035 129.008  67.700  1.00  0.00           C  
ATOM    499  C   PRO    32      45.853 129.686  66.619  1.00  0.00           C  
ATOM    500  O   PRO    32      46.829 130.375  66.874  1.00  0.00           O  
ATOM    501  CB  PRO    32      43.856 129.862  68.281  1.00  0.00           C  
ATOM    502  CG  PRO    32      43.836 129.448  69.790  1.00  0.00           C  
ATOM    503  CD  PRO    32      45.342 129.352  70.012  1.00  0.00           C  
ATOM    504  HA  PRO    32      44.671 128.071  67.279  1.00  0.00           H  
ATOM    505  HB2 PRO    32      44.163 130.906  68.211  1.00  0.00           H  
ATOM    506  HB3 PRO    32      42.859 129.753  67.856  1.00  0.00           H  
ATOM    507  HG2 PRO    32      43.504 130.272  70.422  1.00  0.00           H  
ATOM    508  HG3 PRO    32      43.328 128.489  69.897  1.00  0.00           H  
ATOM    509  HD2 PRO    32      45.912 130.241  70.282  1.00  0.00           H  
ATOM    510  HD3 PRO    32      45.385 128.709  70.892  1.00  0.00           H  
ATOM    511  N   ALA    33      45.303 129.627  65.389  1.00  0.00           N  
ATOM    512  CA  ALA    33      45.794 130.450  64.255  1.00  0.00           C  
ATOM    513  C   ALA    33      46.006 131.867  64.662  1.00  0.00           C  
ATOM    514  O   ALA    33      45.046 132.488  65.122  1.00  0.00           O  
ATOM    515  CB  ALA    33      44.840 130.278  63.065  1.00  0.00           C  
ATOM    516  H   ALA    33      44.460 129.078  65.300  1.00  0.00           H  
ATOM    517  HA  ALA    33      46.725 130.081  63.825  1.00  0.00           H  
ATOM    518  HB1 ALA    33      44.504 129.242  63.044  1.00  0.00           H  
ATOM    519  HB2 ALA    33      43.947 130.894  63.174  1.00  0.00           H  
ATOM    520  HB3 ALA    33      45.291 130.670  62.153  1.00  0.00           H  
ATOM    521  N   GLY    34      47.225 132.424  64.564  1.00  0.00           N  
ATOM    522  CA  GLY    34      47.543 133.851  64.671  1.00  0.00           C  
ATOM    523  C   GLY    34      47.588 134.512  66.103  1.00  0.00           C  
ATOM    524  O   GLY    34      47.975 135.654  66.257  1.00  0.00           O  
ATOM    525  H   GLY    34      47.870 131.920  63.973  1.00  0.00           H  
ATOM    526  HA2 GLY    34      48.471 133.885  64.099  1.00  0.00           H  
ATOM    527  HA3 GLY    34      46.833 134.396  64.048  1.00  0.00           H  
ATOM    528  N   ALA    35      47.226 133.789  67.177  1.00  0.00           N  
ATOM    529  CA  ALA    35      47.271 134.296  68.556  1.00  0.00           C  
ATOM    530  C   ALA    35      48.700 134.850  68.871  1.00  0.00           C  
ATOM    531  O   ALA    35      49.656 134.152  68.827  1.00  0.00           O  
ATOM    532  CB  ALA    35      46.843 133.218  69.640  1.00  0.00           C  
ATOM    533  H   ALA    35      46.819 132.883  66.995  1.00  0.00           H  
ATOM    534  HA  ALA    35      46.559 135.120  68.599  1.00  0.00           H  
ATOM    535  HB1 ALA    35      47.623 132.473  69.798  1.00  0.00           H  
ATOM    536  HB2 ALA    35      46.644 133.690  70.602  1.00  0.00           H  
ATOM    537  HB3 ALA    35      45.911 132.776  69.287  1.00  0.00           H  
ATOM    538  N   GLN    36      48.750 136.039  69.371  1.00  0.00           N  
ATOM    539  CA  GLN    36      50.124 136.736  69.439  1.00  0.00           C  
ATOM    540  C   GLN    36      50.728 136.534  70.796  1.00  0.00           C  
ATOM    541  O   GLN    36      51.972 136.694  70.979  1.00  0.00           O  
ATOM    542  CB  GLN    36      49.960 138.212  69.060  1.00  0.00           C  
ATOM    543  CG  GLN    36      49.604 138.611  67.624  1.00  0.00           C  
ATOM    544  CD  GLN    36      50.683 138.301  66.540  1.00  0.00           C  
ATOM    545  NE2 GLN    36      50.451 137.396  65.725  1.00  0.00           N  
ATOM    546  OE1 GLN    36      51.557 139.115  66.416  1.00  0.00           O  
ATOM    547  H   GLN    36      47.845 136.471  69.485  1.00  0.00           H  
ATOM    548  HA  GLN    36      50.848 136.286  68.759  1.00  0.00           H  
ATOM    549  HB2 GLN    36      49.125 138.688  69.574  1.00  0.00           H  
ATOM    550  HB3 GLN    36      50.854 138.787  69.304  1.00  0.00           H  
ATOM    551  HG2 GLN    36      48.677 138.087  67.390  1.00  0.00           H  
ATOM    552  HG3 GLN    36      49.406 139.683  67.644  1.00  0.00           H  
ATOM    553 HE21 GLN    36      51.249 137.180  65.144  1.00  0.00           H  
ATOM    554 HE22 GLN    36      49.698 136.726  65.779  1.00  0.00           H  
ATOM    555  N   THR    37      49.884 136.479  71.828  1.00  0.00           N  
ATOM    556  CA  THR    37      50.202 136.607  73.310  1.00  0.00           C  
ATOM    557  C   THR    37      49.260 135.697  74.134  1.00  0.00           C  
ATOM    558  O   THR    37      48.259 135.173  73.705  1.00  0.00           O  
ATOM    559  CB  THR    37      49.980 138.059  73.721  1.00  0.00           C  
ATOM    560  CG2 THR    37      50.984 139.089  73.173  1.00  0.00           C  
ATOM    561  OG1 THR    37      48.712 138.522  73.417  1.00  0.00           O  
ATOM    562  H   THR    37      48.889 136.492  71.656  1.00  0.00           H  
ATOM    563  HA  THR    37      51.214 136.289  73.560  1.00  0.00           H  
ATOM    564  HB  THR    37      50.061 138.030  74.807  1.00  0.00           H  
ATOM    565  HG1 THR    37      48.886 139.215  72.775  1.00  0.00           H  
ATOM    566 HG21 THR    37      50.620 139.232  72.156  1.00  0.00           H  
ATOM    567 HG22 THR    37      50.793 140.069  73.611  1.00  0.00           H  
ATOM    568 HG23 THR    37      52.017 138.755  73.267  1.00  0.00           H  
ATOM    569  N   PHE    38      49.649 135.340  75.443  1.00  0.00           N  
ATOM    570  CA  PHE    38      48.953 134.432  76.349  1.00  0.00           C  
ATOM    571  C   PHE    38      49.040 134.830  77.833  1.00  0.00           C  
ATOM    572  O   PHE    38      49.834 135.701  78.074  1.00  0.00           O  
ATOM    573  CB  PHE    38      49.407 133.003  76.050  1.00  0.00           C  
ATOM    574  CG  PHE    38      50.789 132.575  76.451  1.00  0.00           C  
ATOM    575  CD1 PHE    38      51.058 131.688  77.498  1.00  0.00           C  
ATOM    576  CD2 PHE    38      51.877 133.256  75.854  1.00  0.00           C  
ATOM    577  CE1 PHE    38      52.348 131.362  77.941  1.00  0.00           C  
ATOM    578  CE2 PHE    38      53.150 132.924  76.274  1.00  0.00           C  
ATOM    579  CZ  PHE    38      53.382 131.955  77.281  1.00  0.00           C  
ATOM    580  H   PHE    38      50.512 135.808  75.679  1.00  0.00           H  
ATOM    581  HA  PHE    38      47.926 134.481  75.988  1.00  0.00           H  
ATOM    582  HB2 PHE    38      48.708 132.354  76.578  1.00  0.00           H  
ATOM    583  HB3 PHE    38      49.314 132.833  74.977  1.00  0.00           H  
ATOM    584  HD1 PHE    38      50.208 131.199  77.952  1.00  0.00           H  
ATOM    585  HD2 PHE    38      51.705 134.007  75.098  1.00  0.00           H  
ATOM    586  HE1 PHE    38      52.535 130.639  78.721  1.00  0.00           H  
ATOM    587  HE2 PHE    38      54.132 133.281  76.000  1.00  0.00           H  
ATOM    588  HZ  PHE    38      54.400 131.855  77.628  1.00  0.00           H  
ATOM    589  N   SER    39      48.249 134.224  78.690  1.00  0.00           N  
ATOM    590  CA  SER    39      48.341 134.369  80.164  1.00  0.00           C  
ATOM    591  C   SER    39      47.963 133.040  80.857  1.00  0.00           C  
ATOM    592  O   SER    39      47.115 132.371  80.241  1.00  0.00           O  
ATOM    593  CB  SER    39      47.483 135.487  80.697  1.00  0.00           C  
ATOM    594  OG  SER    39      47.475 135.550  82.124  1.00  0.00           O  
ATOM    595  H   SER    39      47.597 133.574  78.276  1.00  0.00           H  
ATOM    596  HA  SER    39      49.394 134.425  80.440  1.00  0.00           H  
ATOM    597  HB2 SER    39      47.701 136.468  80.275  1.00  0.00           H  
ATOM    598  HB3 SER    39      46.470 135.267  80.361  1.00  0.00           H  
ATOM    599  HG  SER    39      46.974 136.303  82.446  1.00  0.00           H  
ATOM    600  N   LEU    40      48.492 132.618  81.964  1.00  0.00           N  
ATOM    601  CA  LEU    40      48.391 131.182  82.453  1.00  0.00           C  
ATOM    602  C   LEU    40      48.186 131.076  83.956  1.00  0.00           C  
ATOM    603  O   LEU    40      48.538 131.968  84.733  1.00  0.00           O  
ATOM    604  CB  LEU    40      49.553 130.360  81.866  1.00  0.00           C  
ATOM    605  CG  LEU    40      50.955 130.683  82.453  1.00  0.00           C  
ATOM    606  CD1 LEU    40      52.041 129.602  82.087  1.00  0.00           C  
ATOM    607  CD2 LEU    40      51.584 132.001  82.010  1.00  0.00           C  
ATOM    608  H   LEU    40      49.243 133.192  82.322  1.00  0.00           H  
ATOM    609  HA  LEU    40      47.500 130.773  81.975  1.00  0.00           H  
ATOM    610  HB2 LEU    40      49.344 129.358  82.241  1.00  0.00           H  
ATOM    611  HB3 LEU    40      49.568 130.522  80.788  1.00  0.00           H  
ATOM    612  HG  LEU    40      50.889 130.726  83.540  1.00  0.00           H  
ATOM    613 HD11 LEU    40      51.498 128.686  82.319  1.00  0.00           H  
ATOM    614 HD12 LEU    40      52.301 129.700  81.033  1.00  0.00           H  
ATOM    615 HD13 LEU    40      52.877 129.798  82.759  1.00  0.00           H  
ATOM    616 HD21 LEU    40      51.036 132.806  82.499  1.00  0.00           H  
ATOM    617 HD22 LEU    40      52.581 132.090  82.441  1.00  0.00           H  
ATOM    618 HD23 LEU    40      51.713 131.983  80.927  1.00  0.00           H  
ATOM    619  N   LYS    41      47.643 129.938  84.415  1.00  0.00           N  
ATOM    620  CA  LYS    41      47.396 129.597  85.814  1.00  0.00           C  
ATOM    621  C   LYS    41      47.968 128.324  86.111  1.00  0.00           C  
ATOM    622  O   LYS    41      48.102 127.489  85.295  1.00  0.00           O  
ATOM    623  CB  LYS    41      45.897 129.561  86.156  1.00  0.00           C  
ATOM    624  CG  LYS    41      45.357 130.986  86.305  1.00  0.00           C  
ATOM    625  CD  LYS    41      43.848 131.181  86.034  1.00  0.00           C  
ATOM    626  CE  LYS    41      43.222 132.545  86.460  1.00  0.00           C  
ATOM    627  NZ  LYS    41      41.740 132.456  86.425  1.00  0.00           N1+
ATOM    628  H   LYS    41      47.402 129.235  83.731  1.00  0.00           H  
ATOM    629  HA  LYS    41      47.934 130.277  86.474  1.00  0.00           H  
ATOM    630  HB2 LYS    41      45.186 128.952  85.599  1.00  0.00           H  
ATOM    631  HB3 LYS    41      45.935 129.170  87.173  1.00  0.00           H  
ATOM    632  HG2 LYS    41      45.607 131.366  87.296  1.00  0.00           H  
ATOM    633  HG3 LYS    41      45.877 131.512  85.504  1.00  0.00           H  
ATOM    634  HD2 LYS    41      43.584 131.006  84.991  1.00  0.00           H  
ATOM    635  HD3 LYS    41      43.467 130.400  86.691  1.00  0.00           H  
ATOM    636  HE2 LYS    41      43.555 132.720  87.483  1.00  0.00           H  
ATOM    637  HE3 LYS    41      43.534 133.310  85.749  1.00  0.00           H  
ATOM    638  HZ1 LYS    41      41.377 133.395  86.345  1.00  0.00           H  
ATOM    639  HZ2 LYS    41      41.416 131.976  85.597  1.00  0.00           H  
ATOM    640  HZ3 LYS    41      41.427 131.946  87.238  1.00  0.00           H  
ATOM    641  N   HIP    42      48.305 128.145  87.399  1.00  0.00           N  
ATOM    642  CA  HIP    42      48.649 126.815  88.031  1.00  0.00           C  
ATOM    643  C   HIP    42      47.911 126.570  89.365  1.00  0.00           C  
ATOM    644  O   HIP    42      47.356 127.552  89.979  1.00  0.00           O  
ATOM    645  CB  HIP    42      50.161 126.555  88.264  1.00  0.00           C  
ATOM    646  CG  HIP    42      50.717 127.475  89.418  1.00  0.00           C  
ATOM    647  CD2 HIP    42      50.900 128.817  89.292  1.00  0.00           C  
ATOM    648  ND1 HIP    42      50.828 127.154  90.704  1.00  0.00           N1+
ATOM    649  CE1 HIP    42      51.236 128.191  91.428  1.00  0.00           C  
ATOM    650  NE2 HIP    42      51.353 129.274  90.552  1.00  0.00           N  
ATOM    651  H   HIP    42      48.330 128.964  87.988  1.00  0.00           H  
ATOM    652  HA  HIP    42      48.310 126.009  87.379  1.00  0.00           H  
ATOM    653  HB2 HIP    42      50.361 125.520  88.541  1.00  0.00           H  
ATOM    654  HB3 HIP    42      50.656 126.714  87.305  1.00  0.00           H  
ATOM    655  HD1 HIP    42      50.537 126.291  91.141  1.00  0.00           H  
ATOM    656  HD2 HIP    42      50.705 129.388  88.396  1.00  0.00           H  
ATOM    657  HE1 HIP    42      51.528 128.175  92.468  1.00  0.00           H  
ATOM    658  HE2 HIP    42      51.581 130.247  90.700  1.00  0.00           H  
ATOM    659  N   SER    43      47.547 125.311  89.739  1.00  0.00           N  
ATOM    660  CA  SER    43      46.831 125.009  90.987  1.00  0.00           C  
ATOM    661  C   SER    43      47.746 125.140  92.186  1.00  0.00           C  
ATOM    662  O   SER    43      48.940 125.418  92.015  1.00  0.00           O  
ATOM    663  CB  SER    43      46.205 123.695  90.737  1.00  0.00           C  
ATOM    664  OG  SER    43      47.143 122.679  90.582  1.00  0.00           O  
ATOM    665  H   SER    43      47.741 124.584  89.065  1.00  0.00           H  
ATOM    666  HA  SER    43      46.139 125.848  91.063  1.00  0.00           H  
ATOM    667  HB2 SER    43      45.714 123.397  91.664  1.00  0.00           H  
ATOM    668  HB3 SER    43      45.511 123.687  89.897  1.00  0.00           H  
ATOM    669  HG  SER    43      47.269 122.100  91.337  1.00  0.00           H  
ATOM    670  N   GLU    44      47.193 124.909  93.464  1.00  0.00           N  
ATOM    671  CA  GLU    44      47.961 124.983  94.710  1.00  0.00           C  
ATOM    672  C   GLU    44      49.151 124.014  94.932  1.00  0.00           C  
ATOM    673  O   GLU    44      50.062 124.326  95.726  1.00  0.00           O  
ATOM    674  CB  GLU    44      46.927 124.740  95.832  1.00  0.00           C  
ATOM    675  CG  GLU    44      47.266 124.883  97.367  1.00  0.00           C  
ATOM    676  CD  GLU    44      47.186 126.295  97.887  1.00  0.00           C  
ATOM    677  OE1 GLU    44      46.326 126.621  98.757  1.00  0.00           O  
ATOM    678  OE2 GLU    44      47.898 127.157  97.314  1.00  0.00           O1-
ATOM    679  H   GLU    44      46.186 124.891  93.539  1.00  0.00           H  
ATOM    680  HA  GLU    44      48.409 125.977  94.709  1.00  0.00           H  
ATOM    681  HB2 GLU    44      46.041 125.359  95.691  1.00  0.00           H  
ATOM    682  HB3 GLU    44      46.510 123.746  95.667  1.00  0.00           H  
ATOM    683  HG2 GLU    44      46.636 124.259  98.001  1.00  0.00           H  
ATOM    684  HG3 GLU    44      48.276 124.486  97.471  1.00  0.00           H  
ATOM    685  N   HIP    45      49.250 122.910  94.115  1.00  0.00           N  
ATOM    686  CA  HIP    45      50.328 121.916  94.368  1.00  0.00           C  
ATOM    687  C   HIP    45      51.183 121.603  93.177  1.00  0.00           C  
ATOM    688  O   HIP    45      51.962 120.604  93.119  1.00  0.00           O  
ATOM    689  CB  HIP    45      49.753 120.588  94.989  1.00  0.00           C  
ATOM    690  CG  HIP    45      48.733 120.624  96.031  1.00  0.00           C  
ATOM    691  CD2 HIP    45      48.897 121.135  97.332  1.00  0.00           C  
ATOM    692  ND1 HIP    45      47.397 120.348  95.854  1.00  0.00           N1+
ATOM    693  CE1 HIP    45      46.723 120.764  96.987  1.00  0.00           C  
ATOM    694  NE2 HIP    45      47.696 121.259  97.855  1.00  0.00           N  
ATOM    695  H   HIP    45      48.484 122.637  93.517  1.00  0.00           H  
ATOM    696  HA  HIP    45      51.029 122.257  95.130  1.00  0.00           H  
ATOM    697  HB2 HIP    45      49.352 119.957  94.196  1.00  0.00           H  
ATOM    698  HB3 HIP    45      50.639 120.097  95.391  1.00  0.00           H  
ATOM    699  HD1 HIP    45      46.902 119.954  95.067  1.00  0.00           H  
ATOM    700  HD2 HIP    45      49.820 121.498  97.761  1.00  0.00           H  
ATOM    701  HE1 HIP    45      45.647 120.837  96.950  1.00  0.00           H  
ATOM    702  HE2 HIP    45      47.407 121.637  98.746  1.00  0.00           H  
ATOM    703  N   VAL    46      51.082 122.493  92.197  1.00  0.00           N  
ATOM    704  CA  VAL    46      51.877 122.545  90.985  1.00  0.00           C  
ATOM    705  C   VAL    46      52.753 123.780  90.883  1.00  0.00           C  
ATOM    706  O   VAL    46      52.338 124.847  91.388  1.00  0.00           O  
ATOM    707  CB  VAL    46      50.884 122.415  89.757  1.00  0.00           C  
ATOM    708  CG1 VAL    46      51.695 122.326  88.444  1.00  0.00           C  
ATOM    709  CG2 VAL    46      49.872 121.240  89.755  1.00  0.00           C  
ATOM    710  H   VAL    46      50.507 123.305  92.369  1.00  0.00           H  
ATOM    711  HA  VAL    46      52.508 121.659  90.908  1.00  0.00           H  
ATOM    712  HB  VAL    46      50.329 123.350  89.692  1.00  0.00           H  
ATOM    713 HG11 VAL    46      52.320 121.435  88.379  1.00  0.00           H  
ATOM    714 HG12 VAL    46      51.033 122.220  87.585  1.00  0.00           H  
ATOM    715 HG13 VAL    46      52.330 123.195  88.271  1.00  0.00           H  
ATOM    716 HG21 VAL    46      49.089 121.321  89.001  1.00  0.00           H  
ATOM    717 HG22 VAL    46      50.427 120.343  89.480  1.00  0.00           H  
ATOM    718 HG23 VAL    46      49.468 121.097  90.757  1.00  0.00           H  
ATOM    719  N   TRP    47      53.899 123.736  90.320  1.00  0.00           N  
ATOM    720  CA  TRP    47      54.792 124.780  90.052  1.00  0.00           C  
ATOM    721  C   TRP    47      55.251 124.730  88.596  1.00  0.00           C  
ATOM    722  O   TRP    47      55.265 123.637  87.964  1.00  0.00           O  
ATOM    723  CB  TRP    47      55.955 124.924  91.009  1.00  0.00           C  
ATOM    724  CG  TRP    47      55.515 125.396  92.311  1.00  0.00           C  
ATOM    725  CD1 TRP    47      55.315 126.716  92.715  1.00  0.00           C  
ATOM    726  CD2 TRP    47      55.061 124.546  93.355  1.00  0.00           C  
ATOM    727  CE2 TRP    47      54.428 125.371  94.364  1.00  0.00           C  
ATOM    728  CE3 TRP    47      54.857 123.165  93.490  1.00  0.00           C  
ATOM    729  NE1 TRP    47      54.755 126.656  93.963  1.00  0.00           N  
ATOM    730  CZ2 TRP    47      53.701 124.849  95.395  1.00  0.00           C  
ATOM    731  CZ3 TRP    47      54.122 122.611  94.570  1.00  0.00           C  
ATOM    732  CH2 TRP    47      53.528 123.481  95.527  1.00  0.00           C  
ATOM    733  H   TRP    47      54.195 122.942  89.771  1.00  0.00           H  
ATOM    734  HA  TRP    47      54.228 125.713  90.060  1.00  0.00           H  
ATOM    735  HB2 TRP    47      56.599 124.046  91.023  1.00  0.00           H  
ATOM    736  HB3 TRP    47      56.564 125.693  90.533  1.00  0.00           H  
ATOM    737  HD1 TRP    47      55.514 127.604  92.134  1.00  0.00           H  
ATOM    738  HE1 TRP    47      54.257 127.450  94.340  1.00  0.00           H  
ATOM    739  HE3 TRP    47      55.205 122.464  92.745  1.00  0.00           H  
ATOM    740  HZ2 TRP    47      53.388 125.619  96.085  1.00  0.00           H  
ATOM    741  HZ3 TRP    47      53.959 121.564  94.779  1.00  0.00           H  
ATOM    742  HH2 TRP    47      52.909 123.064  96.308  1.00  0.00           H  
ATOM    743  N   VAL    48      55.684 125.852  87.975  1.00  0.00           N  
ATOM    744  CA  VAL    48      55.664 126.033  86.525  1.00  0.00           C  
ATOM    745  C   VAL    48      56.752 126.976  85.983  1.00  0.00           C  
ATOM    746  O   VAL    48      57.118 127.945  86.604  1.00  0.00           O  
ATOM    747  CB  VAL    48      54.287 126.376  85.987  1.00  0.00           C  
ATOM    748  CG1 VAL    48      53.408 125.128  86.014  1.00  0.00           C  
ATOM    749  CG2 VAL    48      53.540 127.448  86.805  1.00  0.00           C  
ATOM    750  H   VAL    48      55.800 126.686  88.532  1.00  0.00           H  
ATOM    751  HA  VAL    48      55.830 125.032  86.127  1.00  0.00           H  
ATOM    752  HB  VAL    48      54.436 126.650  84.943  1.00  0.00           H  
ATOM    753 HG11 VAL    48      53.026 124.875  87.003  1.00  0.00           H  
ATOM    754 HG12 VAL    48      52.544 125.294  85.372  1.00  0.00           H  
ATOM    755 HG13 VAL    48      53.950 124.217  85.759  1.00  0.00           H  
ATOM    756 HG21 VAL    48      54.105 128.376  86.712  1.00  0.00           H  
ATOM    757 HG22 VAL    48      52.528 127.575  86.421  1.00  0.00           H  
ATOM    758 HG23 VAL    48      53.478 127.206  87.866  1.00  0.00           H  
ATOM    759  N   GLU    49      57.141 126.790  84.698  1.00  0.00           N  
ATOM    760  CA  GLU    49      58.281 127.609  84.131  1.00  0.00           C  
ATOM    761  C   GLU    49      58.123 127.909  82.627  1.00  0.00           C  
ATOM    762  O   GLU    49      58.020 127.048  81.789  1.00  0.00           O  
ATOM    763  CB  GLU    49      59.561 126.959  84.528  1.00  0.00           C  
ATOM    764  CG  GLU    49      60.825 127.473  83.845  1.00  0.00           C  
ATOM    765  CD  GLU    49      61.938 126.578  84.286  1.00  0.00           C  
ATOM    766  OE1 GLU    49      63.028 127.057  84.725  1.00  0.00           O  
ATOM    767  OE2 GLU    49      61.933 125.314  84.259  1.00  0.00           O1-
ATOM    768  H   GLU    49      56.968 125.940  84.182  1.00  0.00           H  
ATOM    769  HA  GLU    49      58.179 128.618  84.532  1.00  0.00           H  
ATOM    770  HB2 GLU    49      59.726 127.020  85.603  1.00  0.00           H  
ATOM    771  HB3 GLU    49      59.440 125.928  84.194  1.00  0.00           H  
ATOM    772  HG2 GLU    49      60.753 127.421  82.758  1.00  0.00           H  
ATOM    773  HG3 GLU    49      60.984 128.518  84.111  1.00  0.00           H  
ATOM    774  N   VAL    50      58.256 129.170  82.199  1.00  0.00           N  
ATOM    775  CA  VAL    50      58.157 129.626  80.788  1.00  0.00           C  
ATOM    776  C   VAL    50      59.489 129.771  80.170  1.00  0.00           C  
ATOM    777  O   VAL    50      60.376 130.379  80.715  1.00  0.00           O  
ATOM    778  CB  VAL    50      57.230 130.831  80.652  1.00  0.00           C  
ATOM    779  CG1 VAL    50      56.935 131.183  79.194  1.00  0.00           C  
ATOM    780  CG2 VAL    50      55.796 130.608  81.288  1.00  0.00           C  
ATOM    781  H   VAL    50      58.552 129.790  82.939  1.00  0.00           H  
ATOM    782  HA  VAL    50      57.680 128.800  80.260  1.00  0.00           H  
ATOM    783  HB  VAL    50      57.650 131.717  81.127  1.00  0.00           H  
ATOM    784 HG11 VAL    50      57.812 131.586  78.689  1.00  0.00           H  
ATOM    785 HG12 VAL    50      56.517 130.322  78.671  1.00  0.00           H  
ATOM    786 HG13 VAL    50      56.194 131.980  79.135  1.00  0.00           H  
ATOM    787 HG21 VAL    50      55.827 130.073  82.237  1.00  0.00           H  
ATOM    788 HG22 VAL    50      55.411 131.623  81.384  1.00  0.00           H  
ATOM    789 HG23 VAL    50      55.142 130.070  80.602  1.00  0.00           H  
ATOM    790  N   VAL    51      59.702 129.306  78.938  1.00  0.00           N  
ATOM    791  CA  VAL    51      61.067 129.353  78.237  1.00  0.00           C  
ATOM    792  C   VAL    51      60.840 129.709  76.742  1.00  0.00           C  
ATOM    793  O   VAL    51      60.091 129.047  76.033  1.00  0.00           O  
ATOM    794  CB  VAL    51      61.768 127.956  78.340  1.00  0.00           C  
ATOM    795  CG1 VAL    51      62.903 127.806  77.334  1.00  0.00           C  
ATOM    796  CG2 VAL    51      62.297 127.632  79.772  1.00  0.00           C  
ATOM    797  H   VAL    51      59.020 128.637  78.613  1.00  0.00           H  
ATOM    798  HA  VAL    51      61.874 129.926  78.694  1.00  0.00           H  
ATOM    799  HB  VAL    51      61.080 127.123  78.199  1.00  0.00           H  
ATOM    800 HG11 VAL    51      62.568 127.851  76.298  1.00  0.00           H  
ATOM    801 HG12 VAL    51      63.590 128.639  77.184  1.00  0.00           H  
ATOM    802 HG13 VAL    51      63.365 126.827  77.468  1.00  0.00           H  
ATOM    803 HG21 VAL    51      62.819 126.676  79.726  1.00  0.00           H  
ATOM    804 HG22 VAL    51      63.002 128.402  80.084  1.00  0.00           H  
ATOM    805 HG23 VAL    51      61.491 127.573  80.504  1.00  0.00           H  
ATOM    806  N   ARG    52      61.528 130.727  76.332  1.00  0.00           N  
ATOM    807  CA  ARG    52      61.621 131.064  74.874  1.00  0.00           C  
ATOM    808  C   ARG    52      63.028 131.194  74.319  1.00  0.00           C  
ATOM    809  O   ARG    52      63.931 131.765  74.923  1.00  0.00           O  
ATOM    810  CB  ARG    52      60.878 132.417  74.587  1.00  0.00           C  
ATOM    811  CG  ARG    52      61.024 133.493  75.589  1.00  0.00           C  
ATOM    812  CD  ARG    52      60.741 134.877  74.932  1.00  0.00           C  
ATOM    813  NE  ARG    52      60.683 135.853  76.039  1.00  0.00           N  
ATOM    814  CZ  ARG    52      60.485 137.169  75.917  1.00  0.00           C  
ATOM    815  NH1 ARG    52      60.586 137.742  74.766  1.00  0.00           N1+
ATOM    816  NH2 ARG    52      60.116 137.862  76.981  1.00  0.00           N  
ATOM    817  H   ARG    52      62.105 131.209  77.006  1.00  0.00           H  
ATOM    818  HA  ARG    52      61.109 130.341  74.239  1.00  0.00           H  
ATOM    819  HB2 ARG    52      61.059 132.745  73.563  1.00  0.00           H  
ATOM    820  HB3 ARG    52      59.846 132.066  74.603  1.00  0.00           H  
ATOM    821  HG2 ARG    52      60.175 133.370  76.262  1.00  0.00           H  
ATOM    822  HG3 ARG    52      61.947 133.489  76.170  1.00  0.00           H  
ATOM    823  HD2 ARG    52      61.615 135.051  74.306  1.00  0.00           H  
ATOM    824  HD3 ARG    52      59.936 134.974  74.204  1.00  0.00           H  
ATOM    825  HE  ARG    52      60.598 135.584  77.008  1.00  0.00           H  
ATOM    826 HH11 ARG    52      60.865 137.190  73.968  1.00  0.00           H  
ATOM    827 HH12 ARG    52      60.679 138.748  74.755  1.00  0.00           H  
ATOM    828 HH21 ARG    52      59.707 137.282  77.699  1.00  0.00           H  
ATOM    829 HH22 ARG    52      59.735 138.781  76.804  1.00  0.00           H  
ATOM    830  N   ASP    53      63.303 130.638  73.137  1.00  0.00           N  
ATOM    831  CA  ASP    53      64.662 130.351  72.595  1.00  0.00           C  
ATOM    832  C   ASP    53      65.657 129.588  73.553  1.00  0.00           C  
ATOM    833  O   ASP    53      66.888 129.692  73.419  1.00  0.00           O  
ATOM    834  CB  ASP    53      65.357 131.565  72.034  1.00  0.00           C  
ATOM    835  CG  ASP    53      64.334 132.520  71.284  1.00  0.00           C  
ATOM    836  OD1 ASP    53      63.481 132.118  70.398  1.00  0.00           O  
ATOM    837  OD2 ASP    53      64.228 133.769  71.632  1.00  0.00           O1-
ATOM    838  H   ASP    53      62.566 130.129  72.671  1.00  0.00           H  
ATOM    839  HA  ASP    53      64.696 129.674  71.741  1.00  0.00           H  
ATOM    840  HB2 ASP    53      65.680 132.002  72.979  1.00  0.00           H  
ATOM    841  HB3 ASP    53      66.186 131.238  71.406  1.00  0.00           H  
ATOM    842  N   GLY    54      65.169 128.835  74.592  1.00  0.00           N  
ATOM    843  CA  GLY    54      65.978 128.338  75.701  1.00  0.00           C  
ATOM    844  C   GLY    54      66.319 129.320  76.771  1.00  0.00           C  
ATOM    845  O   GLY    54      67.001 128.866  77.704  1.00  0.00           O  
ATOM    846  H   GLY    54      64.167 128.758  74.694  1.00  0.00           H  
ATOM    847  HA2 GLY    54      65.580 127.419  76.131  1.00  0.00           H  
ATOM    848  HA3 GLY    54      66.974 128.127  75.311  1.00  0.00           H  
ATOM    849  N   GLU    55      65.818 130.581  76.731  1.00  0.00           N  
ATOM    850  CA  GLU    55      65.957 131.513  77.823  1.00  0.00           C  
ATOM    851  C   GLU    55      64.777 131.514  78.818  1.00  0.00           C  
ATOM    852  O   GLU    55      63.595 131.691  78.465  1.00  0.00           O  
ATOM    853  CB  GLU    55      66.221 132.977  77.375  1.00  0.00           C  
ATOM    854  CG  GLU    55      66.381 134.076  78.439  1.00  0.00           C  
ATOM    855  CD  GLU    55      67.613 133.904  79.421  1.00  0.00           C  
ATOM    856  OE1 GLU    55      68.343 134.925  79.621  1.00  0.00           O  
ATOM    857  OE2 GLU    55      67.812 132.752  79.851  1.00  0.00           O1-
ATOM    858  H   GLU    55      65.231 130.920  75.982  1.00  0.00           H  
ATOM    859  HA  GLU    55      66.818 131.170  78.396  1.00  0.00           H  
ATOM    860  HB2 GLU    55      67.082 132.982  76.707  1.00  0.00           H  
ATOM    861  HB3 GLU    55      65.439 133.231  76.659  1.00  0.00           H  
ATOM    862  HG2 GLU    55      66.496 135.037  77.936  1.00  0.00           H  
ATOM    863  HG3 GLU    55      65.527 134.084  79.116  1.00  0.00           H  
ATOM    864  N   ALA    56      65.029 131.344  80.092  1.00  0.00           N  
ATOM    865  CA  ALA    56      63.871 131.315  81.012  1.00  0.00           C  
ATOM    866  C   ALA    56      63.221 132.697  81.353  1.00  0.00           C  
ATOM    867  O   ALA    56      63.924 133.702  81.572  1.00  0.00           O  
ATOM    868  CB  ALA    56      64.377 130.590  82.349  1.00  0.00           C  
ATOM    869  H   ALA    56      65.981 131.232  80.412  1.00  0.00           H  
ATOM    870  HA  ALA    56      63.085 130.692  80.585  1.00  0.00           H  
ATOM    871  HB1 ALA    56      63.862 130.949  83.240  1.00  0.00           H  
ATOM    872  HB2 ALA    56      64.379 129.502  82.289  1.00  0.00           H  
ATOM    873  HB3 ALA    56      65.296 131.099  82.642  1.00  0.00           H  
ATOM    874  N   GLU    57      61.907 132.645  81.534  1.00  0.00           N  
ATOM    875  CA  GLU    57      61.206 133.820  82.166  1.00  0.00           C  
ATOM    876  C   GLU    57      61.375 133.860  83.757  1.00  0.00           C  
ATOM    877  O   GLU    57      61.677 132.824  84.348  1.00  0.00           O  
ATOM    878  CB  GLU    57      59.683 133.809  81.833  1.00  0.00           C  
ATOM    879  CG  GLU    57      59.310 134.025  80.361  1.00  0.00           C  
ATOM    880  CD  GLU    57      59.517 135.476  79.770  1.00  0.00           C  
ATOM    881  OE1 GLU    57      59.338 135.630  78.581  1.00  0.00           O  
ATOM    882  OE2 GLU    57      59.844 136.402  80.551  1.00  0.00           O1-
ATOM    883  H   GLU    57      61.355 131.851  81.242  1.00  0.00           H  
ATOM    884  HA  GLU    57      61.761 134.641  81.713  1.00  0.00           H  
ATOM    885  HB2 GLU    57      59.325 132.807  82.069  1.00  0.00           H  
ATOM    886  HB3 GLU    57      59.129 134.529  82.435  1.00  0.00           H  
ATOM    887  HG2 GLU    57      59.874 133.339  79.730  1.00  0.00           H  
ATOM    888  HG3 GLU    57      58.250 133.783  80.281  1.00  0.00           H  
ATOM    889  N   GLU    58      61.105 135.050  84.287  1.00  0.00           N  
ATOM    890  CA  GLU    58      61.258 135.387  85.720  1.00  0.00           C  
ATOM    891  C   GLU    58      59.965 135.677  86.486  1.00  0.00           C  
ATOM    892  O   GLU    58      59.800 135.320  87.634  1.00  0.00           O  
ATOM    893  CB  GLU    58      62.230 136.599  85.885  1.00  0.00           C  
ATOM    894  CG  GLU    58      61.579 137.975  85.520  1.00  0.00           C  
ATOM    895  CD  GLU    58      62.548 139.093  85.665  1.00  0.00           C  
ATOM    896  OE1 GLU    58      63.166 139.118  86.728  1.00  0.00           O  
ATOM    897  OE2 GLU    58      62.807 139.768  84.656  1.00  0.00           O1-
ATOM    898  H   GLU    58      61.061 135.822  83.637  1.00  0.00           H  
ATOM    899  HA  GLU    58      61.740 134.539  86.205  1.00  0.00           H  
ATOM    900  HB2 GLU    58      62.539 136.654  86.929  1.00  0.00           H  
ATOM    901  HB3 GLU    58      63.097 136.368  85.267  1.00  0.00           H  
ATOM    902  HG2 GLU    58      61.144 138.000  84.521  1.00  0.00           H  
ATOM    903  HG3 GLU    58      60.707 138.113  86.160  1.00  0.00           H  
ATOM    904  N   VAL    59      58.992 136.331  85.864  1.00  0.00           N  
ATOM    905  CA  VAL    59      57.902 136.907  86.658  1.00  0.00           C  
ATOM    906  C   VAL    59      57.015 135.783  87.134  1.00  0.00           C  
ATOM    907  O   VAL    59      56.871 134.703  86.455  1.00  0.00           O  
ATOM    908  CB  VAL    59      57.077 137.952  85.865  1.00  0.00           C  
ATOM    909  CG1 VAL    59      56.168 137.380  84.799  1.00  0.00           C  
ATOM    910  CG2 VAL    59      56.131 138.802  86.751  1.00  0.00           C  
ATOM    911  H   VAL    59      58.976 136.475  84.864  1.00  0.00           H  
ATOM    912  HA  VAL    59      58.412 137.402  87.484  1.00  0.00           H  
ATOM    913  HB  VAL    59      57.808 138.592  85.370  1.00  0.00           H  
ATOM    914 HG11 VAL    59      55.539 138.133  84.324  1.00  0.00           H  
ATOM    915 HG12 VAL    59      56.695 136.800  84.041  1.00  0.00           H  
ATOM    916 HG13 VAL    59      55.427 136.738  85.276  1.00  0.00           H  
ATOM    917 HG21 VAL    59      55.529 138.061  87.276  1.00  0.00           H  
ATOM    918 HG22 VAL    59      56.667 139.361  87.519  1.00  0.00           H  
ATOM    919 HG23 VAL    59      55.469 139.370  86.098  1.00  0.00           H  
ATOM    920  N   ALA    60      56.426 135.883  88.362  1.00  0.00           N  
ATOM    921  CA  ALA    60      55.467 134.947  88.927  1.00  0.00           C  
ATOM    922  C   ALA    60      54.108 134.971  88.063  1.00  0.00           C  
ATOM    923  O   ALA    60      53.794 136.084  87.636  1.00  0.00           O  
ATOM    924  CB  ALA    60      55.162 135.214  90.390  1.00  0.00           C  
ATOM    925  H   ALA    60      56.616 136.679  88.954  1.00  0.00           H  
ATOM    926  HA  ALA    60      55.818 133.924  88.791  1.00  0.00           H  
ATOM    927  HB1 ALA    60      54.669 134.364  90.861  1.00  0.00           H  
ATOM    928  HB2 ALA    60      56.134 135.226  90.884  1.00  0.00           H  
ATOM    929  HB3 ALA    60      54.695 136.176  90.604  1.00  0.00           H  
ATOM    930  N   THR    61      53.305 133.917  88.050  1.00  0.00           N  
ATOM    931  CA  THR    61      51.930 133.892  87.391  1.00  0.00           C  
ATOM    932  C   THR    61      50.891 134.794  88.011  1.00  0.00           C  
ATOM    933  O   THR    61      49.853 134.883  87.358  1.00  0.00           O  
ATOM    934  CB  THR    61      51.402 132.462  87.312  1.00  0.00           C  
ATOM    935  CG2 THR    61      52.308 131.640  86.391  1.00  0.00           C  
ATOM    936  OG1 THR    61      51.374 131.933  88.609  1.00  0.00           O  
ATOM    937  H   THR    61      53.554 133.087  88.569  1.00  0.00           H  
ATOM    938  HA  THR    61      52.098 134.242  86.373  1.00  0.00           H  
ATOM    939  HB  THR    61      50.387 132.408  86.918  1.00  0.00           H  
ATOM    940  HG1 THR    61      50.599 132.261  89.070  1.00  0.00           H  
ATOM    941 HG21 THR    61      52.030 130.592  86.507  1.00  0.00           H  
ATOM    942 HG22 THR    61      52.023 131.993  85.400  1.00  0.00           H  
ATOM    943 HG23 THR    61      53.366 131.736  86.635  1.00  0.00           H  
ATOM    944  N   ASN    62      51.221 135.462  89.125  1.00  0.00           N  
ATOM    945  CA  ASN    62      50.427 136.596  89.696  1.00  0.00           C  
ATOM    946  C   ASN    62      50.607 137.867  88.826  1.00  0.00           C  
ATOM    947  O   ASN    62      49.795 138.801  88.938  1.00  0.00           O  
ATOM    948  CB  ASN    62      51.018 136.886  91.082  1.00  0.00           C  
ATOM    949  CG  ASN    62      50.898 135.696  92.026  1.00  0.00           C  
ATOM    950  ND2 ASN    62      49.917 135.675  92.930  1.00  0.00           N  
ATOM    951  OD1 ASN    62      51.657 134.735  91.953  1.00  0.00           O  
ATOM    952  H   ASN    62      52.046 135.016  89.500  1.00  0.00           H  
ATOM    953  HA  ASN    62      49.373 136.404  89.896  1.00  0.00           H  
ATOM    954  HB2 ASN    62      52.037 137.269  91.047  1.00  0.00           H  
ATOM    955  HB3 ASN    62      50.504 137.766  91.469  1.00  0.00           H  
ATOM    956 HD21 ASN    62      49.787 134.908  93.575  1.00  0.00           H  
ATOM    957 HD22 ASN    62      49.118 136.284  92.828  1.00  0.00           H  
ATOM    958  N   GLY    63      51.671 137.910  87.977  1.00  0.00           N  
ATOM    959  CA  GLY    63      51.915 138.885  86.897  1.00  0.00           C  
ATOM    960  C   GLY    63      50.689 139.138  85.990  1.00  0.00           C  
ATOM    961  O   GLY    63      50.238 138.141  85.375  1.00  0.00           O  
ATOM    962  H   GLY    63      52.296 137.117  88.005  1.00  0.00           H  
ATOM    963  HA2 GLY    63      52.150 139.837  87.374  1.00  0.00           H  
ATOM    964  HA3 GLY    63      52.742 138.605  86.244  1.00  0.00           H  
ATOM    965  N   LYS    64      50.228 140.393  85.964  1.00  0.00           N  
ATOM    966  CA  LYS    64      49.000 140.743  85.237  1.00  0.00           C  
ATOM    967  C   LYS    64      49.247 140.720  83.748  1.00  0.00           C  
ATOM    968  O   LYS    64      48.272 140.576  83.026  1.00  0.00           O  
ATOM    969  CB  LYS    64      48.443 142.052  85.741  1.00  0.00           C  
ATOM    970  CG  LYS    64      47.930 142.015  87.235  1.00  0.00           C  
ATOM    971  CD  LYS    64      47.172 143.244  87.638  1.00  0.00           C  
ATOM    972  CE  LYS    64      47.034 143.500  89.142  1.00  0.00           C  
ATOM    973  NZ  LYS    64      46.087 144.565  89.445  1.00  0.00           N1+
ATOM    974  H   LYS    64      50.701 141.008  86.611  1.00  0.00           H  
ATOM    975  HA  LYS    64      48.295 139.946  85.472  1.00  0.00           H  
ATOM    976  HB2 LYS    64      49.288 142.734  85.648  1.00  0.00           H  
ATOM    977  HB3 LYS    64      47.625 142.273  85.055  1.00  0.00           H  
ATOM    978  HG2 LYS    64      47.294 141.135  87.328  1.00  0.00           H  
ATOM    979  HG3 LYS    64      48.688 141.747  87.971  1.00  0.00           H  
ATOM    980  HD2 LYS    64      47.707 144.044  87.127  1.00  0.00           H  
ATOM    981  HD3 LYS    64      46.176 143.268  87.196  1.00  0.00           H  
ATOM    982  HE2 LYS    64      46.662 142.577  89.587  1.00  0.00           H  
ATOM    983  HE3 LYS    64      48.018 143.808  89.495  1.00  0.00           H  
ATOM    984  HZ1 LYS    64      45.504 144.459  90.262  1.00  0.00           H  
ATOM    985  HZ2 LYS    64      46.462 145.503  89.456  1.00  0.00           H  
ATOM    986  HZ3 LYS    64      45.463 144.565  88.651  1.00  0.00           H  
ATOM    987  N   GLN    65      50.458 141.005  83.258  1.00  0.00           N  
ATOM    988  CA  GLN    65      50.750 141.308  81.852  1.00  0.00           C  
ATOM    989  C   GLN    65      50.788 140.023  80.954  1.00  0.00           C  
ATOM    990  O   GLN    65      51.284 138.949  81.205  1.00  0.00           O  
ATOM    991  CB  GLN    65      52.013 142.185  81.674  1.00  0.00           C  
ATOM    992  CG  GLN    65      52.039 143.608  82.396  1.00  0.00           C  
ATOM    993  CD  GLN    65      51.431 143.749  83.766  1.00  0.00           C  
ATOM    994  NE2 GLN    65      52.005 143.072  84.782  1.00  0.00           N  
ATOM    995  OE1 GLN    65      50.449 144.480  83.997  1.00  0.00           O  
ATOM    996  H   GLN    65      51.201 141.141  83.927  1.00  0.00           H  
ATOM    997  HA  GLN    65      50.012 141.941  81.360  1.00  0.00           H  
ATOM    998  HB2 GLN    65      52.908 141.570  81.771  1.00  0.00           H  
ATOM    999  HB3 GLN    65      51.995 142.368  80.600  1.00  0.00           H  
ATOM   1000  HG2 GLN    65      53.098 143.852  82.485  1.00  0.00           H  
ATOM   1001  HG3 GLN    65      51.672 144.401  81.744  1.00  0.00           H  
ATOM   1002 HE21 GLN    65      51.621 143.066  85.716  1.00  0.00           H  
ATOM   1003 HE22 GLN    65      52.894 142.594  84.750  1.00  0.00           H  
ATOM   1004  N   ARG    66      49.972 140.118  79.851  1.00  0.00           N  
ATOM   1005  CA  ARG    66      49.910 138.972  78.902  1.00  0.00           C  
ATOM   1006  C   ARG    66      51.324 138.784  78.348  1.00  0.00           C  
ATOM   1007  O   ARG    66      51.909 139.723  77.828  1.00  0.00           O  
ATOM   1008  CB  ARG    66      48.943 139.076  77.709  1.00  0.00           C  
ATOM   1009  CG  ARG    66      47.448 138.971  78.038  1.00  0.00           C  
ATOM   1010  CD  ARG    66      46.831 140.155  78.730  1.00  0.00           C  
ATOM   1011  NE  ARG    66      45.489 139.892  79.342  1.00  0.00           N  
ATOM   1012  CZ  ARG    66      44.324 140.094  78.671  1.00  0.00           C  
ATOM   1013  NH1 ARG    66      44.238 140.378  77.463  1.00  0.00           N1+
ATOM   1014  NH2 ARG    66      43.210 139.965  79.348  1.00  0.00           N  
ATOM   1015  H   ARG    66      49.823 141.079  79.579  1.00  0.00           H  
ATOM   1016  HA  ARG    66      49.666 138.037  79.407  1.00  0.00           H  
ATOM   1017  HB2 ARG    66      49.119 139.943  77.073  1.00  0.00           H  
ATOM   1018  HB3 ARG    66      49.211 138.195  77.125  1.00  0.00           H  
ATOM   1019  HG2 ARG    66      46.886 138.806  77.119  1.00  0.00           H  
ATOM   1020  HG3 ARG    66      47.381 138.049  78.617  1.00  0.00           H  
ATOM   1021  HD2 ARG    66      47.511 140.479  79.518  1.00  0.00           H  
ATOM   1022  HD3 ARG    66      46.732 141.044  78.108  1.00  0.00           H  
ATOM   1023  HE  ARG    66      45.289 139.662  80.305  1.00  0.00           H  
ATOM   1024 HH11 ARG    66      45.035 140.492  76.854  1.00  0.00           H  
ATOM   1025 HH12 ARG    66      43.319 140.565  77.088  1.00  0.00           H  
ATOM   1026 HH21 ARG    66      43.215 139.687  80.319  1.00  0.00           H  
ATOM   1027 HH22 ARG    66      42.339 140.077  78.849  1.00  0.00           H  
ATOM   1028  N   TRP    67      51.802 137.523  78.429  1.00  0.00           N  
ATOM   1029  CA  TRP    67      53.119 137.009  77.964  1.00  0.00           C  
ATOM   1030  C   TRP    67      53.189 136.942  76.415  1.00  0.00           C  
ATOM   1031  O   TRP    67      52.150 136.816  75.712  1.00  0.00           O  
ATOM   1032  CB  TRP    67      53.261 135.591  78.498  1.00  0.00           C  
ATOM   1033  CG  TRP    67      53.628 135.410  79.997  1.00  0.00           C  
ATOM   1034  CD1 TRP    67      54.751 134.797  80.456  1.00  0.00           C  
ATOM   1035  CD2 TRP    67      52.821 135.542  81.186  1.00  0.00           C  
ATOM   1036  CE2 TRP    67      53.558 134.976  82.341  1.00  0.00           C  
ATOM   1037  CE3 TRP    67      51.474 136.062  81.466  1.00  0.00           C  
ATOM   1038  NE1 TRP    67      54.739 134.574  81.813  1.00  0.00           N  
ATOM   1039  CZ2 TRP    67      52.837 134.929  83.630  1.00  0.00           C  
ATOM   1040  CZ3 TRP    67      50.907 136.008  82.737  1.00  0.00           C  
ATOM   1041  CH2 TRP    67      51.544 135.357  83.845  1.00  0.00           C  
ATOM   1042  H   TRP    67      51.240 136.768  78.796  1.00  0.00           H  
ATOM   1043  HA  TRP    67      53.939 137.670  78.246  1.00  0.00           H  
ATOM   1044  HB2 TRP    67      52.387 134.967  78.312  1.00  0.00           H  
ATOM   1045  HB3 TRP    67      54.068 135.225  77.863  1.00  0.00           H  
ATOM   1046  HD1 TRP    67      55.601 134.671  79.803  1.00  0.00           H  
ATOM   1047  HE1 TRP    67      55.409 134.075  82.380  1.00  0.00           H  
ATOM   1048  HE3 TRP    67      50.808 136.326  80.658  1.00  0.00           H  
ATOM   1049  HZ2 TRP    67      53.335 134.543  84.508  1.00  0.00           H  
ATOM   1050  HZ3 TRP    67      49.894 136.359  82.862  1.00  0.00           H  
ATOM   1051  HH2 TRP    67      51.027 135.363  84.793  1.00  0.00           H  
ATOM   1052  N   LEU    68      54.391 137.023  75.781  1.00  0.00           N  
ATOM   1053  CA  LEU    68      54.573 137.038  74.317  1.00  0.00           C  
ATOM   1054  C   LEU    68      54.680 135.643  73.661  1.00  0.00           C  
ATOM   1055  O   LEU    68      55.587 134.845  73.916  1.00  0.00           O  
ATOM   1056  CB  LEU    68      55.876 137.868  74.106  1.00  0.00           C  
ATOM   1057  CG  LEU    68      56.187 138.252  72.651  1.00  0.00           C  
ATOM   1058  CD1 LEU    68      55.848 139.665  72.158  1.00  0.00           C  
ATOM   1059  CD2 LEU    68      57.629 138.011  72.258  1.00  0.00           C  
ATOM   1060  H   LEU    68      55.132 137.230  76.436  1.00  0.00           H  
ATOM   1061  HA  LEU    68      53.701 137.512  73.867  1.00  0.00           H  
ATOM   1062  HB2 LEU    68      55.709 138.841  74.569  1.00  0.00           H  
ATOM   1063  HB3 LEU    68      56.775 137.347  74.437  1.00  0.00           H  
ATOM   1064  HG  LEU    68      55.532 137.588  72.088  1.00  0.00           H  
ATOM   1065 HD11 LEU    68      56.312 139.782  71.178  1.00  0.00           H  
ATOM   1066 HD12 LEU    68      54.781 139.885  72.174  1.00  0.00           H  
ATOM   1067 HD13 LEU    68      56.280 140.447  72.782  1.00  0.00           H  
ATOM   1068 HD21 LEU    68      57.675 137.799  71.190  1.00  0.00           H  
ATOM   1069 HD22 LEU    68      58.102 138.946  72.557  1.00  0.00           H  
ATOM   1070 HD23 LEU    68      58.124 137.214  72.813  1.00  0.00           H  
ATOM   1071  N   LEU    69      53.848 135.317  72.680  1.00  0.00           N  
ATOM   1072  CA  LEU    69      53.817 133.979  72.142  1.00  0.00           C  
ATOM   1073  C   LEU    69      54.742 133.882  70.854  1.00  0.00           C  
ATOM   1074  O   LEU    69      54.215 133.454  69.853  1.00  0.00           O  
ATOM   1075  CB  LEU    69      52.397 133.542  71.918  1.00  0.00           C  
ATOM   1076  CG  LEU    69      52.181 132.032  71.803  1.00  0.00           C  
ATOM   1077  CD1 LEU    69      52.553 131.101  72.969  1.00  0.00           C  
ATOM   1078  CD2 LEU    69      50.746 131.822  71.486  1.00  0.00           C  
ATOM   1079  H   LEU    69      53.152 135.952  72.316  1.00  0.00           H  
ATOM   1080  HA  LEU    69      54.131 133.267  72.904  1.00  0.00           H  
ATOM   1081  HB2 LEU    69      51.768 133.907  72.730  1.00  0.00           H  
ATOM   1082  HB3 LEU    69      52.109 133.857  70.915  1.00  0.00           H  
ATOM   1083  HG  LEU    69      52.866 131.700  71.023  1.00  0.00           H  
ATOM   1084 HD11 LEU    69      51.893 131.354  73.799  1.00  0.00           H  
ATOM   1085 HD12 LEU    69      52.437 130.062  72.658  1.00  0.00           H  
ATOM   1086 HD13 LEU    69      53.517 131.293  73.439  1.00  0.00           H  
ATOM   1087 HD21 LEU    69      50.536 132.258  70.510  1.00  0.00           H  
ATOM   1088 HD22 LEU    69      50.435 130.777  71.504  1.00  0.00           H  
ATOM   1089 HD23 LEU    69      50.133 132.292  72.255  1.00  0.00           H  
ATOM   1090  N   SER    70      56.067 134.205  70.834  1.00  0.00           N  
ATOM   1091  CA  SER    70      56.885 133.776  69.649  1.00  0.00           C  
ATOM   1092  C   SER    70      56.803 132.315  69.295  1.00  0.00           C  
ATOM   1093  O   SER    70      56.602 131.446  70.121  1.00  0.00           O  
ATOM   1094  CB  SER    70      58.322 134.084  69.985  1.00  0.00           C  
ATOM   1095  OG  SER    70      58.664 133.444  71.204  1.00  0.00           O  
ATOM   1096  H   SER    70      56.518 134.681  71.602  1.00  0.00           H  
ATOM   1097  HA  SER    70      56.501 134.420  68.858  1.00  0.00           H  
ATOM   1098  HB2 SER    70      58.997 133.688  69.226  1.00  0.00           H  
ATOM   1099  HB3 SER    70      58.399 135.171  70.012  1.00  0.00           H  
ATOM   1100  HG  SER    70      59.616 133.440  71.332  1.00  0.00           H  
ATOM   1101  N   PRO    71      57.153 131.891  68.056  1.00  0.00           N  
ATOM   1102  CA  PRO    71      57.325 130.477  67.616  1.00  0.00           C  
ATOM   1103  C   PRO    71      58.369 129.602  68.310  1.00  0.00           C  
ATOM   1104  O   PRO    71      59.032 128.753  67.705  1.00  0.00           O  
ATOM   1105  CB  PRO    71      57.594 130.568  66.151  1.00  0.00           C  
ATOM   1106  CG  PRO    71      56.875 131.855  65.706  1.00  0.00           C  
ATOM   1107  CD  PRO    71      57.131 132.776  66.900  1.00  0.00           C  
ATOM   1108  HA  PRO    71      56.363 130.021  67.852  1.00  0.00           H  
ATOM   1109  HB2 PRO    71      58.671 130.638  65.994  1.00  0.00           H  
ATOM   1110  HB3 PRO    71      57.309 129.634  65.667  1.00  0.00           H  
ATOM   1111  HG2 PRO    71      57.304 132.253  64.786  1.00  0.00           H  
ATOM   1112  HG3 PRO    71      55.818 131.592  65.675  1.00  0.00           H  
ATOM   1113  HD2 PRO    71      58.158 133.141  66.891  1.00  0.00           H  
ATOM   1114  HD3 PRO    71      56.280 133.456  66.863  1.00  0.00           H  
ATOM   1115  N   SER    72      58.667 129.816  69.583  1.00  0.00           N  
ATOM   1116  CA  SER    72      59.585 129.106  70.446  1.00  0.00           C  
ATOM   1117  C   SER    72      59.256 129.027  71.877  1.00  0.00           C  
ATOM   1118  O   SER    72      60.075 128.641  72.720  1.00  0.00           O  
ATOM   1119  CB  SER    72      60.992 129.819  70.232  1.00  0.00           C  
ATOM   1120  OG  SER    72      61.114 131.115  70.762  1.00  0.00           O  
ATOM   1121  H   SER    72      58.181 130.625  69.943  1.00  0.00           H  
ATOM   1122  HA  SER    72      59.659 128.081  70.084  1.00  0.00           H  
ATOM   1123  HB2 SER    72      61.706 129.300  70.871  1.00  0.00           H  
ATOM   1124  HB3 SER    72      61.325 129.737  69.198  1.00  0.00           H  
ATOM   1125  HG  SER    72      61.910 131.607  70.548  1.00  0.00           H  
ATOM   1126  N   THR    73      58.047 129.476  72.193  1.00  0.00           N  
ATOM   1127  CA  THR    73      57.596 129.570  73.544  1.00  0.00           C  
ATOM   1128  C   THR    73      57.140 128.242  74.059  1.00  0.00           C  
ATOM   1129  O   THR    73      56.285 127.626  73.555  1.00  0.00           O  
ATOM   1130  CB  THR    73      56.455 130.602  73.568  1.00  0.00           C  
ATOM   1131  CG2 THR    73      55.632 130.615  74.933  1.00  0.00           C  
ATOM   1132  OG1 THR    73      56.819 131.954  73.381  1.00  0.00           O  
ATOM   1133  H   THR    73      57.504 129.944  71.483  1.00  0.00           H  
ATOM   1134  HA  THR    73      58.343 130.002  74.211  1.00  0.00           H  
ATOM   1135  HB  THR    73      55.796 130.414  72.720  1.00  0.00           H  
ATOM   1136  HG1 THR    73      57.298 131.969  72.549  1.00  0.00           H  
ATOM   1137 HG21 THR    73      55.163 129.656  75.153  1.00  0.00           H  
ATOM   1138 HG22 THR    73      56.322 130.769  75.763  1.00  0.00           H  
ATOM   1139 HG23 THR    73      54.895 131.414  74.860  1.00  0.00           H  
ATOM   1140  N   THR    74      57.729 127.856  75.225  1.00  0.00           N  
ATOM   1141  CA  THR    74      57.618 126.493  75.761  1.00  0.00           C  
ATOM   1142  C   THR    74      57.550 126.435  77.240  1.00  0.00           C  
ATOM   1143  O   THR    74      57.576 127.431  77.935  1.00  0.00           O  
ATOM   1144  CB  THR    74      58.814 125.585  75.298  1.00  0.00           C  
ATOM   1145  CG2 THR    74      59.009 125.499  73.736  1.00  0.00           C  
ATOM   1146  OG1 THR    74      59.983 126.119  75.782  1.00  0.00           O  
ATOM   1147  H   THR    74      58.518 128.372  75.588  1.00  0.00           H  
ATOM   1148  HA  THR    74      56.706 126.019  75.396  1.00  0.00           H  
ATOM   1149  HB  THR    74      58.644 124.571  75.661  1.00  0.00           H  
ATOM   1150  HG1 THR    74      60.037 127.051  75.557  1.00  0.00           H  
ATOM   1151 HG21 THR    74      59.042 126.419  73.152  1.00  0.00           H  
ATOM   1152 HG22 THR    74      59.879 124.911  73.442  1.00  0.00           H  
ATOM   1153 HG23 THR    74      58.234 124.876  73.288  1.00  0.00           H  
ATOM   1154  N   LEU    75      57.199 125.337  77.855  1.00  0.00           N  
ATOM   1155  CA  LEU    75      56.809 125.173  79.295  1.00  0.00           C  
ATOM   1156  C   LEU    75      57.407 124.030  80.042  1.00  0.00           C  
ATOM   1157  O   LEU    75      57.407 122.927  79.427  1.00  0.00           O  
ATOM   1158  CB  LEU    75      55.312 125.410  79.473  1.00  0.00           C  
ATOM   1159  CG  LEU    75      54.641 125.152  80.862  1.00  0.00           C  
ATOM   1160  CD1 LEU    75      54.494 126.461  81.626  1.00  0.00           C  
ATOM   1161  CD2 LEU    75      53.160 124.725  80.646  1.00  0.00           C  
ATOM   1162  H   LEU    75      56.880 124.544  77.317  1.00  0.00           H  
ATOM   1163  HA  LEU    75      57.280 125.928  79.925  1.00  0.00           H  
ATOM   1164  HB2 LEU    75      55.116 126.417  79.104  1.00  0.00           H  
ATOM   1165  HB3 LEU    75      54.953 124.752  78.682  1.00  0.00           H  
ATOM   1166  HG  LEU    75      55.125 124.395  81.479  1.00  0.00           H  
ATOM   1167 HD11 LEU    75      55.497 126.852  81.799  1.00  0.00           H  
ATOM   1168 HD12 LEU    75      53.901 127.143  81.016  1.00  0.00           H  
ATOM   1169 HD13 LEU    75      53.944 126.287  82.551  1.00  0.00           H  
ATOM   1170 HD21 LEU    75      52.581 125.538  80.208  1.00  0.00           H  
ATOM   1171 HD22 LEU    75      53.079 123.913  79.923  1.00  0.00           H  
ATOM   1172 HD23 LEU    75      52.772 124.398  81.610  1.00  0.00           H  
ATOM   1173  N   ARG    76      57.827 124.125  81.265  1.00  0.00           N  
ATOM   1174  CA  ARG    76      58.274 123.081  82.181  1.00  0.00           C  
ATOM   1175  C   ARG    76      57.430 123.109  83.416  1.00  0.00           C  
ATOM   1176  O   ARG    76      56.839 124.171  83.774  1.00  0.00           O  
ATOM   1177  CB  ARG    76      59.722 123.292  82.532  1.00  0.00           C  
ATOM   1178  CG  ARG    76      60.574 122.752  81.352  1.00  0.00           C  
ATOM   1179  CD  ARG    76      61.957 122.189  81.730  1.00  0.00           C  
ATOM   1180  NE  ARG    76      62.663 123.188  82.536  1.00  0.00           N  
ATOM   1181  CZ  ARG    76      63.960 123.275  82.690  1.00  0.00           C  
ATOM   1182  NH1 ARG    76      64.844 122.582  82.041  1.00  0.00           N1+
ATOM   1183  NH2 ARG    76      64.488 124.285  83.289  1.00  0.00           N  
ATOM   1184  H   ARG    76      57.684 125.084  81.549  1.00  0.00           H  
ATOM   1185  HA  ARG    76      58.092 122.125  81.690  1.00  0.00           H  
ATOM   1186  HB2 ARG    76      60.008 124.320  82.754  1.00  0.00           H  
ATOM   1187  HB3 ARG    76      59.979 122.641  83.368  1.00  0.00           H  
ATOM   1188  HG2 ARG    76      60.106 121.870  80.914  1.00  0.00           H  
ATOM   1189  HG3 ARG    76      60.591 123.603  80.671  1.00  0.00           H  
ATOM   1190  HD2 ARG    76      61.595 121.344  82.316  1.00  0.00           H  
ATOM   1191  HD3 ARG    76      62.498 121.837  80.851  1.00  0.00           H  
ATOM   1192  HE  ARG    76      62.137 123.974  82.890  1.00  0.00           H  
ATOM   1193 HH11 ARG    76      64.642 121.722  81.551  1.00  0.00           H  
ATOM   1194 HH12 ARG    76      65.777 122.937  82.194  1.00  0.00           H  
ATOM   1195 HH21 ARG    76      63.871 124.958  83.722  1.00  0.00           H  
ATOM   1196 HH22 ARG    76      65.465 124.275  83.544  1.00  0.00           H  
ATOM   1197  N   VAL    77      57.144 121.898  83.921  1.00  0.00           N  
ATOM   1198  CA  VAL    77      56.115 121.685  85.029  1.00  0.00           C  
ATOM   1199  C   VAL    77      56.751 120.851  86.144  1.00  0.00           C  
ATOM   1200  O   VAL    77      57.469 119.854  85.907  1.00  0.00           O  
ATOM   1201  CB  VAL    77      54.944 120.989  84.353  1.00  0.00           C  
ATOM   1202  CG1 VAL    77      53.689 120.836  85.324  1.00  0.00           C  
ATOM   1203  CG2 VAL    77      54.361 121.762  83.179  1.00  0.00           C  
ATOM   1204  H   VAL    77      57.540 121.051  83.540  1.00  0.00           H  
ATOM   1205  HA  VAL    77      55.851 122.703  85.314  1.00  0.00           H  
ATOM   1206  HB  VAL    77      55.229 119.963  84.122  1.00  0.00           H  
ATOM   1207 HG11 VAL    77      52.883 120.301  84.821  1.00  0.00           H  
ATOM   1208 HG12 VAL    77      53.909 120.522  86.345  1.00  0.00           H  
ATOM   1209 HG13 VAL    77      53.273 121.836  85.440  1.00  0.00           H  
ATOM   1210 HG21 VAL    77      55.104 122.035  82.430  1.00  0.00           H  
ATOM   1211 HG22 VAL    77      53.525 121.211  82.748  1.00  0.00           H  
ATOM   1212 HG23 VAL    77      54.020 122.701  83.614  1.00  0.00           H  
ATOM   1213  N   THR    78      56.344 121.089  87.454  1.00  0.00           N  
ATOM   1214  CA  THR    78      56.903 120.536  88.690  1.00  0.00           C  
ATOM   1215  C   THR    78      55.753 120.297  89.681  1.00  0.00           C  
ATOM   1216  O   THR    78      54.757 121.033  89.837  1.00  0.00           O  
ATOM   1217  CB  THR    78      58.053 121.366  89.312  1.00  0.00           C  
ATOM   1218  CG2 THR    78      58.714 120.859  90.530  1.00  0.00           C  
ATOM   1219  OG1 THR    78      59.094 121.461  88.347  1.00  0.00           O  
ATOM   1220  H   THR    78      55.735 121.895  87.464  1.00  0.00           H  
ATOM   1221  HA  THR    78      57.316 119.558  88.440  1.00  0.00           H  
ATOM   1222  HB  THR    78      57.732 122.384  89.534  1.00  0.00           H  
ATOM   1223  HG1 THR    78      59.886 121.568  88.880  1.00  0.00           H  
ATOM   1224 HG21 THR    78      58.130 120.623  91.419  1.00  0.00           H  
ATOM   1225 HG22 THR    78      59.145 119.889  90.281  1.00  0.00           H  
ATOM   1226 HG23 THR    78      59.542 121.538  90.735  1.00  0.00           H  
ATOM   1227  N   MET    79      55.870 119.185  90.339  1.00  0.00           N  
ATOM   1228  CA  MET    79      55.005 118.645  91.354  1.00  0.00           C  
ATOM   1229  C   MET    79      55.885 117.913  92.362  1.00  0.00           C  
ATOM   1230  O   MET    79      56.884 117.206  92.061  1.00  0.00           O  
ATOM   1231  CB  MET    79      53.825 117.856  90.879  1.00  0.00           C  
ATOM   1232  CG  MET    79      52.887 118.487  89.795  1.00  0.00           C  
ATOM   1233  SD  MET    79      51.546 117.324  89.235  1.00  0.00           S  
ATOM   1234  CE  MET    79      50.364 117.655  90.531  1.00  0.00           C  
ATOM   1235  H   MET    79      56.669 118.628  90.071  1.00  0.00           H  
ATOM   1236  HA  MET    79      54.584 119.559  91.774  1.00  0.00           H  
ATOM   1237  HB2 MET    79      54.145 116.869  90.544  1.00  0.00           H  
ATOM   1238  HB3 MET    79      53.192 117.577  91.721  1.00  0.00           H  
ATOM   1239  HG2 MET    79      52.433 119.334  90.309  1.00  0.00           H  
ATOM   1240  HG3 MET    79      53.642 118.780  89.065  1.00  0.00           H  
ATOM   1241  HE1 MET    79      50.602 117.199  91.492  1.00  0.00           H  
ATOM   1242  HE2 MET    79      50.245 118.738  90.584  1.00  0.00           H  
ATOM   1243  HE3 MET    79      49.458 117.169  90.171  1.00  0.00           H  
ATOM   1244  N   SER    80      55.550 117.992  93.704  1.00  0.00           N  
ATOM   1245  CA  SER    80      56.424 117.646  94.802  1.00  0.00           C  
ATOM   1246  C   SER    80      55.861 116.654  95.819  1.00  0.00           C  
ATOM   1247  O   SER    80      56.556 116.154  96.663  1.00  0.00           O  
ATOM   1248  CB  SER    80      56.847 118.989  95.450  1.00  0.00           C  
ATOM   1249  OG  SER    80      55.781 119.590  96.254  1.00  0.00           O  
ATOM   1250  H   SER    80      54.760 118.563  93.966  1.00  0.00           H  
ATOM   1251  HA  SER    80      57.312 117.163  94.395  1.00  0.00           H  
ATOM   1252  HB2 SER    80      57.620 118.752  96.181  1.00  0.00           H  
ATOM   1253  HB3 SER    80      57.186 119.697  94.693  1.00  0.00           H  
ATOM   1254  HG  SER    80      56.061 120.445  96.591  1.00  0.00           H  
ATOM   1255  N   GLN    81      54.534 116.313  95.786  1.00  0.00           N  
ATOM   1256  CA  GLN    81      53.795 115.360  96.697  1.00  0.00           C  
ATOM   1257  C   GLN    81      52.693 114.497  95.924  1.00  0.00           C  
ATOM   1258  O   GLN    81      51.875 114.926  95.082  1.00  0.00           O  
ATOM   1259  CB  GLN    81      53.163 116.204  97.831  1.00  0.00           C  
ATOM   1260  CG  GLN    81      54.058 116.711  98.949  1.00  0.00           C  
ATOM   1261  CD  GLN    81      54.770 115.674  99.794  1.00  0.00           C  
ATOM   1262  NE2 GLN    81      56.063 115.743  99.850  1.00  0.00           N  
ATOM   1263  OE1 GLN    81      54.227 114.698 100.360  1.00  0.00           O  
ATOM   1264  H   GLN    81      53.961 116.850  95.151  1.00  0.00           H  
ATOM   1265  HA  GLN    81      54.521 114.712  97.189  1.00  0.00           H  
ATOM   1266  HB2 GLN    81      52.690 117.082  97.390  1.00  0.00           H  
ATOM   1267  HB3 GLN    81      52.389 115.552  98.235  1.00  0.00           H  
ATOM   1268  HG2 GLN    81      54.709 117.474  98.521  1.00  0.00           H  
ATOM   1269  HG3 GLN    81      53.411 117.234  99.653  1.00  0.00           H  
ATOM   1270 HE21 GLN    81      56.516 115.083 100.467  1.00  0.00           H  
ATOM   1271 HE22 GLN    81      56.503 116.517  99.373  1.00  0.00           H  
ATOM   1272  N   ALA    82      52.640 113.197  96.380  1.00  0.00           N  
ATOM   1273  CA  ALA    82      51.532 112.348  95.861  1.00  0.00           C  
ATOM   1274  C   ALA    82      50.130 112.978  96.022  1.00  0.00           C  
ATOM   1275  O   ALA    82      49.978 113.698  96.972  1.00  0.00           O  
ATOM   1276  CB  ALA    82      51.683 110.973  96.610  1.00  0.00           C  
ATOM   1277  H   ALA    82      53.289 112.778  97.031  1.00  0.00           H  
ATOM   1278  HA  ALA    82      51.715 112.065  94.825  1.00  0.00           H  
ATOM   1279  HB1 ALA    82      51.579 111.146  97.681  1.00  0.00           H  
ATOM   1280  HB2 ALA    82      50.937 110.245  96.293  1.00  0.00           H  
ATOM   1281  HB3 ALA    82      52.652 110.502  96.441  1.00  0.00           H  
ATOM   1282  N   SER    83      49.196 112.642  95.167  1.00  0.00           N  
ATOM   1283  CA  SER    83      47.806 113.131  95.325  1.00  0.00           C  
ATOM   1284  C   SER    83      46.955 112.224  96.225  1.00  0.00           C  
ATOM   1285  O   SER    83      45.823 111.915  95.908  1.00  0.00           O  
ATOM   1286  CB  SER    83      47.132 113.368  93.953  1.00  0.00           C  
ATOM   1287  OG  SER    83      47.971 113.982  93.107  1.00  0.00           O  
ATOM   1288  H   SER    83      49.562 112.175  94.349  1.00  0.00           H  
ATOM   1289  HA  SER    83      47.962 114.088  95.822  1.00  0.00           H  
ATOM   1290  HB2 SER    83      46.866 112.394  93.543  1.00  0.00           H  
ATOM   1291  HB3 SER    83      46.228 113.978  93.962  1.00  0.00           H  
ATOM   1292  HG  SER    83      48.031 114.924  93.279  1.00  0.00           H  
ATOM   1293  N   THR    84      47.504 111.786  97.357  1.00  0.00           N  
ATOM   1294  CA  THR    84      46.891 110.778  98.286  1.00  0.00           C  
ATOM   1295  C   THR    84      45.711 111.359  99.021  1.00  0.00           C  
ATOM   1296  O   THR    84      44.716 110.631  99.218  1.00  0.00           O  
ATOM   1297  CB  THR    84      47.952 110.260  99.237  1.00  0.00           C  
ATOM   1298  CG2 THR    84      47.440 109.237 100.224  1.00  0.00           C  
ATOM   1299  OG1 THR    84      49.073 109.663  98.582  1.00  0.00           O  
ATOM   1300  H   THR    84      48.475 112.056  97.432  1.00  0.00           H  
ATOM   1301  HA  THR    84      46.612 109.920  97.674  1.00  0.00           H  
ATOM   1302  HB  THR    84      48.191 111.146  99.826  1.00  0.00           H  
ATOM   1303  HG1 THR    84      48.701 108.968  98.034  1.00  0.00           H  
ATOM   1304 HG21 THR    84      47.376 108.285  99.696  1.00  0.00           H  
ATOM   1305 HG22 THR    84      48.177 109.087 101.013  1.00  0.00           H  
ATOM   1306 HG23 THR    84      46.431 109.405 100.601  1.00  0.00           H  
ATOM   1307  N   GLU    85      45.843 112.674  99.300  1.00  0.00           N  
ATOM   1308  CA  GLU    85      44.862 113.578  99.915  1.00  0.00           C  
ATOM   1309  C   GLU    85      44.439 114.789  98.951  1.00  0.00           C  
ATOM   1310  O   GLU    85      43.268 115.163  98.923  1.00  0.00           O  
ATOM   1311  CB  GLU    85      45.371 113.971 101.352  1.00  0.00           C  
ATOM   1312  CG  GLU    85      44.443 114.930 102.091  1.00  0.00           C  
ATOM   1313  CD  GLU    85      45.023 115.294 103.418  1.00  0.00           C  
ATOM   1314  OE1 GLU    85      45.450 114.458 104.314  1.00  0.00           O  
ATOM   1315  OE2 GLU    85      45.283 116.488 103.765  1.00  0.00           O1-
ATOM   1316  H   GLU    85      46.742 113.079  99.082  1.00  0.00           H  
ATOM   1317  HA  GLU    85      43.922 113.044 100.047  1.00  0.00           H  
ATOM   1318  HB2 GLU    85      45.501 113.048 101.917  1.00  0.00           H  
ATOM   1319  HB3 GLU    85      46.343 114.465 101.327  1.00  0.00           H  
ATOM   1320  HG2 GLU    85      44.395 115.790 101.423  1.00  0.00           H  
ATOM   1321  HG3 GLU    85      43.386 114.685 102.196  1.00  0.00           H  
ATOM   1322  N   ALA    86      45.372 115.318  98.216  1.00  0.00           N  
ATOM   1323  CA  ALA    86      45.066 116.247  97.180  1.00  0.00           C  
ATOM   1324  C   ALA    86      44.288 115.621  95.951  1.00  0.00           C  
ATOM   1325  O   ALA    86      44.285 114.384  95.682  1.00  0.00           O  
ATOM   1326  CB  ALA    86      46.411 116.773  96.599  1.00  0.00           C  
ATOM   1327  H   ALA    86      46.312 114.956  98.290  1.00  0.00           H  
ATOM   1328  HA  ALA    86      44.499 117.102  97.546  1.00  0.00           H  
ATOM   1329  HB1 ALA    86      47.101 117.312  97.248  1.00  0.00           H  
ATOM   1330  HB2 ALA    86      47.027 115.959  96.219  1.00  0.00           H  
ATOM   1331  HB3 ALA    86      46.244 117.483  95.789  1.00  0.00           H  
ATOM   1332  N   SER    87      43.722 116.541  95.128  1.00  0.00           N  
ATOM   1333  CA  SER    87      42.992 116.141  93.883  1.00  0.00           C  
ATOM   1334  C   SER    87      42.803 117.362  92.920  1.00  0.00           C  
ATOM   1335  O   SER    87      43.015 118.495  93.256  1.00  0.00           O  
ATOM   1336  CB  SER    87      41.598 115.494  94.294  1.00  0.00           C  
ATOM   1337  OG  SER    87      40.693 115.579  93.285  1.00  0.00           O  
ATOM   1338  H   SER    87      43.635 117.491  95.459  1.00  0.00           H  
ATOM   1339  HA  SER    87      43.548 115.393  93.318  1.00  0.00           H  
ATOM   1340  HB2 SER    87      41.784 114.487  94.667  1.00  0.00           H  
ATOM   1341  HB3 SER    87      41.152 116.092  95.089  1.00  0.00           H  
ATOM   1342  HG  SER    87      40.050 114.871  93.373  1.00  0.00           H  
ATOM   1343  N   SER    88      42.573 117.096  91.695  1.00  0.00           N  
ATOM   1344  CA  SER    88      42.137 118.093  90.710  1.00  0.00           C  
ATOM   1345  C   SER    88      43.154 119.082  90.210  1.00  0.00           C  
ATOM   1346  O   SER    88      42.740 119.926  89.401  1.00  0.00           O  
ATOM   1347  CB  SER    88      40.847 118.740  91.120  1.00  0.00           C  
ATOM   1348  OG  SER    88      39.829 117.803  91.299  1.00  0.00           O  
ATOM   1349  H   SER    88      42.455 116.122  91.457  1.00  0.00           H  
ATOM   1350  HA  SER    88      41.900 117.587  89.774  1.00  0.00           H  
ATOM   1351  HB2 SER    88      40.954 119.273  92.065  1.00  0.00           H  
ATOM   1352  HB3 SER    88      40.589 119.433  90.319  1.00  0.00           H  
ATOM   1353  HG  SER    88      40.094 117.298  92.071  1.00  0.00           H  
ATOM   1354  N   ASP    89      44.378 118.986  90.643  1.00  0.00           N  
ATOM   1355  CA  ASP    89      45.569 119.869  90.265  1.00  0.00           C  
ATOM   1356  C   ASP    89      45.926 119.900  88.714  1.00  0.00           C  
ATOM   1357  O   ASP    89      45.792 118.925  87.968  1.00  0.00           O  
ATOM   1358  CB  ASP    89      46.818 119.468  90.953  1.00  0.00           C  
ATOM   1359  CG  ASP    89      46.831 120.013  92.391  1.00  0.00           C  
ATOM   1360  OD1 ASP    89      46.749 119.228  93.401  1.00  0.00           O  
ATOM   1361  OD2 ASP    89      46.968 121.214  92.629  1.00  0.00           O1-
ATOM   1362  H   ASP    89      44.583 118.206  91.251  1.00  0.00           H  
ATOM   1363  HA  ASP    89      45.263 120.879  90.540  1.00  0.00           H  
ATOM   1364  HB2 ASP    89      46.861 118.388  90.810  1.00  0.00           H  
ATOM   1365  HB3 ASP    89      47.673 119.935  90.464  1.00  0.00           H  
ATOM   1366  N   LYS    90      46.364 121.079  88.229  1.00  0.00           N  
ATOM   1367  CA  LYS    90      46.364 121.410  86.771  1.00  0.00           C  
ATOM   1368  C   LYS    90      47.309 122.605  86.459  1.00  0.00           C  
ATOM   1369  O   LYS    90      47.776 123.350  87.288  1.00  0.00           O  
ATOM   1370  CB  LYS    90      44.904 121.616  86.160  1.00  0.00           C  
ATOM   1371  CG  LYS    90      44.425 123.024  86.536  1.00  0.00           C  
ATOM   1372  CD  LYS    90      42.869 123.366  86.468  1.00  0.00           C  
ATOM   1373  CE  LYS    90      42.136 122.741  87.595  1.00  0.00           C  
ATOM   1374  NZ  LYS    90      40.767 123.123  87.647  1.00  0.00           N1+
ATOM   1375  H   LYS    90      46.581 121.888  88.792  1.00  0.00           H  
ATOM   1376  HA  LYS    90      46.776 120.483  86.371  1.00  0.00           H  
ATOM   1377  HB2 LYS    90      44.922 121.484  85.078  1.00  0.00           H  
ATOM   1378  HB3 LYS    90      44.202 120.901  86.589  1.00  0.00           H  
ATOM   1379  HG2 LYS    90      44.733 123.348  87.530  1.00  0.00           H  
ATOM   1380  HG3 LYS    90      44.821 123.713  85.790  1.00  0.00           H  
ATOM   1381  HD2 LYS    90      42.757 124.443  86.588  1.00  0.00           H  
ATOM   1382  HD3 LYS    90      42.378 123.028  85.555  1.00  0.00           H  
ATOM   1383  HE2 LYS    90      42.121 121.684  87.330  1.00  0.00           H  
ATOM   1384  HE3 LYS    90      42.654 122.815  88.551  1.00  0.00           H  
ATOM   1385  HZ1 LYS    90      40.216 122.653  88.352  1.00  0.00           H  
ATOM   1386  HZ2 LYS    90      40.648 124.080  87.948  1.00  0.00           H  
ATOM   1387  HZ3 LYS    90      40.339 122.971  86.745  1.00  0.00           H  
ATOM   1388  N   VAL    91      47.556 122.731  85.152  1.00  0.00           N  
ATOM   1389  CA  VAL    91      48.140 123.966  84.522  1.00  0.00           C  
ATOM   1390  C   VAL    91      47.418 124.422  83.259  1.00  0.00           C  
ATOM   1391  O   VAL    91      47.034 123.525  82.461  1.00  0.00           O  
ATOM   1392  CB  VAL    91      49.646 123.888  84.240  1.00  0.00           C  
ATOM   1393  CG1 VAL    91      50.131 122.750  83.371  1.00  0.00           C  
ATOM   1394  CG2 VAL    91      50.235 125.243  83.562  1.00  0.00           C  
ATOM   1395  H   VAL    91      47.242 121.979  84.554  1.00  0.00           H  
ATOM   1396  HA  VAL    91      47.963 124.799  85.202  1.00  0.00           H  
ATOM   1397  HB  VAL    91      50.029 123.780  85.255  1.00  0.00           H  
ATOM   1398 HG11 VAL    91      51.220 122.709  83.415  1.00  0.00           H  
ATOM   1399 HG12 VAL    91      49.743 121.809  83.761  1.00  0.00           H  
ATOM   1400 HG13 VAL    91      49.713 122.945  82.384  1.00  0.00           H  
ATOM   1401 HG21 VAL    91      51.316 125.329  83.678  1.00  0.00           H  
ATOM   1402 HG22 VAL    91      50.070 125.364  82.492  1.00  0.00           H  
ATOM   1403 HG23 VAL    91      49.790 126.077  84.106  1.00  0.00           H  
ATOM   1404  N   THR    92      46.900 125.671  83.262  1.00  0.00           N  
ATOM   1405  CA  THR    92      45.975 126.084  82.155  1.00  0.00           C  
ATOM   1406  C   THR    92      46.468 127.343  81.477  1.00  0.00           C  
ATOM   1407  O   THR    92      46.951 128.286  82.160  1.00  0.00           O  
ATOM   1408  CB  THR    92      44.519 126.184  82.642  1.00  0.00           C  
ATOM   1409  CG2 THR    92      44.077 127.165  83.746  1.00  0.00           C  
ATOM   1410  OG1 THR    92      43.704 126.446  81.510  1.00  0.00           O  
ATOM   1411  H   THR    92      47.249 126.415  83.850  1.00  0.00           H  
ATOM   1412  HA  THR    92      46.055 125.304  81.398  1.00  0.00           H  
ATOM   1413  HB  THR    92      44.226 125.233  83.086  1.00  0.00           H  
ATOM   1414  HG1 THR    92      43.719 125.730  80.870  1.00  0.00           H  
ATOM   1415 HG21 THR    92      44.634 126.988  84.667  1.00  0.00           H  
ATOM   1416 HG22 THR    92      44.366 128.174  83.450  1.00  0.00           H  
ATOM   1417 HG23 THR    92      43.000 127.183  83.913  1.00  0.00           H  
ATOM   1418  N   VAL    93      46.297 127.443  80.152  1.00  0.00           N  
ATOM   1419  CA  VAL    93      46.712 128.637  79.439  1.00  0.00           C  
ATOM   1420  C   VAL    93      45.479 129.245  78.705  1.00  0.00           C  
ATOM   1421  O   VAL    93      44.798 128.547  77.935  1.00  0.00           O  
ATOM   1422  CB  VAL    93      47.821 128.318  78.448  1.00  0.00           C  
ATOM   1423  CG1 VAL    93      47.685 127.099  77.517  1.00  0.00           C  
ATOM   1424  CG2 VAL    93      48.061 129.533  77.564  1.00  0.00           C  
ATOM   1425  H   VAL    93      45.916 126.725  79.552  1.00  0.00           H  
ATOM   1426  HA  VAL    93      47.021 129.388  80.166  1.00  0.00           H  
ATOM   1427  HB  VAL    93      48.708 128.175  79.065  1.00  0.00           H  
ATOM   1428 HG11 VAL    93      47.591 126.180  78.096  1.00  0.00           H  
ATOM   1429 HG12 VAL    93      46.915 127.181  76.751  1.00  0.00           H  
ATOM   1430 HG13 VAL    93      48.630 126.904  77.009  1.00  0.00           H  
ATOM   1431 HG21 VAL    93      47.306 129.699  76.796  1.00  0.00           H  
ATOM   1432 HG22 VAL    93      48.173 130.419  78.189  1.00  0.00           H  
ATOM   1433 HG23 VAL    93      48.986 129.342  77.021  1.00  0.00           H  
ATOM   1434  N   ASN    94      45.322 130.606  78.803  1.00  0.00           N  
ATOM   1435  CA  ASN    94      44.333 131.366  78.088  1.00  0.00           C  
ATOM   1436  C   ASN    94      44.982 132.160  76.822  1.00  0.00           C  
ATOM   1437  O   ASN    94      45.876 133.030  77.032  1.00  0.00           O  
ATOM   1438  CB  ASN    94      43.706 132.410  78.960  1.00  0.00           C  
ATOM   1439  CG  ASN    94      42.831 131.821  80.057  1.00  0.00           C  
ATOM   1440  ND2 ASN    94      43.272 131.909  81.324  1.00  0.00           N  
ATOM   1441  OD1 ASN    94      41.686 131.396  79.817  1.00  0.00           O  
ATOM   1442  H   ASN    94      45.864 131.045  79.533  1.00  0.00           H  
ATOM   1443  HA  ASN    94      43.489 130.767  77.747  1.00  0.00           H  
ATOM   1444  HB2 ASN    94      44.453 133.057  79.420  1.00  0.00           H  
ATOM   1445  HB3 ASN    94      43.028 133.061  78.407  1.00  0.00           H  
ATOM   1446 HD21 ASN    94      42.538 131.815  82.011  1.00  0.00           H  
ATOM   1447 HD22 ASN    94      44.121 132.431  81.486  1.00  0.00           H  
ATOM   1448  N   TYR    95      44.664 131.952  75.546  1.00  0.00           N  
ATOM   1449  CA  TYR    95      45.267 132.668  74.423  1.00  0.00           C  
ATOM   1450  C   TYR    95      44.604 133.993  74.175  1.00  0.00           C  
ATOM   1451  O   TYR    95      43.396 133.932  74.129  1.00  0.00           O  
ATOM   1452  CB  TYR    95      45.258 131.792  73.205  1.00  0.00           C  
ATOM   1453  CG  TYR    95      46.089 130.535  73.276  1.00  0.00           C  
ATOM   1454  CD1 TYR    95      47.504 130.597  73.042  1.00  0.00           C  
ATOM   1455  CD2 TYR    95      45.560 129.324  73.693  1.00  0.00           C  
ATOM   1456  CE1 TYR    95      48.359 129.476  73.236  1.00  0.00           C  
ATOM   1457  CE2 TYR    95      46.456 128.170  73.831  1.00  0.00           C  
ATOM   1458  CZ  TYR    95      47.790 128.213  73.541  1.00  0.00           C  
ATOM   1459  OH  TYR    95      48.543 127.095  73.669  1.00  0.00           O  
ATOM   1460  H   TYR    95      44.003 131.243  75.264  1.00  0.00           H  
ATOM   1461  HA  TYR    95      46.332 132.866  74.545  1.00  0.00           H  
ATOM   1462  HB2 TYR    95      44.237 131.435  73.069  1.00  0.00           H  
ATOM   1463  HB3 TYR    95      45.613 132.298  72.308  1.00  0.00           H  
ATOM   1464  HD1 TYR    95      47.958 131.556  72.839  1.00  0.00           H  
ATOM   1465  HD2 TYR    95      44.527 129.214  73.989  1.00  0.00           H  
ATOM   1466  HE1 TYR    95      49.424 129.489  73.058  1.00  0.00           H  
ATOM   1467  HE2 TYR    95      46.059 127.216  74.145  1.00  0.00           H  
ATOM   1468  HH  TYR    95      49.447 127.223  73.372  1.00  0.00           H  
ATOM   1469  N   TYR    96      45.365 135.037  73.841  1.00  0.00           N  
ATOM   1470  CA  TYR    96      44.793 136.320  73.425  1.00  0.00           C  
ATOM   1471  C   TYR    96      45.407 136.690  72.051  1.00  0.00           C  
ATOM   1472  O   TYR    96      46.518 136.314  71.711  1.00  0.00           O  
ATOM   1473  CB  TYR    96      44.855 137.396  74.576  1.00  0.00           C  
ATOM   1474  CG  TYR    96      44.269 137.004  76.004  1.00  0.00           C  
ATOM   1475  CD1 TYR    96      43.052 137.397  76.568  1.00  0.00           C  
ATOM   1476  CD2 TYR    96      45.182 136.247  76.822  1.00  0.00           C  
ATOM   1477  CE1 TYR    96      42.664 137.096  77.913  1.00  0.00           C  
ATOM   1478  CE2 TYR    96      44.818 135.826  78.102  1.00  0.00           C  
ATOM   1479  CZ  TYR    96      43.528 136.216  78.600  1.00  0.00           C  
ATOM   1480  OH  TYR    96      43.124 135.891  79.813  1.00  0.00           O  
ATOM   1481  H   TYR    96      46.374 135.010  73.883  1.00  0.00           H  
ATOM   1482  HA  TYR    96      43.716 136.160  73.366  1.00  0.00           H  
ATOM   1483  HB2 TYR    96      45.897 137.694  74.698  1.00  0.00           H  
ATOM   1484  HB3 TYR    96      44.413 138.350  74.289  1.00  0.00           H  
ATOM   1485  HD1 TYR    96      42.372 137.991  75.975  1.00  0.00           H  
ATOM   1486  HD2 TYR    96      46.190 136.003  76.521  1.00  0.00           H  
ATOM   1487  HE1 TYR    96      41.749 137.499  78.320  1.00  0.00           H  
ATOM   1488  HE2 TYR    96      45.515 135.273  78.714  1.00  0.00           H  
ATOM   1489  HH  TYR    96      42.369 136.418  80.084  1.00  0.00           H  
ATOM   1490  N   ASP    97      44.776 137.571  71.359  1.00  0.00           N  
ATOM   1491  CA  ASP    97      45.385 138.497  70.428  1.00  0.00           C  
ATOM   1492  C   ASP    97      45.231 139.949  70.770  1.00  0.00           C  
ATOM   1493  O   ASP    97      46.071 140.757  70.398  1.00  0.00           O  
ATOM   1494  CB  ASP    97      45.134 138.298  68.835  1.00  0.00           C  
ATOM   1495  CG  ASP    97      43.661 138.354  68.339  1.00  0.00           C  
ATOM   1496  OD1 ASP    97      43.382 137.949  67.196  1.00  0.00           O  
ATOM   1497  OD2 ASP    97      42.776 138.794  69.101  1.00  0.00           O1-
ATOM   1498  H   ASP    97      43.843 137.826  71.650  1.00  0.00           H  
ATOM   1499  HA  ASP    97      46.432 138.198  70.464  1.00  0.00           H  
ATOM   1500  HB2 ASP    97      45.612 139.071  68.234  1.00  0.00           H  
ATOM   1501  HB3 ASP    97      45.557 137.320  68.605  1.00  0.00           H  
ATOM   1502  N   GLU    98      44.371 140.279  71.732  1.00  0.00           N  
ATOM   1503  CA  GLU    98      43.811 141.616  72.002  1.00  0.00           C  
ATOM   1504  C   GLU    98      43.629 141.849  73.552  1.00  0.00           C  
ATOM   1505  O   GLU    98      43.502 140.907  74.376  1.00  0.00           O  
ATOM   1506  CB  GLU    98      42.540 141.796  71.055  1.00  0.00           C  
ATOM   1507  CG  GLU    98      41.581 142.915  71.415  1.00  0.00           C  
ATOM   1508  CD  GLU    98      42.112 144.282  71.132  1.00  0.00           C  
ATOM   1509  OE1 GLU    98      41.350 145.138  70.509  1.00  0.00           O  
ATOM   1510  OE2 GLU    98      43.206 144.598  71.546  1.00  0.00           O1-
ATOM   1511  H   GLU    98      43.799 139.535  72.105  1.00  0.00           H  
ATOM   1512  HA  GLU    98      44.557 142.333  71.661  1.00  0.00           H  
ATOM   1513  HB2 GLU    98      42.977 141.926  70.065  1.00  0.00           H  
ATOM   1514  HB3 GLU    98      41.899 140.937  71.253  1.00  0.00           H  
ATOM   1515  HG2 GLU    98      40.646 142.738  70.885  1.00  0.00           H  
ATOM   1516  HG3 GLU    98      41.419 142.852  72.491  1.00  0.00           H  
ATOM   1517  N   GLU    99      43.632 143.141  73.928  1.00  0.00           N  
ATOM   1518  CA  GLU    99      43.452 143.579  75.300  1.00  0.00           C  
ATOM   1519  C   GLU    99      42.223 143.164  76.060  1.00  0.00           C  
ATOM   1520  O   GLU    99      42.002 143.741  77.192  1.00  0.00           O  
ATOM   1521  CB  GLU    99      43.650 145.132  75.298  1.00  0.00           C  
ATOM   1522  CG  GLU    99      44.994 145.672  74.792  1.00  0.00           C  
ATOM   1523  CD  GLU    99      46.154 145.824  75.851  1.00  0.00           C  
ATOM   1524  OE1 GLU    99      46.081 145.186  76.919  1.00  0.00           O  
ATOM   1525  OE2 GLU    99      47.165 146.587  75.632  1.00  0.00           O1-
ATOM   1526  H   GLU    99      43.643 143.823  73.182  1.00  0.00           H  
ATOM   1527  HA  GLU    99      44.345 143.079  75.676  1.00  0.00           H  
ATOM   1528  HB2 GLU    99      42.884 145.666  74.736  1.00  0.00           H  
ATOM   1529  HB3 GLU    99      43.419 145.585  76.262  1.00  0.00           H  
ATOM   1530  HG2 GLU    99      45.308 145.057  73.948  1.00  0.00           H  
ATOM   1531  HG3 GLU    99      44.779 146.658  74.381  1.00  0.00           H  
ATOM   1532  N   GLY   100      41.334 142.349  75.559  1.00  0.00           N  
ATOM   1533  CA  GLY   100      40.080 141.968  76.230  1.00  0.00           C  
ATOM   1534  C   GLY   100      40.136 141.018  77.389  1.00  0.00           C  
ATOM   1535  O   GLY   100      41.108 140.281  77.472  1.00  0.00           O  
ATOM   1536  H   GLY   100      41.686 141.811  74.780  1.00  0.00           H  
ATOM   1537  HA2 GLY   100      39.507 142.828  76.576  1.00  0.00           H  
ATOM   1538  HA3 GLY   100      39.417 141.425  75.556  1.00  0.00           H  
ATOM   1539  N   SER   101      39.146 141.001  78.293  1.00  0.00           N  
ATOM   1540  CA  SER   101      39.038 139.997  79.439  1.00  0.00           C  
ATOM   1541  C   SER   101      38.640 138.622  79.069  1.00  0.00           C  
ATOM   1542  O   SER   101      38.870 137.739  79.843  1.00  0.00           O  
ATOM   1543  CB  SER   101      38.018 140.623  80.444  1.00  0.00           C  
ATOM   1544  OG  SER   101      36.636 140.710  79.942  1.00  0.00           O  
ATOM   1545  H   SER   101      38.354 141.586  78.068  1.00  0.00           H  
ATOM   1546  HA  SER   101      40.048 139.980  79.848  1.00  0.00           H  
ATOM   1547  HB2 SER   101      37.916 139.971  81.311  1.00  0.00           H  
ATOM   1548  HB3 SER   101      38.204 141.657  80.734  1.00  0.00           H  
ATOM   1549  HG  SER   101      35.970 140.700  80.634  1.00  0.00           H  
ATOM   1550  N   ILE   102      38.305 138.474  77.810  1.00  0.00           N  
ATOM   1551  CA  ILE   102      37.827 137.197  77.257  1.00  0.00           C  
ATOM   1552  C   ILE   102      38.891 136.686  76.286  1.00  0.00           C  
ATOM   1553  O   ILE   102      39.119 137.375  75.256  1.00  0.00           O  
ATOM   1554  CB  ILE   102      36.387 137.191  76.688  1.00  0.00           C  
ATOM   1555  CG1 ILE   102      35.414 137.919  77.672  1.00  0.00           C  
ATOM   1556  CG2 ILE   102      36.023 135.766  76.542  1.00  0.00           C  
ATOM   1557  CD1 ILE   102      33.910 137.924  77.149  1.00  0.00           C  
ATOM   1558  H   ILE   102      38.186 139.242  77.165  1.00  0.00           H  
ATOM   1559  HA  ILE   102      37.863 136.548  78.132  1.00  0.00           H  
ATOM   1560  HB  ILE   102      36.470 137.673  75.714  1.00  0.00           H  
ATOM   1561 HG12 ILE   102      35.576 137.377  78.604  1.00  0.00           H  
ATOM   1562 HG13 ILE   102      35.645 138.974  77.822  1.00  0.00           H  
ATOM   1563 HG21 ILE   102      35.148 135.768  75.892  1.00  0.00           H  
ATOM   1564 HG22 ILE   102      36.695 135.195  75.902  1.00  0.00           H  
ATOM   1565 HG23 ILE   102      35.910 135.241  77.491  1.00  0.00           H  
ATOM   1566 HD11 ILE   102      33.852 138.569  76.272  1.00  0.00           H  
ATOM   1567 HD12 ILE   102      33.644 136.878  76.995  1.00  0.00           H  
ATOM   1568 HD13 ILE   102      33.196 138.302  77.881  1.00  0.00           H  
ATOM   1569  N   PRO   103      39.594 135.578  76.544  1.00  0.00           N  
ATOM   1570  CA  PRO   103      40.461 134.945  75.546  1.00  0.00           C  
ATOM   1571  C   PRO   103      39.742 134.262  74.375  1.00  0.00           C  
ATOM   1572  O   PRO   103      38.502 134.217  74.285  1.00  0.00           O  
ATOM   1573  CB  PRO   103      41.263 134.005  76.432  1.00  0.00           C  
ATOM   1574  CG  PRO   103      40.148 133.514  77.418  1.00  0.00           C  
ATOM   1575  CD  PRO   103      39.417 134.722  77.754  1.00  0.00           C  
ATOM   1576  HA  PRO   103      41.103 135.735  75.156  1.00  0.00           H  
ATOM   1577  HB2 PRO   103      41.748 133.219  75.853  1.00  0.00           H  
ATOM   1578  HB3 PRO   103      41.915 134.614  77.058  1.00  0.00           H  
ATOM   1579  HG2 PRO   103      39.507 132.792  76.911  1.00  0.00           H  
ATOM   1580  HG3 PRO   103      40.610 133.017  78.271  1.00  0.00           H  
ATOM   1581  HD2 PRO   103      38.350 134.524  77.851  1.00  0.00           H  
ATOM   1582  HD3 PRO   103      39.881 135.256  78.584  1.00  0.00           H  
ATOM   1583  N   ILE   104      40.578 133.905  73.395  1.00  0.00           N  
ATOM   1584  CA  ILE   104      40.163 133.226  72.111  1.00  0.00           C  
ATOM   1585  C   ILE   104      39.790 131.779  72.353  1.00  0.00           C  
ATOM   1586  O   ILE   104      38.725 131.262  71.843  1.00  0.00           O  
ATOM   1587  CB  ILE   104      41.335 133.462  71.057  1.00  0.00           C  
ATOM   1588  CG1 ILE   104      41.611 134.970  70.762  1.00  0.00           C  
ATOM   1589  CG2 ILE   104      40.951 132.689  69.773  1.00  0.00           C  
ATOM   1590  CD1 ILE   104      42.491 135.247  69.568  1.00  0.00           C  
ATOM   1591  H   ILE   104      41.572 133.971  73.562  1.00  0.00           H  
ATOM   1592  HA  ILE   104      39.265 133.737  71.765  1.00  0.00           H  
ATOM   1593  HB  ILE   104      42.224 133.054  71.537  1.00  0.00           H  
ATOM   1594 HG12 ILE   104      40.716 135.591  70.768  1.00  0.00           H  
ATOM   1595 HG13 ILE   104      42.101 135.236  71.698  1.00  0.00           H  
ATOM   1596 HG21 ILE   104      40.912 131.614  69.946  1.00  0.00           H  
ATOM   1597 HG22 ILE   104      40.009 133.048  69.356  1.00  0.00           H  
ATOM   1598 HG23 ILE   104      41.728 132.854  69.026  1.00  0.00           H  
ATOM   1599 HD11 ILE   104      43.210 134.428  69.590  1.00  0.00           H  
ATOM   1600 HD12 ILE   104      41.844 135.219  68.691  1.00  0.00           H  
ATOM   1601 HD13 ILE   104      43.185 136.085  69.620  1.00  0.00           H  
ATOM   1602  N   ASP   105      40.648 131.020  73.039  1.00  0.00           N  
ATOM   1603  CA  ASP   105      40.434 129.566  73.221  1.00  0.00           C  
ATOM   1604  C   ASP   105      41.398 129.157  74.383  1.00  0.00           C  
ATOM   1605  O   ASP   105      42.211 129.974  74.813  1.00  0.00           O  
ATOM   1606  CB  ASP   105      40.783 128.914  71.898  1.00  0.00           C  
ATOM   1607  CG  ASP   105      40.239 127.505  71.673  1.00  0.00           C  
ATOM   1608  OD1 ASP   105      40.420 127.000  70.597  1.00  0.00           O  
ATOM   1609  OD2 ASP   105      39.593 126.864  72.529  1.00  0.00           O1-
ATOM   1610  H   ASP   105      41.488 131.431  73.420  1.00  0.00           H  
ATOM   1611  HA  ASP   105      39.416 129.365  73.553  1.00  0.00           H  
ATOM   1612  HB2 ASP   105      40.384 129.523  71.087  1.00  0.00           H  
ATOM   1613  HB3 ASP   105      41.859 128.860  71.735  1.00  0.00           H  
ATOM   1614  N   GLN   106      41.199 127.969  75.027  1.00  0.00           N  
ATOM   1615  CA  GLN   106      41.913 127.643  76.222  1.00  0.00           C  
ATOM   1616  C   GLN   106      42.279 126.140  76.345  1.00  0.00           C  
ATOM   1617  O   GLN   106      41.473 125.315  75.997  1.00  0.00           O  
ATOM   1618  CB  GLN   106      40.946 128.171  77.449  1.00  0.00           C  
ATOM   1619  CG  GLN   106      41.553 127.845  78.754  1.00  0.00           C  
ATOM   1620  CD  GLN   106      40.719 128.128  79.965  1.00  0.00           C  
ATOM   1621  NE2 GLN   106      41.108 127.942  81.193  1.00  0.00           N  
ATOM   1622  OE1 GLN   106      39.511 128.417  79.744  1.00  0.00           O  
ATOM   1623  H   GLN   106      40.509 127.299  74.720  1.00  0.00           H  
ATOM   1624  HA  GLN   106      42.794 128.266  76.380  1.00  0.00           H  
ATOM   1625  HB2 GLN   106      40.714 129.232  77.357  1.00  0.00           H  
ATOM   1626  HB3 GLN   106      40.013 127.612  77.383  1.00  0.00           H  
ATOM   1627  HG2 GLN   106      41.903 126.817  78.844  1.00  0.00           H  
ATOM   1628  HG3 GLN   106      42.425 128.488  78.877  1.00  0.00           H  
ATOM   1629 HE21 GLN   106      40.459 127.950  81.967  1.00  0.00           H  
ATOM   1630 HE22 GLN   106      42.016 127.533  81.358  1.00  0.00           H  
ATOM   1631  N   ALA   107      43.503 125.822  76.697  1.00  0.00           N  
ATOM   1632  CA  ALA   107      44.078 124.530  76.734  1.00  0.00           C  
ATOM   1633  C   ALA   107      44.565 124.285  78.203  1.00  0.00           C  
ATOM   1634  O   ALA   107      44.469 125.165  79.043  1.00  0.00           O  
ATOM   1635  CB  ALA   107      45.280 124.443  75.679  1.00  0.00           C  
ATOM   1636  H   ALA   107      44.059 126.599  77.025  1.00  0.00           H  
ATOM   1637  HA  ALA   107      43.342 123.748  76.549  1.00  0.00           H  
ATOM   1638  HB1 ALA   107      45.560 123.397  75.553  1.00  0.00           H  
ATOM   1639  HB2 ALA   107      45.066 124.881  74.704  1.00  0.00           H  
ATOM   1640  HB3 ALA   107      46.138 125.054  75.960  1.00  0.00           H  
ATOM   1641  N   GLY   108      45.069 123.129  78.526  1.00  0.00           N  
ATOM   1642  CA  GLY   108      45.941 122.890  79.684  1.00  0.00           C  
ATOM   1643  C   GLY   108      46.363 121.411  79.798  1.00  0.00           C  
ATOM   1644  O   GLY   108      46.300 120.667  78.836  1.00  0.00           O  
ATOM   1645  H   GLY   108      45.146 122.474  77.761  1.00  0.00           H  
ATOM   1646  HA2 GLY   108      46.816 123.529  79.570  1.00  0.00           H  
ATOM   1647  HA3 GLY   108      45.394 123.271  80.546  1.00  0.00           H  
ATOM   1648  N   LEU   109      46.833 121.056  80.992  1.00  0.00           N  
ATOM   1649  CA  LEU   109      47.261 119.763  81.502  1.00  0.00           C  
ATOM   1650  C   LEU   109      46.633 119.491  82.893  1.00  0.00           C  
ATOM   1651  O   LEU   109      46.905 120.187  83.807  1.00  0.00           O  
ATOM   1652  CB  LEU   109      48.803 119.749  81.515  1.00  0.00           C  
ATOM   1653  CG  LEU   109      49.729 118.590  81.989  1.00  0.00           C  
ATOM   1654  CD1 LEU   109      49.292 117.215  81.460  1.00  0.00           C  
ATOM   1655  CD2 LEU   109      51.241 118.863  81.761  1.00  0.00           C  
ATOM   1656  H   LEU   109      46.829 121.801  81.674  1.00  0.00           H  
ATOM   1657  HA  LEU   109      47.020 118.905  80.873  1.00  0.00           H  
ATOM   1658  HB2 LEU   109      49.022 120.075  80.498  1.00  0.00           H  
ATOM   1659  HB3 LEU   109      49.087 120.635  82.084  1.00  0.00           H  
ATOM   1660  HG  LEU   109      49.536 118.498  83.057  1.00  0.00           H  
ATOM   1661 HD11 LEU   109      50.125 116.517  81.545  1.00  0.00           H  
ATOM   1662 HD12 LEU   109      48.482 116.799  82.060  1.00  0.00           H  
ATOM   1663 HD13 LEU   109      48.937 117.303  80.433  1.00  0.00           H  
ATOM   1664 HD21 LEU   109      51.455 119.449  82.655  1.00  0.00           H  
ATOM   1665 HD22 LEU   109      51.872 117.975  81.785  1.00  0.00           H  
ATOM   1666 HD23 LEU   109      51.378 119.411  80.828  1.00  0.00           H  
ATOM   1667  N   PHE   110      45.833 118.416  83.019  1.00  0.00           N  
ATOM   1668  CA  PHE   110      45.320 117.914  84.355  1.00  0.00           C  
ATOM   1669  C   PHE   110      46.318 116.840  84.840  1.00  0.00           C  
ATOM   1670  O   PHE   110      46.851 116.026  84.057  1.00  0.00           O  
ATOM   1671  CB  PHE   110      43.814 117.435  84.156  1.00  0.00           C  
ATOM   1672  CG  PHE   110      42.728 118.470  83.677  1.00  0.00           C  
ATOM   1673  CD1 PHE   110      42.236 119.496  84.472  1.00  0.00           C  
ATOM   1674  CD2 PHE   110      42.043 118.288  82.439  1.00  0.00           C  
ATOM   1675  CE1 PHE   110      41.184 120.266  84.062  1.00  0.00           C  
ATOM   1676  CE2 PHE   110      41.094 119.139  81.944  1.00  0.00           C  
ATOM   1677  CZ  PHE   110      40.582 120.149  82.829  1.00  0.00           C  
ATOM   1678  H   PHE   110      45.915 117.741  82.272  1.00  0.00           H  
ATOM   1679  HA  PHE   110      45.202 118.768  85.023  1.00  0.00           H  
ATOM   1680  HB2 PHE   110      43.967 116.652  83.413  1.00  0.00           H  
ATOM   1681  HB3 PHE   110      43.421 116.936  85.042  1.00  0.00           H  
ATOM   1682  HD1 PHE   110      42.773 119.677  85.391  1.00  0.00           H  
ATOM   1683  HD2 PHE   110      42.439 117.538  81.770  1.00  0.00           H  
ATOM   1684  HE1 PHE   110      40.797 120.956  84.798  1.00  0.00           H  
ATOM   1685  HE2 PHE   110      40.742 118.950  80.940  1.00  0.00           H  
ATOM   1686  HZ  PHE   110      39.806 120.824  82.499  1.00  0.00           H  
ATOM   1687  N   LEU   111      46.492 116.794  86.152  1.00  0.00           N  
ATOM   1688  CA  LEU   111      47.634 116.113  86.679  1.00  0.00           C  
ATOM   1689  C   LEU   111      47.329 115.329  87.973  1.00  0.00           C  
ATOM   1690  O   LEU   111      46.626 115.755  88.900  1.00  0.00           O  
ATOM   1691  CB  LEU   111      48.760 117.032  87.102  1.00  0.00           C  
ATOM   1692  CG  LEU   111      49.474 117.695  85.878  1.00  0.00           C  
ATOM   1693  CD1 LEU   111      50.054 119.090  86.252  1.00  0.00           C  
ATOM   1694  CD2 LEU   111      50.635 116.867  85.404  1.00  0.00           C  
ATOM   1695  H   LEU   111      45.993 117.518  86.650  1.00  0.00           H  
ATOM   1696  HA  LEU   111      47.989 115.345  85.993  1.00  0.00           H  
ATOM   1697  HB2 LEU   111      48.233 117.684  87.799  1.00  0.00           H  
ATOM   1698  HB3 LEU   111      49.539 116.582  87.718  1.00  0.00           H  
ATOM   1699  HG  LEU   111      48.838 117.942  85.027  1.00  0.00           H  
ATOM   1700 HD11 LEU   111      50.327 119.523  85.290  1.00  0.00           H  
ATOM   1701 HD12 LEU   111      49.253 119.740  86.606  1.00  0.00           H  
ATOM   1702 HD13 LEU   111      50.928 118.995  86.896  1.00  0.00           H  
ATOM   1703 HD21 LEU   111      51.092 117.202  84.473  1.00  0.00           H  
ATOM   1704 HD22 LEU   111      51.414 116.903  86.166  1.00  0.00           H  
ATOM   1705 HD23 LEU   111      50.275 115.860  85.196  1.00  0.00           H  
ATOM   1706  N   THR   112      47.743 114.053  87.962  1.00  0.00           N  
ATOM   1707  CA  THR   112      47.586 113.247  89.240  1.00  0.00           C  
ATOM   1708  C   THR   112      48.997 112.723  89.665  1.00  0.00           C  
ATOM   1709  O   THR   112      49.781 112.394  88.844  1.00  0.00           O  
ATOM   1710  CB  THR   112      46.524 112.113  89.086  1.00  0.00           C  
ATOM   1711  CG2 THR   112      46.919 111.084  88.127  1.00  0.00           C  
ATOM   1712  OG1 THR   112      46.237 111.750  90.398  1.00  0.00           O  
ATOM   1713  H   THR   112      48.266 113.706  87.170  1.00  0.00           H  
ATOM   1714  HA  THR   112      47.300 113.948  90.025  1.00  0.00           H  
ATOM   1715  HB  THR   112      45.667 112.593  88.614  1.00  0.00           H  
ATOM   1716  HG1 THR   112      45.489 112.252  90.729  1.00  0.00           H  
ATOM   1717 HG21 THR   112      47.231 111.579  87.208  1.00  0.00           H  
ATOM   1718 HG22 THR   112      47.707 110.525  88.634  1.00  0.00           H  
ATOM   1719 HG23 THR   112      46.115 110.362  87.981  1.00  0.00           H  
ATOM   1720  N   ALA   113      49.327 112.681  90.927  1.00  0.00           N  
ATOM   1721  CA  ALA   113      50.705 112.430  91.323  1.00  0.00           C  
ATOM   1722  C   ALA   113      50.929 111.142  92.136  1.00  0.00           C  
ATOM   1723  O   ALA   113      50.129 110.766  93.053  1.00  0.00           O  
ATOM   1724  CB  ALA   113      51.263 113.733  92.058  1.00  0.00           C  
ATOM   1725  H   ALA   113      48.642 113.105  91.536  1.00  0.00           H  
ATOM   1726  HA  ALA   113      51.240 112.265  90.387  1.00  0.00           H  
ATOM   1727  HB1 ALA   113      51.300 114.679  91.518  1.00  0.00           H  
ATOM   1728  HB2 ALA   113      50.557 113.869  92.876  1.00  0.00           H  
ATOM   1729  HB3 ALA   113      52.269 113.487  92.399  1.00  0.00           H  
ATOM   1730  N   ILE   114      52.084 110.581  92.060  1.00  0.00           N  
ATOM   1731  CA  ILE   114      52.541 109.255  92.635  1.00  0.00           C  
ATOM   1732  C   ILE   114      54.118 109.088  92.858  1.00  0.00           C  
ATOM   1733  O   ILE   114      54.932 109.610  92.101  1.00  0.00           O  
ATOM   1734  CB  ILE   114      51.979 108.112  91.740  1.00  0.00           C  
ATOM   1735  CG1 ILE   114      52.011 106.713  92.413  1.00  0.00           C  
ATOM   1736  CG2 ILE   114      52.686 107.985  90.354  1.00  0.00           C  
ATOM   1737  CD1 ILE   114      50.984 105.737  91.938  1.00  0.00           C  
ATOM   1738  H   ILE   114      52.734 110.979  91.398  1.00  0.00           H  
ATOM   1739  HA  ILE   114      52.087 109.217  93.625  1.00  0.00           H  
ATOM   1740  HB  ILE   114      50.936 108.356  91.537  1.00  0.00           H  
ATOM   1741 HG12 ILE   114      53.011 106.304  92.268  1.00  0.00           H  
ATOM   1742 HG13 ILE   114      51.801 106.892  93.468  1.00  0.00           H  
ATOM   1743 HG21 ILE   114      53.747 107.857  90.568  1.00  0.00           H  
ATOM   1744 HG22 ILE   114      52.317 107.221  89.670  1.00  0.00           H  
ATOM   1745 HG23 ILE   114      52.528 108.934  89.840  1.00  0.00           H  
ATOM   1746 HD11 ILE   114      51.058 104.752  92.399  1.00  0.00           H  
ATOM   1747 HD12 ILE   114      50.040 106.254  92.103  1.00  0.00           H  
ATOM   1748 HD13 ILE   114      50.968 105.532  90.867  1.00  0.00           H  
ATOM   1749  N   GLU   115      54.567 108.169  93.682  1.00  0.00           N  
ATOM   1750  CA  GLU   115      55.876 107.511  93.729  1.00  0.00           C  
ATOM   1751  C   GLU   115      55.799 105.963  94.008  1.00  0.00           C  
ATOM   1752  O   GLU   115      54.956 105.504  94.725  1.00  0.00           O  
ATOM   1753  CB  GLU   115      56.706 108.208  94.822  1.00  0.00           C  
ATOM   1754  CG  GLU   115      56.160 107.994  96.230  1.00  0.00           C  
ATOM   1755  CD  GLU   115      57.019 108.733  97.260  1.00  0.00           C  
ATOM   1756  OE1 GLU   115      56.418 109.359  98.163  1.00  0.00           O  
ATOM   1757  OE2 GLU   115      58.245 108.676  97.218  1.00  0.00           O1-
ATOM   1758  H   GLU   115      53.899 107.693  94.272  1.00  0.00           H  
ATOM   1759  HA  GLU   115      56.382 107.671  92.777  1.00  0.00           H  
ATOM   1760  HB2 GLU   115      57.738 107.859  94.775  1.00  0.00           H  
ATOM   1761  HB3 GLU   115      56.673 109.286  94.663  1.00  0.00           H  
ATOM   1762  HG2 GLU   115      55.139 108.360  96.340  1.00  0.00           H  
ATOM   1763  HG3 GLU   115      56.258 106.929  96.437  1.00  0.00           H  
ATOM   1764  N   ILE   116      56.637 105.381  93.194  1.00  0.00           N  
ATOM   1765  CA  ILE   116      56.701 103.879  92.999  1.00  0.00           C  
ATOM   1766  C   ILE   116      58.204 103.539  93.040  1.00  0.00           C  
ATOM   1767  O   ILE   116      58.903 104.082  92.229  1.00  0.00           O  
ATOM   1768  CB  ILE   116      55.996 103.415  91.689  1.00  0.00           C  
ATOM   1769  CG1 ILE   116      54.590 103.997  91.324  1.00  0.00           C  
ATOM   1770  CG2 ILE   116      55.926 101.855  91.678  1.00  0.00           C  
ATOM   1771  CD1 ILE   116      53.861 103.721  89.960  1.00  0.00           C  
ATOM   1772  H   ILE   116      57.289 105.923  92.645  1.00  0.00           H  
ATOM   1773  HA  ILE   116      56.158 103.464  93.848  1.00  0.00           H  
ATOM   1774  HB  ILE   116      56.620 103.682  90.835  1.00  0.00           H  
ATOM   1775 HG12 ILE   116      53.871 103.820  92.124  1.00  0.00           H  
ATOM   1776 HG13 ILE   116      54.715 105.075  91.222  1.00  0.00           H  
ATOM   1777 HG21 ILE   116      55.087 101.582  92.318  1.00  0.00           H  
ATOM   1778 HG22 ILE   116      55.648 101.514  90.680  1.00  0.00           H  
ATOM   1779 HG23 ILE   116      56.894 101.409  91.905  1.00  0.00           H  
ATOM   1780 HD11 ILE   116      53.604 102.663  89.909  1.00  0.00           H  
ATOM   1781 HD12 ILE   116      52.997 104.380  89.880  1.00  0.00           H  
ATOM   1782 HD13 ILE   116      54.554 103.940  89.148  1.00  0.00           H  
ATOM   1783  N   SER   117      58.621 102.566  93.912  1.00  0.00           N  
ATOM   1784  CA  SER   117      60.008 102.036  93.707  1.00  0.00           C  
ATOM   1785  C   SER   117      60.190 100.491  94.013  1.00  0.00           C  
ATOM   1786  O   SER   117      59.641 100.000  94.958  1.00  0.00           O  
ATOM   1787  CB  SER   117      60.948 102.737  94.788  1.00  0.00           C  
ATOM   1788  OG  SER   117      62.267 102.224  94.992  1.00  0.00           O  
ATOM   1789  H   SER   117      58.050 102.087  94.594  1.00  0.00           H  
ATOM   1790  HA  SER   117      60.368 102.259  92.703  1.00  0.00           H  
ATOM   1791  HB2 SER   117      61.086 103.753  94.417  1.00  0.00           H  
ATOM   1792  HB3 SER   117      60.531 102.646  95.791  1.00  0.00           H  
ATOM   1793  HG  SER   117      62.341 101.643  95.754  1.00  0.00           H  
ATOM   1794  N   LEU   118      61.052  99.832  93.235  1.00  0.00           N  
ATOM   1795  CA  LEU   118      61.450  98.483  93.553  1.00  0.00           C  
ATOM   1796  C   LEU   118      62.777  98.430  94.310  1.00  0.00           C  
ATOM   1797  O   LEU   118      63.633  99.242  94.012  1.00  0.00           O  
ATOM   1798  CB  LEU   118      61.433  97.597  92.235  1.00  0.00           C  
ATOM   1799  CG  LEU   118      61.680  96.053  92.464  1.00  0.00           C  
ATOM   1800  CD1 LEU   118      60.326  95.405  92.809  1.00  0.00           C  
ATOM   1801  CD2 LEU   118      62.038  95.340  91.185  1.00  0.00           C  
ATOM   1802  H   LEU   118      61.564 100.338  92.527  1.00  0.00           H  
ATOM   1803  HA  LEU   118      60.711  98.067  94.238  1.00  0.00           H  
ATOM   1804  HB2 LEU   118      60.545  97.840  91.651  1.00  0.00           H  
ATOM   1805  HB3 LEU   118      62.292  97.999  91.697  1.00  0.00           H  
ATOM   1806  HG  LEU   118      62.303  95.843  93.334  1.00  0.00           H  
ATOM   1807 HD11 LEU   118      59.775  96.006  93.531  1.00  0.00           H  
ATOM   1808 HD12 LEU   118      59.663  95.423  91.944  1.00  0.00           H  
ATOM   1809 HD13 LEU   118      60.363  94.353  93.091  1.00  0.00           H  
ATOM   1810 HD21 LEU   118      62.298  94.369  91.607  1.00  0.00           H  
ATOM   1811 HD22 LEU   118      61.336  95.303  90.352  1.00  0.00           H  
ATOM   1812 HD23 LEU   118      62.999  95.717  90.838  1.00  0.00           H  
ATOM   1813  N   ASP   119      62.979  97.515  95.327  1.00  0.00           N  
ATOM   1814  CA  ASP   119      64.078  97.556  96.219  1.00  0.00           C  
ATOM   1815  C   ASP   119      64.650  96.154  96.711  1.00  0.00           C  
ATOM   1816  O   ASP   119      63.829  95.242  96.815  1.00  0.00           O  
ATOM   1817  CB  ASP   119      63.723  98.388  97.444  1.00  0.00           C  
ATOM   1818  CG  ASP   119      63.751  99.864  97.077  1.00  0.00           C  
ATOM   1819  OD1 ASP   119      62.915 100.630  97.685  1.00  0.00           O  
ATOM   1820  OD2 ASP   119      64.575 100.390  96.353  1.00  0.00           O1-
ATOM   1821  H   ASP   119      62.248  96.833  95.469  1.00  0.00           H  
ATOM   1822  HA  ASP   119      64.872  97.991  95.613  1.00  0.00           H  
ATOM   1823  HB2 ASP   119      62.724  98.133  97.797  1.00  0.00           H  
ATOM   1824  HB3 ASP   119      64.457  98.072  98.185  1.00  0.00           H  
ATOM   1825  N   VAL   120      65.888  95.936  96.874  1.00  0.00           N  
ATOM   1826  CA  VAL   120      66.721  94.720  97.185  1.00  0.00           C  
ATOM   1827  C   VAL   120      67.678  95.046  98.294  1.00  0.00           C  
ATOM   1828  O   VAL   120      67.832  96.170  98.686  1.00  0.00           O  
ATOM   1829  CB  VAL   120      67.391  94.258  95.798  1.00  0.00           C  
ATOM   1830  CG1 VAL   120      66.300  93.649  94.876  1.00  0.00           C  
ATOM   1831  CG2 VAL   120      68.231  95.379  95.147  1.00  0.00           C  
ATOM   1832  H   VAL   120      66.477  96.732  96.674  1.00  0.00           H  
ATOM   1833  HA  VAL   120      65.980  94.039  97.604  1.00  0.00           H  
ATOM   1834  HB  VAL   120      68.092  93.458  96.036  1.00  0.00           H  
ATOM   1835 HG11 VAL   120      65.446  94.326  94.852  1.00  0.00           H  
ATOM   1836 HG12 VAL   120      66.706  93.441  93.886  1.00  0.00           H  
ATOM   1837 HG13 VAL   120      65.767  92.734  95.136  1.00  0.00           H  
ATOM   1838 HG21 VAL   120      68.818  95.966  95.854  1.00  0.00           H  
ATOM   1839 HG22 VAL   120      68.881  94.876  94.431  1.00  0.00           H  
ATOM   1840 HG23 VAL   120      67.636  96.127  94.624  1.00  0.00           H  
ATOM   1841  N   ASP   121      68.542  94.111  98.717  1.00  0.00           N  
ATOM   1842  CA  ASP   121      69.594  94.349  99.755  1.00  0.00           C  
ATOM   1843  C   ASP   121      70.852  94.610  98.925  1.00  0.00           C  
ATOM   1844  O   ASP   121      71.743  93.777  98.932  1.00  0.00           O  
ATOM   1845  CB  ASP   121      69.797  93.104 100.654  1.00  0.00           C  
ATOM   1846  CG  ASP   121      71.043  93.163 101.590  1.00  0.00           C  
ATOM   1847  OD1 ASP   121      71.348  94.308 102.051  1.00  0.00           O  
ATOM   1848  OD2 ASP   121      71.747  92.169 101.868  1.00  0.00           O1-
ATOM   1849  H   ASP   121      68.384  93.212  98.284  1.00  0.00           H  
ATOM   1850  HA  ASP   121      69.397  95.229 100.366  1.00  0.00           H  
ATOM   1851  HB2 ASP   121      68.962  92.904 101.325  1.00  0.00           H  
ATOM   1852  HB3 ASP   121      69.888  92.223 100.020  1.00  0.00           H  
ATOM   1853  N   ALA   122      70.913  95.714  98.241  1.00  0.00           N  
ATOM   1854  CA  ALA   122      72.054  95.977  97.284  1.00  0.00           C  
ATOM   1855  C   ALA   122      73.304  96.067  98.057  1.00  0.00           C  
ATOM   1856  O   ALA   122      74.368  95.792  97.451  1.00  0.00           O  
ATOM   1857  CB  ALA   122      71.718  97.243  96.513  1.00  0.00           C  
ATOM   1858  H   ALA   122      70.108  96.324  98.252  1.00  0.00           H  
ATOM   1859  HA  ALA   122      72.082  95.109  96.625  1.00  0.00           H  
ATOM   1860  HB1 ALA   122      70.981  97.020  95.742  1.00  0.00           H  
ATOM   1861  HB2 ALA   122      71.458  97.990  97.264  1.00  0.00           H  
ATOM   1862  HB3 ALA   122      72.661  97.490  96.025  1.00  0.00           H  
ATOM   1863  N   ASP   123      73.295  96.521  99.265  1.00  0.00           N  
ATOM   1864  CA  ASP   123      74.559  96.794 100.013  1.00  0.00           C  
ATOM   1865  C   ASP   123      75.201  95.585 100.873  1.00  0.00           C  
ATOM   1866  O   ASP   123      76.209  95.626 101.461  1.00  0.00           O  
ATOM   1867  CB  ASP   123      74.535  98.115 100.725  1.00  0.00           C  
ATOM   1868  CG  ASP   123      74.172  98.103 102.252  1.00  0.00           C  
ATOM   1869  OD1 ASP   123      73.667  97.094 102.715  1.00  0.00           O  
ATOM   1870  OD2 ASP   123      74.225  99.222 102.849  1.00  0.00           O1-
ATOM   1871  H   ASP   123      72.441  96.730  99.762  1.00  0.00           H  
ATOM   1872  HA  ASP   123      75.290  96.992  99.228  1.00  0.00           H  
ATOM   1873  HB2 ASP   123      75.447  98.695 100.586  1.00  0.00           H  
ATOM   1874  HB3 ASP   123      73.730  98.733 100.328  1.00  0.00           H  
ATOM   1875  N   ARG   124      74.484  94.475 100.765  1.00  0.00           N  
ATOM   1876  CA  ARG   124      74.962  93.129 101.249  1.00  0.00           C  
ATOM   1877  C   ARG   124      75.232  93.009 102.694  1.00  0.00           C  
ATOM   1878  O   ARG   124      76.105  92.253 103.163  1.00  0.00           O  
ATOM   1879  CB  ARG   124      76.169  92.626 100.391  1.00  0.00           C  
ATOM   1880  CG  ARG   124      76.140  92.891  98.885  1.00  0.00           C  
ATOM   1881  CD  ARG   124      77.434  92.532  98.237  1.00  0.00           C  
ATOM   1882  NE  ARG   124      77.348  92.796  96.820  1.00  0.00           N  
ATOM   1883  CZ  ARG   124      78.364  92.903  95.933  1.00  0.00           C  
ATOM   1884  NH1 ARG   124      79.605  92.601  96.165  1.00  0.00           N1+
ATOM   1885  NH2 ARG   124      78.185  93.319  94.728  1.00  0.00           N  
ATOM   1886  H   ARG   124      73.734  94.388 100.094  1.00  0.00           H  
ATOM   1887  HA  ARG   124      74.173  92.485 100.862  1.00  0.00           H  
ATOM   1888  HB2 ARG   124      77.017  93.186 100.785  1.00  0.00           H  
ATOM   1889  HB3 ARG   124      76.323  91.568 100.603  1.00  0.00           H  
ATOM   1890  HG2 ARG   124      75.301  92.298  98.522  1.00  0.00           H  
ATOM   1891  HG3 ARG   124      75.958  93.926  98.597  1.00  0.00           H  
ATOM   1892  HD2 ARG   124      78.126  93.276  98.633  1.00  0.00           H  
ATOM   1893  HD3 ARG   124      77.644  91.507  98.540  1.00  0.00           H  
ATOM   1894  HE  ARG   124      76.460  93.149  96.493  1.00  0.00           H  
ATOM   1895 HH11 ARG   124      79.847  92.385  97.122  1.00  0.00           H  
ATOM   1896 HH12 ARG   124      80.312  92.942  95.529  1.00  0.00           H  
ATOM   1897 HH21 ARG   124      77.231  93.475  94.433  1.00  0.00           H  
ATOM   1898 HH22 ARG   124      78.957  93.296  94.078  1.00  0.00           H  
ATOM   1899  N   ASP   125      74.393  93.595 103.501  1.00  0.00           N  
ATOM   1900  CA  ASP   125      74.339  93.406 104.966  1.00  0.00           C  
ATOM   1901  C   ASP   125      73.196  92.456 105.468  1.00  0.00           C  
ATOM   1902  O   ASP   125      73.174  92.189 106.677  1.00  0.00           O  
ATOM   1903  CB  ASP   125      74.310  94.769 105.719  1.00  0.00           C  
ATOM   1904  CG  ASP   125      73.076  95.561 105.452  1.00  0.00           C  
ATOM   1905  OD1 ASP   125      72.277  95.161 104.642  1.00  0.00           O  
ATOM   1906  OD2 ASP   125      73.061  96.646 106.056  1.00  0.00           O1-
ATOM   1907  H   ASP   125      73.670  94.172 103.095  1.00  0.00           H  
ATOM   1908  HA  ASP   125      75.304  93.016 105.289  1.00  0.00           H  
ATOM   1909  HB2 ASP   125      74.538  94.578 106.767  1.00  0.00           H  
ATOM   1910  HB3 ASP   125      75.163  95.302 105.299  1.00  0.00           H  
ATOM   1911  N   GLY   126      72.290  92.056 104.556  1.00  0.00           N  
ATOM   1912  CA  GLY   126      71.141  91.193 104.841  1.00  0.00           C  
ATOM   1913  C   GLY   126      69.800  91.979 104.844  1.00  0.00           C  
ATOM   1914  O   GLY   126      68.712  91.405 105.146  1.00  0.00           O  
ATOM   1915  H   GLY   126      72.470  92.335 103.602  1.00  0.00           H  
ATOM   1916  HA2 GLY   126      71.054  90.260 104.285  1.00  0.00           H  
ATOM   1917  HA3 GLY   126      71.263  90.920 105.889  1.00  0.00           H  
ATOM   1918  N   VAL   127      69.777  93.307 104.593  1.00  0.00           N  
ATOM   1919  CA  VAL   127      68.603  94.149 104.657  1.00  0.00           C  
ATOM   1920  C   VAL   127      68.325  95.100 103.461  1.00  0.00           C  
ATOM   1921  O   VAL   127      69.193  95.812 103.069  1.00  0.00           O  
ATOM   1922  CB  VAL   127      68.692  95.084 105.871  1.00  0.00           C  
ATOM   1923  CG1 VAL   127      67.602  96.140 106.111  1.00  0.00           C  
ATOM   1924  CG2 VAL   127      69.178  94.432 107.202  1.00  0.00           C  
ATOM   1925  H   VAL   127      70.654  93.740 104.340  1.00  0.00           H  
ATOM   1926  HA  VAL   127      67.713  93.526 104.749  1.00  0.00           H  
ATOM   1927  HB  VAL   127      69.528  95.738 105.622  1.00  0.00           H  
ATOM   1928 HG11 VAL   127      66.699  95.710 106.544  1.00  0.00           H  
ATOM   1929 HG12 VAL   127      68.047  96.863 106.796  1.00  0.00           H  
ATOM   1930 HG13 VAL   127      67.291  96.724 105.246  1.00  0.00           H  
ATOM   1931 HG21 VAL   127      68.558  93.544 107.327  1.00  0.00           H  
ATOM   1932 HG22 VAL   127      70.216  94.106 107.141  1.00  0.00           H  
ATOM   1933 HG23 VAL   127      69.051  95.114 108.043  1.00  0.00           H  
ATOM   1934  N   VAL   128      67.054  95.012 103.002  1.00  0.00           N  
ATOM   1935  CA  VAL   128      66.613  95.633 101.767  1.00  0.00           C  
ATOM   1936  C   VAL   128      66.754  97.157 101.985  1.00  0.00           C  
ATOM   1937  O   VAL   128      66.149  97.755 102.907  1.00  0.00           O  
ATOM   1938  CB  VAL   128      65.179  95.144 101.497  1.00  0.00           C  
ATOM   1939  CG1 VAL   128      64.525  95.699 100.214  1.00  0.00           C  
ATOM   1940  CG2 VAL   128      65.112  93.635 101.275  1.00  0.00           C  
ATOM   1941  H   VAL   128      66.417  94.356 103.431  1.00  0.00           H  
ATOM   1942  HA  VAL   128      67.283  95.297 100.975  1.00  0.00           H  
ATOM   1943  HB  VAL   128      64.665  95.467 102.403  1.00  0.00           H  
ATOM   1944 HG11 VAL   128      64.988  95.186  99.371  1.00  0.00           H  
ATOM   1945 HG12 VAL   128      63.459  95.475 100.165  1.00  0.00           H  
ATOM   1946 HG13 VAL   128      64.568  96.786 100.278  1.00  0.00           H  
ATOM   1947 HG21 VAL   128      64.216  93.354 100.722  1.00  0.00           H  
ATOM   1948 HG22 VAL   128      65.998  93.341 100.713  1.00  0.00           H  
ATOM   1949 HG23 VAL   128      65.264  93.159 102.244  1.00  0.00           H  
ATOM   1950  N   GLU   129      67.378  97.879 100.968  1.00  0.00           N  
ATOM   1951  CA  GLU   129      67.575  99.388 100.956  1.00  0.00           C  
ATOM   1952  C   GLU   129      66.274 100.261 100.929  1.00  0.00           C  
ATOM   1953  O   GLU   129      65.144  99.811 100.621  1.00  0.00           O  
ATOM   1954  CB  GLU   129      68.514  99.613  99.775  1.00  0.00           C  
ATOM   1955  CG  GLU   129      69.811  98.774  99.435  1.00  0.00           C  
ATOM   1956  CD  GLU   129      70.408  98.179 100.667  1.00  0.00           C  
ATOM   1957  OE1 GLU   129      70.607  98.834 101.726  1.00  0.00           O  
ATOM   1958  OE2 GLU   129      70.920  97.089 100.665  1.00  0.00           O1-
ATOM   1959  H   GLU   129      67.657  97.379 100.136  1.00  0.00           H  
ATOM   1960  HA  GLU   129      68.076  99.696 101.874  1.00  0.00           H  
ATOM   1961  HB2 GLU   129      67.897  99.590  98.877  1.00  0.00           H  
ATOM   1962  HB3 GLU   129      68.901 100.629  99.848  1.00  0.00           H  
ATOM   1963  HG2 GLU   129      69.622  98.018  98.673  1.00  0.00           H  
ATOM   1964  HG3 GLU   129      70.590  99.422  99.032  1.00  0.00           H  
ATOM   1965  N   LYS   130      66.458 101.596 100.927  1.00  0.00           N  
ATOM   1966  CA  LYS   130      65.561 102.656 100.557  1.00  0.00           C  
ATOM   1967  C   LYS   130      66.354 103.756  99.871  1.00  0.00           C  
ATOM   1968  O   LYS   130      67.358 104.179 100.440  1.00  0.00           O  
ATOM   1969  CB  LYS   130      64.696 103.107 101.659  1.00  0.00           C  
ATOM   1970  CG  LYS   130      63.378 103.783 101.233  1.00  0.00           C  
ATOM   1971  CD  LYS   130      62.723 104.332 102.511  1.00  0.00           C  
ATOM   1972  CE  LYS   130      61.938 103.283 103.226  1.00  0.00           C  
ATOM   1973  NZ  LYS   130      61.161 103.777 104.395  1.00  0.00           N1+
ATOM   1974  H   LYS   130      67.327 101.953 101.298  1.00  0.00           H  
ATOM   1975  HA  LYS   130      64.809 102.212  99.905  1.00  0.00           H  
ATOM   1976  HB2 LYS   130      64.318 102.230 102.185  1.00  0.00           H  
ATOM   1977  HB3 LYS   130      65.209 103.830 102.294  1.00  0.00           H  
ATOM   1978  HG2 LYS   130      63.613 104.538 100.482  1.00  0.00           H  
ATOM   1979  HG3 LYS   130      62.693 103.147 100.671  1.00  0.00           H  
ATOM   1980  HD2 LYS   130      63.487 104.756 103.163  1.00  0.00           H  
ATOM   1981  HD3 LYS   130      62.072 105.130 102.153  1.00  0.00           H  
ATOM   1982  HE2 LYS   130      61.218 102.836 102.541  1.00  0.00           H  
ATOM   1983  HE3 LYS   130      62.543 102.489 103.663  1.00  0.00           H  
ATOM   1984  HZ1 LYS   130      60.711 102.973 104.809  1.00  0.00           H  
ATOM   1985  HZ2 LYS   130      61.686 104.230 105.130  1.00  0.00           H  
ATOM   1986  HZ3 LYS   130      60.387 104.382 104.160  1.00  0.00           H  
ATOM   1987  N   ASN   131      65.868 104.340  98.768  1.00  0.00           N  
ATOM   1988  CA  ASN   131      66.545 105.527  98.158  1.00  0.00           C  
ATOM   1989  C   ASN   131      68.007 105.151  97.799  1.00  0.00           C  
ATOM   1990  O   ASN   131      68.909 105.907  98.198  1.00  0.00           O  
ATOM   1991  CB  ASN   131      66.347 106.746  99.087  1.00  0.00           C  
ATOM   1992  CG  ASN   131      64.858 107.179  99.243  1.00  0.00           C  
ATOM   1993  ND2 ASN   131      64.488 107.930 100.162  1.00  0.00           N  
ATOM   1994  OD1 ASN   131      64.066 106.878  98.413  1.00  0.00           O  
ATOM   1995  H   ASN   131      64.939 104.027  98.526  1.00  0.00           H  
ATOM   1996  HA  ASN   131      66.092 105.780  97.199  1.00  0.00           H  
ATOM   1997  HB2 ASN   131      66.687 106.564 100.106  1.00  0.00           H  
ATOM   1998  HB3 ASN   131      66.859 107.617  98.680  1.00  0.00           H  
ATOM   1999 HD21 ASN   131      63.496 108.078 100.282  1.00  0.00           H  
ATOM   2000 HD22 ASN   131      65.111 108.249 100.891  1.00  0.00           H  
ATOM   2001  N   ASN   132      68.279 104.006  97.148  1.00  0.00           N  
ATOM   2002  CA  ASN   132      69.605 103.597  96.726  1.00  0.00           C  
ATOM   2003  C   ASN   132      69.926 103.875  95.150  1.00  0.00           C  
ATOM   2004  O   ASN   132      69.136 103.293  94.409  1.00  0.00           O  
ATOM   2005  CB  ASN   132      69.901 102.133  97.061  1.00  0.00           C  
ATOM   2006  CG  ASN   132      71.287 101.737  96.676  1.00  0.00           C  
ATOM   2007  ND2 ASN   132      72.059 101.119  97.618  1.00  0.00           N  
ATOM   2008  OD1 ASN   132      71.729 101.877  95.572  1.00  0.00           O  
ATOM   2009  H   ASN   132      67.432 103.629  96.748  1.00  0.00           H  
ATOM   2010  HA  ASN   132      70.297 104.263  97.241  1.00  0.00           H  
ATOM   2011  HB2 ASN   132      69.867 102.121  98.151  1.00  0.00           H  
ATOM   2012  HB3 ASN   132      69.187 101.391  96.704  1.00  0.00           H  
ATOM   2013 HD21 ASN   132      72.941 100.750  97.292  1.00  0.00           H  
ATOM   2014 HD22 ASN   132      71.851 101.136  98.606  1.00  0.00           H  
ATOM   2015  N   PRO   133      70.948 104.561  94.731  1.00  0.00           N  
ATOM   2016  CA  PRO   133      71.191 105.007  93.341  1.00  0.00           C  
ATOM   2017  C   PRO   133      71.668 103.857  92.424  1.00  0.00           C  
ATOM   2018  O   PRO   133      71.633 104.003  91.224  1.00  0.00           O  
ATOM   2019  CB  PRO   133      72.140 106.176  93.450  1.00  0.00           C  
ATOM   2020  CG  PRO   133      72.842 106.126  94.751  1.00  0.00           C  
ATOM   2021  CD  PRO   133      71.871 105.217  95.642  1.00  0.00           C  
ATOM   2022  HA  PRO   133      70.316 105.491  92.908  1.00  0.00           H  
ATOM   2023  HB2 PRO   133      72.804 106.313  92.596  1.00  0.00           H  
ATOM   2024  HB3 PRO   133      71.601 107.121  93.387  1.00  0.00           H  
ATOM   2025  HG2 PRO   133      73.794 105.624  94.575  1.00  0.00           H  
ATOM   2026  HG3 PRO   133      72.974 107.154  95.088  1.00  0.00           H  
ATOM   2027  HD2 PRO   133      72.447 104.416  96.105  1.00  0.00           H  
ATOM   2028  HD3 PRO   133      71.357 105.781  96.420  1.00  0.00           H  
ATOM   2029  N   LYS   134      72.174 102.763  92.996  1.00  0.00           N  
ATOM   2030  CA  LYS   134      73.030 101.791  92.329  1.00  0.00           C  
ATOM   2031  C   LYS   134      72.442 100.407  92.183  1.00  0.00           C  
ATOM   2032  O   LYS   134      73.068  99.432  91.631  1.00  0.00           O  
ATOM   2033  CB  LYS   134      74.461 101.710  92.974  1.00  0.00           C  
ATOM   2034  CG  LYS   134      75.330 102.972  92.799  1.00  0.00           C  
ATOM   2035  CD  LYS   134      76.664 102.997  93.556  1.00  0.00           C  
ATOM   2036  CE  LYS   134      77.436 101.789  93.451  1.00  0.00           C  
ATOM   2037  NZ  LYS   134      78.009 101.534  92.056  1.00  0.00           N1+
ATOM   2038  H   LYS   134      72.094 102.736  94.002  1.00  0.00           H  
ATOM   2039  HA  LYS   134      73.219 102.069  91.292  1.00  0.00           H  
ATOM   2040  HB2 LYS   134      74.246 101.524  94.027  1.00  0.00           H  
ATOM   2041  HB3 LYS   134      75.000 100.832  92.619  1.00  0.00           H  
ATOM   2042  HG2 LYS   134      75.518 103.078  91.730  1.00  0.00           H  
ATOM   2043  HG3 LYS   134      74.728 103.846  93.049  1.00  0.00           H  
ATOM   2044  HD2 LYS   134      77.195 103.905  93.269  1.00  0.00           H  
ATOM   2045  HD3 LYS   134      76.370 103.121  94.598  1.00  0.00           H  
ATOM   2046  HE2 LYS   134      78.305 101.839  94.107  1.00  0.00           H  
ATOM   2047  HE3 LYS   134      76.914 100.910  93.828  1.00  0.00           H  
ATOM   2048  HZ1 LYS   134      77.282 101.430  91.363  1.00  0.00           H  
ATOM   2049  HZ2 LYS   134      78.543 102.272  91.621  1.00  0.00           H  
ATOM   2050  HZ3 LYS   134      78.638 100.746  92.122  1.00  0.00           H  
ATOM   2051  N   LYS   135      71.192 100.212  92.708  1.00  0.00           N  
ATOM   2052  CA  LYS   135      70.370  99.007  92.820  1.00  0.00           C  
ATOM   2053  C   LYS   135      70.319  98.248  91.510  1.00  0.00           C  
ATOM   2054  O   LYS   135      70.248  97.047  91.476  1.00  0.00           O  
ATOM   2055  CB  LYS   135      69.037  99.442  93.367  1.00  0.00           C  
ATOM   2056  CG  LYS   135      68.129 100.397  92.608  1.00  0.00           C  
ATOM   2057  CD  LYS   135      66.734 100.424  93.298  1.00  0.00           C  
ATOM   2058  CE  LYS   135      65.684 101.231  92.559  1.00  0.00           C  
ATOM   2059  NZ  LYS   135      64.631 101.776  93.467  1.00  0.00           N1+
ATOM   2060  H   LYS   135      70.650 101.049  92.869  1.00  0.00           H  
ATOM   2061  HA  LYS   135      70.881  98.398  93.566  1.00  0.00           H  
ATOM   2062  HB2 LYS   135      68.482  98.528  93.580  1.00  0.00           H  
ATOM   2063  HB3 LYS   135      69.083  99.784  94.401  1.00  0.00           H  
ATOM   2064  HG2 LYS   135      68.664 101.338  92.735  1.00  0.00           H  
ATOM   2065  HG3 LYS   135      68.099 100.132  91.551  1.00  0.00           H  
ATOM   2066  HD2 LYS   135      66.364  99.399  93.259  1.00  0.00           H  
ATOM   2067  HD3 LYS   135      66.968 100.841  94.278  1.00  0.00           H  
ATOM   2068  HE2 LYS   135      66.191 102.031  92.019  1.00  0.00           H  
ATOM   2069  HE3 LYS   135      65.393 100.494  91.810  1.00  0.00           H  
ATOM   2070  HZ1 LYS   135      64.978 102.446  94.137  1.00  0.00           H  
ATOM   2071  HZ2 LYS   135      63.964 102.190  92.831  1.00  0.00           H  
ATOM   2072  HZ3 LYS   135      64.214 101.067  94.054  1.00  0.00           H  
ATOM   2073  N   ALA   136      70.286  99.006  90.362  1.00  0.00           N  
ATOM   2074  CA  ALA   136      70.433  98.483  88.959  1.00  0.00           C  
ATOM   2075  C   ALA   136      71.837  98.083  88.482  1.00  0.00           C  
ATOM   2076  O   ALA   136      72.108  98.154  87.280  1.00  0.00           O  
ATOM   2077  CB  ALA   136      69.796  99.561  88.103  1.00  0.00           C  
ATOM   2078  H   ALA   136      70.311  99.985  90.608  1.00  0.00           H  
ATOM   2079  HA  ALA   136      69.784  97.613  88.855  1.00  0.00           H  
ATOM   2080  HB1 ALA   136      70.306 100.523  88.121  1.00  0.00           H  
ATOM   2081  HB2 ALA   136      69.528  99.219  87.103  1.00  0.00           H  
ATOM   2082  HB3 ALA   136      68.801  99.765  88.498  1.00  0.00           H  
ATOM   2083  N   SER   137      72.690  97.501  89.316  1.00  0.00           N  
ATOM   2084  CA  SER   137      74.111  97.184  88.954  1.00  0.00           C  
ATOM   2085  C   SER   137      74.761  96.268  90.019  1.00  0.00           C  
ATOM   2086  O   SER   137      74.283  96.230  91.168  1.00  0.00           O  
ATOM   2087  CB  SER   137      74.856  98.544  88.851  1.00  0.00           C  
ATOM   2088  OG  SER   137      75.160  98.937  90.204  1.00  0.00           O  
ATOM   2089  H   SER   137      72.522  97.371  90.303  1.00  0.00           H  
ATOM   2090  HA  SER   137      74.064  96.787  87.940  1.00  0.00           H  
ATOM   2091  HB2 SER   137      75.764  98.433  88.259  1.00  0.00           H  
ATOM   2092  HB3 SER   137      74.219  99.336  88.456  1.00  0.00           H  
ATOM   2093  HG  SER   137      74.322  99.088  90.647  1.00  0.00           H  
ATOM   2094  N   TRP   138      75.853  95.527  89.671  1.00  0.00           N  
ATOM   2095  CA  TRP   138      76.572  94.664  90.500  1.00  0.00           C  
ATOM   2096  C   TRP   138      78.092  94.780  90.298  1.00  0.00           C  
ATOM   2097  O   TRP   138      78.620  94.613  89.211  1.00  0.00           O  
ATOM   2098  CB  TRP   138      76.144  93.252  90.375  1.00  0.00           C  
ATOM   2099  CG  TRP   138      76.249  92.402  91.545  1.00  0.00           C  
ATOM   2100  CD1 TRP   138      75.311  92.065  92.414  1.00  0.00           C  
ATOM   2101  CD2 TRP   138      77.363  91.682  92.095  1.00  0.00           C  
ATOM   2102  CE2 TRP   138      77.026  90.936  93.270  1.00  0.00           C  
ATOM   2103  CE3 TRP   138      78.772  91.690  91.817  1.00  0.00           C  
ATOM   2104  NE1 TRP   138      75.682  91.092  93.341  1.00  0.00           N  
ATOM   2105  CZ2 TRP   138      77.863  90.099  93.971  1.00  0.00           C  
ATOM   2106  CZ3 TRP   138      79.629  90.957  92.566  1.00  0.00           C  
ATOM   2107  CH2 TRP   138      79.253  90.135  93.625  1.00  0.00           C  
ATOM   2108  H   TRP   138      76.157  95.450  88.711  1.00  0.00           H  
ATOM   2109  HA  TRP   138      76.244  95.028  91.473  1.00  0.00           H  
ATOM   2110  HB2 TRP   138      75.124  93.068  90.038  1.00  0.00           H  
ATOM   2111  HB3 TRP   138      76.807  92.741  89.677  1.00  0.00           H  
ATOM   2112  HD1 TRP   138      74.304  92.449  92.491  1.00  0.00           H  
ATOM   2113  HE1 TRP   138      75.151  90.857  94.167  1.00  0.00           H  
ATOM   2114  HE3 TRP   138      79.195  92.318  91.047  1.00  0.00           H  
ATOM   2115  HZ2 TRP   138      77.556  89.426  94.759  1.00  0.00           H  
ATOM   2116  HZ3 TRP   138      80.664  91.058  92.272  1.00  0.00           H  
ATOM   2117  HH2 TRP   138      79.972  89.551  94.179  1.00  0.00           H  
ATOM   2118  N   THR   139      78.783  95.052  91.437  1.00  0.00           N  
ATOM   2119  CA  THR   139      80.257  95.284  91.523  1.00  0.00           C  
ATOM   2120  C   THR   139      81.028  94.283  92.462  1.00  0.00           C  
ATOM   2121  O   THR   139      80.515  93.839  93.438  1.00  0.00           O  
ATOM   2122  CB  THR   139      80.561  96.747  91.861  1.00  0.00           C  
ATOM   2123  CG2 THR   139      80.059  97.655  90.709  1.00  0.00           C  
ATOM   2124  OG1 THR   139      80.005  97.298  93.018  1.00  0.00           O  
ATOM   2125  H   THR   139      78.237  95.143  92.282  1.00  0.00           H  
ATOM   2126  HA  THR   139      80.718  95.200  90.538  1.00  0.00           H  
ATOM   2127  HB  THR   139      81.614  96.998  91.990  1.00  0.00           H  
ATOM   2128  HG1 THR   139      80.240  98.223  93.127  1.00  0.00           H  
ATOM   2129 HG21 THR   139      80.385  98.685  90.852  1.00  0.00           H  
ATOM   2130 HG22 THR   139      80.392  97.360  89.714  1.00  0.00           H  
ATOM   2131 HG23 THR   139      78.974  97.711  90.793  1.00  0.00           H  
ATOM   2132  N   TRP   140      82.307  94.030  92.254  1.00  0.00           N  
ATOM   2133  CA  TRP   140      83.155  93.113  92.997  1.00  0.00           C  
ATOM   2134  C   TRP   140      83.983  93.825  94.025  1.00  0.00           C  
ATOM   2135  O   TRP   140      84.004  95.035  94.026  1.00  0.00           O  
ATOM   2136  CB  TRP   140      84.107  92.339  92.032  1.00  0.00           C  
ATOM   2137  CG  TRP   140      83.346  91.395  91.137  1.00  0.00           C  
ATOM   2138  CD1 TRP   140      83.243  91.485  89.796  1.00  0.00           C  
ATOM   2139  CD2 TRP   140      82.820  90.017  91.477  1.00  0.00           C  
ATOM   2140  CE2 TRP   140      82.314  89.474  90.270  1.00  0.00           C  
ATOM   2141  CE3 TRP   140      82.661  89.251  92.648  1.00  0.00           C  
ATOM   2142  NE1 TRP   140      82.642  90.390  89.251  1.00  0.00           N  
ATOM   2143  CZ2 TRP   140      81.787  88.153  90.199  1.00  0.00           C  
ATOM   2144  CZ3 TRP   140      82.297  87.866  92.604  1.00  0.00           C  
ATOM   2145  CH2 TRP   140      81.807  87.326  91.385  1.00  0.00           C  
ATOM   2146  H   TRP   140      82.716  94.625  91.547  1.00  0.00           H  
ATOM   2147  HA  TRP   140      82.593  92.329  93.504  1.00  0.00           H  
ATOM   2148  HB2 TRP   140      84.702  93.048  91.456  1.00  0.00           H  
ATOM   2149  HB3 TRP   140      84.794  91.729  92.618  1.00  0.00           H  
ATOM   2150  HD1 TRP   140      83.521  92.311  89.158  1.00  0.00           H  
ATOM   2151  HE1 TRP   140      82.382  90.269  88.283  1.00  0.00           H  
ATOM   2152  HE3 TRP   140      82.948  89.773  93.548  1.00  0.00           H  
ATOM   2153  HZ2 TRP   140      81.472  87.788  89.232  1.00  0.00           H  
ATOM   2154  HZ3 TRP   140      82.244  87.226  93.472  1.00  0.00           H  
ATOM   2155  HH2 TRP   140      81.280  86.385  91.448  1.00  0.00           H  
ATOM   2156  N   GLY   141      84.517  93.035  94.934  1.00  0.00           N  
ATOM   2157  CA  GLY   141      85.530  93.552  95.885  1.00  0.00           C  
ATOM   2158  C   GLY   141      85.075  94.002  97.323  1.00  0.00           C  
ATOM   2159  O   GLY   141      83.832  93.935  97.647  1.00  0.00           O  
ATOM   2160  H   GLY   141      84.333  92.042  94.903  1.00  0.00           H  
ATOM   2161  HA2 GLY   141      86.318  92.799  95.875  1.00  0.00           H  
ATOM   2162  HA3 GLY   141      85.884  94.519  95.529  1.00  0.00           H  
ATOM   2163  N   PRO   142      85.931  94.653  98.094  1.00  0.00           N  
ATOM   2164  CA  PRO   142      85.715  95.385  99.380  1.00  0.00           C  
ATOM   2165  C   PRO   142      84.563  96.385  99.092  1.00  0.00           C  
ATOM   2166  O   PRO   142      83.629  96.532  99.855  1.00  0.00           O  
ATOM   2167  CB  PRO   142      87.116  95.876  99.759  1.00  0.00           C  
ATOM   2168  CG  PRO   142      87.945  94.733  99.304  1.00  0.00           C  
ATOM   2169  CD  PRO   142      87.368  94.367  97.926  1.00  0.00           C  
ATOM   2170  HA  PRO   142      85.422  94.604 100.082  1.00  0.00           H  
ATOM   2171  HB2 PRO   142      87.431  96.841  99.363  1.00  0.00           H  
ATOM   2172  HB3 PRO   142      87.235  95.913 100.842  1.00  0.00           H  
ATOM   2173  HG2 PRO   142      89.015  94.941  99.313  1.00  0.00           H  
ATOM   2174  HG3 PRO   142      87.756  93.878  99.953  1.00  0.00           H  
ATOM   2175  HD2 PRO   142      87.962  94.999  97.265  1.00  0.00           H  
ATOM   2176  HD3 PRO   142      87.669  93.365  97.620  1.00  0.00           H  
ATOM   2177  N   GLU   143      84.660  97.164  98.057  1.00  0.00           N  
ATOM   2178  CA  GLU   143      83.730  98.315  97.635  1.00  0.00           C  
ATOM   2179  C   GLU   143      82.413  97.827  96.897  1.00  0.00           C  
ATOM   2180  O   GLU   143      81.639  98.709  96.553  1.00  0.00           O  
ATOM   2181  CB  GLU   143      84.481  99.430  96.849  1.00  0.00           C  
ATOM   2182  CG  GLU   143      85.524 100.119  97.755  1.00  0.00           C  
ATOM   2183  CD  GLU   143      86.215 101.300  97.040  1.00  0.00           C  
ATOM   2184  OE1 GLU   143      87.404 101.217  97.000  1.00  0.00           O  
ATOM   2185  OE2 GLU   143      85.503 102.151  96.451  1.00  0.00           O1-
ATOM   2186  H   GLU   143      85.490  97.010  97.503  1.00  0.00           H  
ATOM   2187  HA  GLU   143      83.374  98.716  98.585  1.00  0.00           H  
ATOM   2188  HB2 GLU   143      84.823  99.070  95.879  1.00  0.00           H  
ATOM   2189  HB3 GLU   143      83.812 100.228  96.529  1.00  0.00           H  
ATOM   2190  HG2 GLU   143      85.008 100.509  98.633  1.00  0.00           H  
ATOM   2191  HG3 GLU   143      86.280  99.390  98.044  1.00  0.00           H  
ATOM   2192  N   GLY   144      82.287  96.495  96.805  1.00  0.00           N  
ATOM   2193  CA  GLY   144      81.227  95.801  96.090  1.00  0.00           C  
ATOM   2194  C   GLY   144      79.754  96.133  96.503  1.00  0.00           C  
ATOM   2195  O   GLY   144      79.441  96.025  97.691  1.00  0.00           O  
ATOM   2196  H   GLY   144      82.799  95.947  97.482  1.00  0.00           H  
ATOM   2197  HA2 GLY   144      81.311  95.933  95.011  1.00  0.00           H  
ATOM   2198  HA3 GLY   144      81.399  94.738  96.260  1.00  0.00           H  
ATOM   2199  N   GLN   145      78.841  96.496  95.543  1.00  0.00           N  
ATOM   2200  CA  GLN   145      77.427  96.845  95.764  1.00  0.00           C  
ATOM   2201  C   GLN   145      76.593  96.268  94.596  1.00  0.00           C  
ATOM   2202  O   GLN   145      76.959  96.302  93.417  1.00  0.00           O  
ATOM   2203  CB  GLN   145      77.278  98.364  96.026  1.00  0.00           C  
ATOM   2204  CG  GLN   145      75.827  98.836  96.183  1.00  0.00           C  
ATOM   2205  CD  GLN   145      75.767 100.247  96.647  1.00  0.00           C  
ATOM   2206  NE2 GLN   145      76.875 100.908  96.865  1.00  0.00           N  
ATOM   2207  OE1 GLN   145      74.658 100.672  96.887  1.00  0.00           O  
ATOM   2208  H   GLN   145      79.246  96.414  94.621  1.00  0.00           H  
ATOM   2209  HA  GLN   145      77.089  96.332  96.664  1.00  0.00           H  
ATOM   2210  HB2 GLN   145      77.883  98.624  96.895  1.00  0.00           H  
ATOM   2211  HB3 GLN   145      77.757  98.827  95.163  1.00  0.00           H  
ATOM   2212  HG2 GLN   145      75.365  98.750  95.200  1.00  0.00           H  
ATOM   2213  HG3 GLN   145      75.246  98.217  96.867  1.00  0.00           H  
ATOM   2214 HE21 GLN   145      76.799 101.867  97.174  1.00  0.00           H  
ATOM   2215 HE22 GLN   145      77.788 100.547  96.631  1.00  0.00           H  
ATOM   2216  N   GLY   146      75.435  95.738  94.975  1.00  0.00           N  
ATOM   2217  CA  GLY   146      74.494  95.043  94.158  1.00  0.00           C  
ATOM   2218  C   GLY   146      74.093  93.684  94.865  1.00  0.00           C  
ATOM   2219  O   GLY   146      74.904  92.988  95.452  1.00  0.00           O  
ATOM   2220  H   GLY   146      75.181  95.693  95.952  1.00  0.00           H  
ATOM   2221  HA2 GLY   146      73.610  95.673  94.054  1.00  0.00           H  
ATOM   2222  HA3 GLY   146      74.948  94.802  93.197  1.00  0.00           H  
ATOM   2223  N   ALA   147      72.783  93.342  94.811  1.00  0.00           N  
ATOM   2224  CA  ALA   147      72.110  92.249  95.483  1.00  0.00           C  
ATOM   2225  C   ALA   147      72.349  90.805  94.964  1.00  0.00           C  
ATOM   2226  O   ALA   147      72.855  90.618  93.823  1.00  0.00           O  
ATOM   2227  CB  ALA   147      70.632  92.630  95.339  1.00  0.00           C  
ATOM   2228  H   ALA   147      72.180  93.852  94.181  1.00  0.00           H  
ATOM   2229  HA  ALA   147      72.310  92.214  96.553  1.00  0.00           H  
ATOM   2230  HB1 ALA   147      70.332  92.402  94.317  1.00  0.00           H  
ATOM   2231  HB2 ALA   147      69.959  91.914  95.811  1.00  0.00           H  
ATOM   2232  HB3 ALA   147      70.456  93.639  95.711  1.00  0.00           H  
ATOM   2233  N   ILE   148      72.040  89.819  95.854  1.00  0.00           N  
ATOM   2234  CA  ILE   148      72.513  88.441  95.778  1.00  0.00           C  
ATOM   2235  C   ILE   148      71.335  87.430  96.072  1.00  0.00           C  
ATOM   2236  O   ILE   148      70.476  87.656  96.932  1.00  0.00           O  
ATOM   2237  CB  ILE   148      73.668  88.232  96.780  1.00  0.00           C  
ATOM   2238  CG1 ILE   148      74.878  89.233  96.426  1.00  0.00           C  
ATOM   2239  CG2 ILE   148      74.091  86.794  96.825  1.00  0.00           C  
ATOM   2240  CD1 ILE   148      76.039  89.357  97.392  1.00  0.00           C  
ATOM   2241  H   ILE   148      71.533  90.082  96.687  1.00  0.00           H  
ATOM   2242  HA  ILE   148      72.771  88.175  94.753  1.00  0.00           H  
ATOM   2243  HB  ILE   148      73.298  88.561  97.751  1.00  0.00           H  
ATOM   2244 HG12 ILE   148      75.268  88.795  95.508  1.00  0.00           H  
ATOM   2245 HG13 ILE   148      74.547  90.253  96.233  1.00  0.00           H  
ATOM   2246 HG21 ILE   148      75.083  86.755  97.274  1.00  0.00           H  
ATOM   2247 HG22 ILE   148      73.286  86.262  97.332  1.00  0.00           H  
ATOM   2248 HG23 ILE   148      74.275  86.415  95.820  1.00  0.00           H  
ATOM   2249 HD11 ILE   148      76.559  88.436  97.655  1.00  0.00           H  
ATOM   2250 HD12 ILE   148      76.756  90.063  96.974  1.00  0.00           H  
ATOM   2251 HD13 ILE   148      75.515  89.816  98.230  1.00  0.00           H  
ATOM   2252  N   LEU   149      71.374  86.279  95.486  1.00  0.00           N  
ATOM   2253  CA  LEU   149      70.351  85.166  95.318  1.00  0.00           C  
ATOM   2254  C   LEU   149      71.060  83.831  95.311  1.00  0.00           C  
ATOM   2255  O   LEU   149      71.994  83.659  94.537  1.00  0.00           O  
ATOM   2256  CB  LEU   149      69.524  85.398  94.076  1.00  0.00           C  
ATOM   2257  CG  LEU   149      68.524  84.221  93.782  1.00  0.00           C  
ATOM   2258  CD1 LEU   149      67.448  84.065  94.830  1.00  0.00           C  
ATOM   2259  CD2 LEU   149      67.876  84.752  92.480  1.00  0.00           C  
ATOM   2260  H   LEU   149      72.267  86.035  95.082  1.00  0.00           H  
ATOM   2261  HA  LEU   149      69.579  85.154  96.087  1.00  0.00           H  
ATOM   2262  HB2 LEU   149      69.099  86.401  94.030  1.00  0.00           H  
ATOM   2263  HB3 LEU   149      70.266  85.339  93.280  1.00  0.00           H  
ATOM   2264  HG  LEU   149      69.017  83.257  93.656  1.00  0.00           H  
ATOM   2265 HD11 LEU   149      67.142  85.006  95.287  1.00  0.00           H  
ATOM   2266 HD12 LEU   149      66.596  83.509  94.440  1.00  0.00           H  
ATOM   2267 HD13 LEU   149      67.874  83.482  95.647  1.00  0.00           H  
ATOM   2268 HD21 LEU   149      68.621  84.794  91.685  1.00  0.00           H  
ATOM   2269 HD22 LEU   149      67.091  84.053  92.190  1.00  0.00           H  
ATOM   2270 HD23 LEU   149      67.354  85.707  92.550  1.00  0.00           H  
ATOM   2271  N   LEU   150      70.510  82.824  95.964  1.00  0.00           N  
ATOM   2272  CA  LEU   150      71.016  81.419  95.963  1.00  0.00           C  
ATOM   2273  C   LEU   150      70.302  80.562  94.912  1.00  0.00           C  
ATOM   2274  O   LEU   150      69.130  80.765  94.724  1.00  0.00           O  
ATOM   2275  CB  LEU   150      70.776  80.850  97.375  1.00  0.00           C  
ATOM   2276  CG  LEU   150      71.566  81.616  98.493  1.00  0.00           C  
ATOM   2277  CD1 LEU   150      71.363  81.081  99.866  1.00  0.00           C  
ATOM   2278  CD2 LEU   150      73.100  81.751  98.283  1.00  0.00           C  
ATOM   2279  H   LEU   150      69.626  83.036  96.403  1.00  0.00           H  
ATOM   2280  HA  LEU   150      72.104  81.413  95.909  1.00  0.00           H  
ATOM   2281  HB2 LEU   150      69.703  80.958  97.536  1.00  0.00           H  
ATOM   2282  HB3 LEU   150      70.972  79.781  97.458  1.00  0.00           H  
ATOM   2283  HG  LEU   150      71.314  82.676  98.452  1.00  0.00           H  
ATOM   2284 HD11 LEU   150      71.940  80.165  99.996  1.00  0.00           H  
ATOM   2285 HD12 LEU   150      71.754  81.853 100.528  1.00  0.00           H  
ATOM   2286 HD13 LEU   150      70.303  80.857  99.987  1.00  0.00           H  
ATOM   2287 HD21 LEU   150      73.511  80.751  98.144  1.00  0.00           H  
ATOM   2288 HD22 LEU   150      73.361  82.409  97.454  1.00  0.00           H  
ATOM   2289 HD23 LEU   150      73.557  82.220  99.155  1.00  0.00           H  
ATOM   2290  N   VAL   151      71.044  79.603  94.286  1.00  0.00           N  
ATOM   2291  CA  VAL   151      70.435  78.385  93.697  1.00  0.00           C  
ATOM   2292  C   VAL   151      69.711  77.501  94.715  1.00  0.00           C  
ATOM   2293  O   VAL   151      70.278  77.125  95.768  1.00  0.00           O  
ATOM   2294  CB  VAL   151      71.456  77.648  92.876  1.00  0.00           C  
ATOM   2295  CG1 VAL   151      70.735  76.453  92.212  1.00  0.00           C  
ATOM   2296  CG2 VAL   151      71.949  78.546  91.742  1.00  0.00           C  
ATOM   2297  H   VAL   151      72.051  79.633  94.351  1.00  0.00           H  
ATOM   2298  HA  VAL   151      69.660  78.687  92.994  1.00  0.00           H  
ATOM   2299  HB  VAL   151      72.314  77.271  93.433  1.00  0.00           H  
ATOM   2300 HG11 VAL   151      69.941  76.856  91.583  1.00  0.00           H  
ATOM   2301 HG12 VAL   151      71.323  76.090  91.370  1.00  0.00           H  
ATOM   2302 HG13 VAL   151      70.465  75.650  92.898  1.00  0.00           H  
ATOM   2303 HG21 VAL   151      72.405  79.436  92.175  1.00  0.00           H  
ATOM   2304 HG22 VAL   151      72.750  78.096  91.155  1.00  0.00           H  
ATOM   2305 HG23 VAL   151      71.092  78.865  91.149  1.00  0.00           H  
ATOM   2306  N   ASN   152      68.385  77.314  94.551  1.00  0.00           N  
ATOM   2307  CA  ASN   152      67.536  76.562  95.544  1.00  0.00           C  
ATOM   2308  C   ASN   152      67.774  75.000  95.393  1.00  0.00           C  
ATOM   2309  O   ASN   152      66.795  74.282  95.347  1.00  0.00           O  
ATOM   2310  CB  ASN   152      66.151  77.042  95.322  1.00  0.00           C  
ATOM   2311  CG  ASN   152      65.206  76.518  96.490  1.00  0.00           C  
ATOM   2312  ND2 ASN   152      63.961  76.885  96.453  1.00  0.00           N  
ATOM   2313  OD1 ASN   152      65.580  75.848  97.361  1.00  0.00           O  
ATOM   2314  H   ASN   152      67.875  77.799  93.827  1.00  0.00           H  
ATOM   2315  HA  ASN   152      67.825  76.847  96.556  1.00  0.00           H  
ATOM   2316  HB2 ASN   152      66.082  78.130  95.358  1.00  0.00           H  
ATOM   2317  HB3 ASN   152      65.653  76.814  94.380  1.00  0.00           H  
ATOM   2318 HD21 ASN   152      63.272  76.581  97.126  1.00  0.00           H  
ATOM   2319 HD22 ASN   152      63.602  77.233  95.576  1.00  0.00           H  
ATOM   2320  N   CYS   153      68.994  74.555  95.295  1.00  0.00           N  
ATOM   2321  CA  CYS   153      69.459  73.263  94.960  1.00  0.00           C  
ATOM   2322  C   CYS   153      69.431  72.141  95.995  1.00  0.00           C  
ATOM   2323  O   CYS   153      69.945  71.036  95.934  1.00  0.00           O  
ATOM   2324  CB  CYS   153      70.855  73.291  94.368  1.00  0.00           C  
ATOM   2325  SG  CYS   153      71.818  74.460  95.416  1.00  0.00           S  
ATOM   2326  H   CYS   153      69.746  75.212  95.445  1.00  0.00           H  
ATOM   2327  HA  CYS   153      68.784  72.806  94.237  1.00  0.00           H  
ATOM   2328  HB2 CYS   153      71.367  72.331  94.416  1.00  0.00           H  
ATOM   2329  HB3 CYS   153      70.873  73.543  93.308  1.00  0.00           H  
ATOM   2330  HG  CYS   153      70.986  75.456  95.099  1.00  0.00           H  
ATOM   2331  N   ASP   154      68.765  72.401  97.186  1.00  0.00           N  
ATOM   2332  CA  ASP   154      68.282  71.529  98.281  1.00  0.00           C  
ATOM   2333  C   ASP   154      66.770  71.120  98.030  1.00  0.00           C  
ATOM   2334  O   ASP   154      66.185  71.480  97.030  1.00  0.00           O  
ATOM   2335  CB  ASP   154      68.539  72.186  99.662  1.00  0.00           C  
ATOM   2336  CG  ASP   154      67.637  73.298 100.014  1.00  0.00           C  
ATOM   2337  OD1 ASP   154      67.057  73.982  99.181  1.00  0.00           O  
ATOM   2338  OD2 ASP   154      67.392  73.508 101.229  1.00  0.00           O1-
ATOM   2339  H   ASP   154      68.415  73.337  97.339  1.00  0.00           H  
ATOM   2340  HA  ASP   154      68.842  70.595  98.247  1.00  0.00           H  
ATOM   2341  HB2 ASP   154      68.525  71.435 100.452  1.00  0.00           H  
ATOM   2342  HB3 ASP   154      69.583  72.492  99.723  1.00  0.00           H  
ATOM   2343  N   ARG   155      66.212  70.323  98.942  1.00  0.00           N  
ATOM   2344  CA  ARG   155      64.833  69.854  98.776  1.00  0.00           C  
ATOM   2345  C   ARG   155      63.995  70.031  99.995  1.00  0.00           C  
ATOM   2346  O   ARG   155      64.120  69.230 100.946  1.00  0.00           O  
ATOM   2347  CB  ARG   155      64.910  68.403  98.351  1.00  0.00           C  
ATOM   2348  CG  ARG   155      63.525  67.705  97.979  1.00  0.00           C  
ATOM   2349  CD  ARG   155      63.912  66.282  97.685  1.00  0.00           C  
ATOM   2350  NE  ARG   155      64.230  65.458  98.897  1.00  0.00           N  
ATOM   2351  CZ  ARG   155      64.800  64.302  99.012  1.00  0.00           C  
ATOM   2352  NH1 ARG   155      65.104  63.537  97.974  1.00  0.00           N1+
ATOM   2353  NH2 ARG   155      64.895  63.852 100.261  1.00  0.00           N  
ATOM   2354  H   ARG   155      66.778  69.842  99.626  1.00  0.00           H  
ATOM   2355  HA  ARG   155      64.329  70.316  97.927  1.00  0.00           H  
ATOM   2356  HB2 ARG   155      65.501  68.284  97.443  1.00  0.00           H  
ATOM   2357  HB3 ARG   155      65.411  67.817  99.120  1.00  0.00           H  
ATOM   2358  HG2 ARG   155      62.923  67.703  98.887  1.00  0.00           H  
ATOM   2359  HG3 ARG   155      62.927  68.131  97.173  1.00  0.00           H  
ATOM   2360  HD2 ARG   155      63.080  65.759  97.215  1.00  0.00           H  
ATOM   2361  HD3 ARG   155      64.730  66.174  96.973  1.00  0.00           H  
ATOM   2362  HE  ARG   155      64.147  65.942  99.780  1.00  0.00           H  
ATOM   2363 HH11 ARG   155      65.045  63.914  97.038  1.00  0.00           H  
ATOM   2364 HH12 ARG   155      65.435  62.585  98.034  1.00  0.00           H  
ATOM   2365 HH21 ARG   155      65.382  62.983 100.428  1.00  0.00           H  
ATOM   2366 HH22 ARG   155      64.614  64.454 101.021  1.00  0.00           H  
ATOM   2367  N   GLU   156      63.041  70.922  99.982  1.00  0.00           N  
ATOM   2368  CA  GLU   156      61.956  71.000 100.907  1.00  0.00           C  
ATOM   2369  C   GLU   156      60.568  70.615 100.268  1.00  0.00           C  
ATOM   2370  O   GLU   156      59.501  70.447 100.941  1.00  0.00           O  
ATOM   2371  CB  GLU   156      61.822  72.315 101.673  1.00  0.00           C  
ATOM   2372  CG  GLU   156      62.810  72.595 102.869  1.00  0.00           C  
ATOM   2373  CD  GLU   156      64.233  73.035 102.370  1.00  0.00           C  
ATOM   2374  OE1 GLU   156      65.154  72.893 103.220  1.00  0.00           O  
ATOM   2375  OE2 GLU   156      64.456  73.573 101.227  1.00  0.00           O1-
ATOM   2376  H   GLU   156      63.054  71.500  99.154  1.00  0.00           H  
ATOM   2377  HA  GLU   156      62.101  70.225 101.660  1.00  0.00           H  
ATOM   2378  HB2 GLU   156      61.862  73.013 100.837  1.00  0.00           H  
ATOM   2379  HB3 GLU   156      60.821  72.381 102.099  1.00  0.00           H  
ATOM   2380  HG2 GLU   156      62.461  73.326 103.598  1.00  0.00           H  
ATOM   2381  HG3 GLU   156      62.902  71.629 103.365  1.00  0.00           H  
ATOM   2382  N   THR   157      60.515  70.555  99.021  1.00  0.00           N  
ATOM   2383  CA  THR   157      59.293  70.258  98.203  1.00  0.00           C  
ATOM   2384  C   THR   157      58.603  68.926  98.538  1.00  0.00           C  
ATOM   2385  O   THR   157      59.292  67.847  98.544  1.00  0.00           O  
ATOM   2386  CB  THR   157      59.493  70.365  96.666  1.00  0.00           C  
ATOM   2387  CG2 THR   157      58.574  69.637  95.763  1.00  0.00           C  
ATOM   2388  OG1 THR   157      59.594  71.646  96.296  1.00  0.00           O  
ATOM   2389  H   THR   157      61.336  70.643  98.440  1.00  0.00           H  
ATOM   2390  HA  THR   157      58.566  71.002  98.527  1.00  0.00           H  
ATOM   2391  HB  THR   157      60.453  69.941  96.373  1.00  0.00           H  
ATOM   2392  HG1 THR   157      60.548  71.716  96.380  1.00  0.00           H  
ATOM   2393 HG21 THR   157      58.685  68.558  95.653  1.00  0.00           H  
ATOM   2394 HG22 THR   157      57.548  69.920  95.996  1.00  0.00           H  
ATOM   2395 HG23 THR   157      58.893  69.878  94.749  1.00  0.00           H  
ATOM   2396  N   PRO   158      57.283  68.912  98.840  1.00  0.00           N  
ATOM   2397  CA  PRO   158      56.615  67.694  99.256  1.00  0.00           C  
ATOM   2398  C   PRO   158      56.221  66.720  98.090  1.00  0.00           C  
ATOM   2399  O   PRO   158      55.610  65.712  98.342  1.00  0.00           O  
ATOM   2400  CB  PRO   158      55.391  68.192 100.028  1.00  0.00           C  
ATOM   2401  CG  PRO   158      55.015  69.585  99.435  1.00  0.00           C  
ATOM   2402  CD  PRO   158      56.376  70.072  98.946  1.00  0.00           C  
ATOM   2403  HA  PRO   158      57.238  67.087  99.913  1.00  0.00           H  
ATOM   2404  HB2 PRO   158      54.568  67.478  99.995  1.00  0.00           H  
ATOM   2405  HB3 PRO   158      55.643  68.342 101.078  1.00  0.00           H  
ATOM   2406  HG2 PRO   158      54.270  69.435  98.653  1.00  0.00           H  
ATOM   2407  HG3 PRO   158      54.530  70.199 100.193  1.00  0.00           H  
ATOM   2408  HD2 PRO   158      56.194  70.465  97.946  1.00  0.00           H  
ATOM   2409  HD3 PRO   158      56.825  70.703  99.713  1.00  0.00           H  
ATOM   2410  N   TRP   159      56.561  67.027  96.882  1.00  0.00           N  
ATOM   2411  CA  TRP   159      55.968  66.420  95.717  1.00  0.00           C  
ATOM   2412  C   TRP   159      56.928  65.652  94.787  1.00  0.00           C  
ATOM   2413  O   TRP   159      56.357  64.925  94.024  1.00  0.00           O  
ATOM   2414  CB  TRP   159      55.369  67.537  94.917  1.00  0.00           C  
ATOM   2415  CG  TRP   159      54.400  68.439  95.621  1.00  0.00           C  
ATOM   2416  CD1 TRP   159      54.453  69.796  95.743  1.00  0.00           C  
ATOM   2417  CD2 TRP   159      53.042  68.028  96.100  1.00  0.00           C  
ATOM   2418  CE2 TRP   159      52.402  69.197  96.641  1.00  0.00           C  
ATOM   2419  CE3 TRP   159      52.313  66.801  96.189  1.00  0.00           C  
ATOM   2420  NE1 TRP   159      53.271  70.247  96.347  1.00  0.00           N  
ATOM   2421  CZ2 TRP   159      51.113  69.227  97.212  1.00  0.00           C  
ATOM   2422  CZ3 TRP   159      50.980  66.788  96.611  1.00  0.00           C  
ATOM   2423  CH2 TRP   159      50.411  68.014  97.176  1.00  0.00           C  
ATOM   2424  H   TRP   159      57.060  67.903  96.816  1.00  0.00           H  
ATOM   2425  HA  TRP   159      55.164  65.755  96.034  1.00  0.00           H  
ATOM   2426  HB2 TRP   159      56.029  68.292  94.490  1.00  0.00           H  
ATOM   2427  HB3 TRP   159      54.789  67.029  94.147  1.00  0.00           H  
ATOM   2428  HD1 TRP   159      55.316  70.344  95.396  1.00  0.00           H  
ATOM   2429  HE1 TRP   159      53.106  71.237  96.458  1.00  0.00           H  
ATOM   2430  HE3 TRP   159      52.790  65.877  95.897  1.00  0.00           H  
ATOM   2431  HZ2 TRP   159      50.785  70.094  97.767  1.00  0.00           H  
ATOM   2432  HZ3 TRP   159      50.300  65.950  96.581  1.00  0.00           H  
ATOM   2433  HH2 TRP   159      49.362  67.937  97.421  1.00  0.00           H  
ATOM   2434  N   LEU   160      58.221  65.710  95.077  1.00  0.00           N  
ATOM   2435  CA  LEU   160      59.343  65.095  94.330  1.00  0.00           C  
ATOM   2436  C   LEU   160      60.535  64.784  95.226  1.00  0.00           C  
ATOM   2437  O   LEU   160      60.817  65.574  96.111  1.00  0.00           O  
ATOM   2438  CB  LEU   160      59.773  66.131  93.233  1.00  0.00           C  
ATOM   2439  CG  LEU   160      58.990  66.280  91.988  1.00  0.00           C  
ATOM   2440  CD1 LEU   160      59.655  67.291  91.076  1.00  0.00           C  
ATOM   2441  CD2 LEU   160      58.797  65.008  91.160  1.00  0.00           C  
ATOM   2442  H   LEU   160      58.511  66.479  95.665  1.00  0.00           H  
ATOM   2443  HA  LEU   160      58.920  64.187  93.899  1.00  0.00           H  
ATOM   2444  HB2 LEU   160      60.006  67.138  93.582  1.00  0.00           H  
ATOM   2445  HB3 LEU   160      60.703  65.665  92.909  1.00  0.00           H  
ATOM   2446  HG  LEU   160      57.939  66.438  92.229  1.00  0.00           H  
ATOM   2447 HD11 LEU   160      59.029  67.525  90.215  1.00  0.00           H  
ATOM   2448 HD12 LEU   160      59.975  68.223  91.544  1.00  0.00           H  
ATOM   2449 HD13 LEU   160      60.478  66.773  90.585  1.00  0.00           H  
ATOM   2450 HD21 LEU   160      58.190  64.344  91.775  1.00  0.00           H  
ATOM   2451 HD22 LEU   160      58.292  65.037  90.194  1.00  0.00           H  
ATOM   2452 HD23 LEU   160      59.711  64.467  90.915  1.00  0.00           H  
ATOM   2453  N   PRO   161      61.407  63.748  94.872  1.00  0.00           N  
ATOM   2454  CA  PRO   161      62.735  63.508  95.458  1.00  0.00           C  
ATOM   2455  C   PRO   161      63.773  64.458  94.772  1.00  0.00           C  
ATOM   2456  O   PRO   161      64.911  64.385  95.249  1.00  0.00           O  
ATOM   2457  CB  PRO   161      62.942  61.989  95.190  1.00  0.00           C  
ATOM   2458  CG  PRO   161      62.445  61.822  93.839  1.00  0.00           C  
ATOM   2459  CD  PRO   161      61.218  62.864  93.704  1.00  0.00           C  
ATOM   2460  HA  PRO   161      62.789  63.603  96.542  1.00  0.00           H  
ATOM   2461  HB2 PRO   161      63.935  61.691  95.527  1.00  0.00           H  
ATOM   2462  HB3 PRO   161      62.228  61.466  95.826  1.00  0.00           H  
ATOM   2463  HG2 PRO   161      63.262  62.087  93.168  1.00  0.00           H  
ATOM   2464  HG3 PRO   161      62.058  60.821  93.646  1.00  0.00           H  
ATOM   2465  HD2 PRO   161      61.315  63.422  92.773  1.00  0.00           H  
ATOM   2466  HD3 PRO   161      60.259  62.346  93.716  1.00  0.00           H  
ATOM   2467  N   LYS   162      63.425  65.241  93.727  1.00  0.00           N  
ATOM   2468  CA  LYS   162      64.293  66.246  93.119  1.00  0.00           C  
ATOM   2469  C   LYS   162      64.328  67.696  93.860  1.00  0.00           C  
ATOM   2470  O   LYS   162      63.384  67.913  94.608  1.00  0.00           O  
ATOM   2471  CB  LYS   162      63.943  66.469  91.631  1.00  0.00           C  
ATOM   2472  CG  LYS   162      64.221  65.310  90.676  1.00  0.00           C  
ATOM   2473  CD  LYS   162      63.808  65.658  89.279  1.00  0.00           C  
ATOM   2474  CE  LYS   162      63.971  64.415  88.493  1.00  0.00           C  
ATOM   2475  NZ  LYS   162      64.198  64.514  87.072  1.00  0.00           N1+
ATOM   2476  H   LYS   162      62.433  65.192  93.548  1.00  0.00           H  
ATOM   2477  HA  LYS   162      65.345  65.963  93.124  1.00  0.00           H  
ATOM   2478  HB2 LYS   162      62.870  66.647  91.566  1.00  0.00           H  
ATOM   2479  HB3 LYS   162      64.293  67.416  91.218  1.00  0.00           H  
ATOM   2480  HG2 LYS   162      65.293  65.111  90.709  1.00  0.00           H  
ATOM   2481  HG3 LYS   162      63.642  64.501  91.121  1.00  0.00           H  
ATOM   2482  HD2 LYS   162      62.785  66.030  89.227  1.00  0.00           H  
ATOM   2483  HD3 LYS   162      64.438  66.424  88.827  1.00  0.00           H  
ATOM   2484  HE2 LYS   162      64.855  63.926  88.901  1.00  0.00           H  
ATOM   2485  HE3 LYS   162      63.140  63.727  88.649  1.00  0.00           H  
ATOM   2486  HZ1 LYS   162      64.361  63.566  86.764  1.00  0.00           H  
ATOM   2487  HZ2 LYS   162      63.461  64.926  86.519  1.00  0.00           H  
ATOM   2488  HZ3 LYS   162      65.055  65.032  86.942  1.00  0.00           H  
ATOM   2489  N   GLU   163      65.301  68.466  93.624  1.00  0.00           N  
ATOM   2490  CA  GLU   163      65.580  69.832  94.259  1.00  0.00           C  
ATOM   2491  C   GLU   163      64.426  70.747  93.889  1.00  0.00           C  
ATOM   2492  O   GLU   163      63.674  70.640  92.929  1.00  0.00           O  
ATOM   2493  CB  GLU   163      66.889  70.351  93.627  1.00  0.00           C  
ATOM   2494  CG  GLU   163      68.032  69.326  93.425  1.00  0.00           C  
ATOM   2495  CD  GLU   163      68.171  68.896  91.940  1.00  0.00           C  
ATOM   2496  OE1 GLU   163      67.557  67.938  91.609  1.00  0.00           O  
ATOM   2497  OE2 GLU   163      68.835  69.679  91.193  1.00  0.00           O1-
ATOM   2498  H   GLU   163      65.960  68.089  92.958  1.00  0.00           H  
ATOM   2499  HA  GLU   163      65.686  69.721  95.338  1.00  0.00           H  
ATOM   2500  HB2 GLU   163      66.764  70.855  92.668  1.00  0.00           H  
ATOM   2501  HB3 GLU   163      67.262  71.109  94.315  1.00  0.00           H  
ATOM   2502  HG2 GLU   163      69.002  69.764  93.661  1.00  0.00           H  
ATOM   2503  HG3 GLU   163      67.869  68.521  94.141  1.00  0.00           H  
ATOM   2504  N   ASP   164      64.283  71.767  94.754  1.00  0.00           N  
ATOM   2505  CA  ASP   164      63.250  72.747  94.630  1.00  0.00           C  
ATOM   2506  C   ASP   164      63.514  73.742  93.367  1.00  0.00           C  
ATOM   2507  O   ASP   164      62.536  74.230  92.782  1.00  0.00           O  
ATOM   2508  CB  ASP   164      63.347  73.582  95.935  1.00  0.00           C  
ATOM   2509  CG  ASP   164      63.045  72.729  97.182  1.00  0.00           C  
ATOM   2510  OD1 ASP   164      63.680  72.942  98.217  1.00  0.00           O  
ATOM   2511  OD2 ASP   164      62.190  71.807  97.085  1.00  0.00           O1-
ATOM   2512  H   ASP   164      64.917  71.923  95.525  1.00  0.00           H  
ATOM   2513  HA  ASP   164      62.254  72.351  94.433  1.00  0.00           H  
ATOM   2514  HB2 ASP   164      64.282  74.133  96.030  1.00  0.00           H  
ATOM   2515  HB3 ASP   164      62.564  74.341  95.955  1.00  0.00           H  
ATOM   2516  N   CYS   165      64.791  74.125  93.126  1.00  0.00           N  
ATOM   2517  CA  CYS   165      65.290  75.021  92.011  1.00  0.00           C  
ATOM   2518  C   CYS   165      64.928  74.433  90.616  1.00  0.00           C  
ATOM   2519  O   CYS   165      65.179  74.988  89.589  1.00  0.00           O  
ATOM   2520  CB  CYS   165      66.737  75.263  92.034  1.00  0.00           C  
ATOM   2521  SG  CYS   165      67.670  73.656  91.839  1.00  0.00           S  
ATOM   2522  H   CYS   165      65.467  73.755  93.778  1.00  0.00           H  
ATOM   2523  HA  CYS   165      64.780  75.978  92.117  1.00  0.00           H  
ATOM   2524  HB2 CYS   165      67.012  75.934  91.220  1.00  0.00           H  
ATOM   2525  HB3 CYS   165      67.106  75.775  92.923  1.00  0.00           H  
ATOM   2526  HG  CYS   165      67.465  73.879  90.537  1.00  0.00           H  
ATOM   2527  N   ARG   166      64.273  73.251  90.593  1.00  0.00           N  
ATOM   2528  CA  ARG   166      63.751  72.566  89.358  1.00  0.00           C  
ATOM   2529  C   ARG   166      62.541  73.318  88.722  1.00  0.00           C  
ATOM   2530  O   ARG   166      62.296  73.075  87.511  1.00  0.00           O  
ATOM   2531  CB  ARG   166      63.419  71.077  89.684  1.00  0.00           C  
ATOM   2532  CG  ARG   166      64.660  70.205  89.905  1.00  0.00           C  
ATOM   2533  CD  ARG   166      65.568  70.186  88.630  1.00  0.00           C  
ATOM   2534  NE  ARG   166      66.655  69.278  88.879  1.00  0.00           N  
ATOM   2535  CZ  ARG   166      66.952  68.099  88.216  1.00  0.00           C  
ATOM   2536  NH1 ARG   166      66.466  67.864  87.023  1.00  0.00           N1+
ATOM   2537  NH2 ARG   166      67.686  67.202  88.766  1.00  0.00           N  
ATOM   2538  H   ARG   166      63.979  72.743  91.415  1.00  0.00           H  
ATOM   2539  HA  ARG   166      64.456  72.593  88.528  1.00  0.00           H  
ATOM   2540  HB2 ARG   166      62.779  71.054  90.566  1.00  0.00           H  
ATOM   2541  HB3 ARG   166      62.894  70.570  88.874  1.00  0.00           H  
ATOM   2542  HG2 ARG   166      65.214  70.588  90.762  1.00  0.00           H  
ATOM   2543  HG3 ARG   166      64.332  69.212  90.214  1.00  0.00           H  
ATOM   2544  HD2 ARG   166      64.983  69.923  87.749  1.00  0.00           H  
ATOM   2545  HD3 ARG   166      65.897  71.187  88.350  1.00  0.00           H  
ATOM   2546  HE  ARG   166      67.109  69.322  89.781  1.00  0.00           H  
ATOM   2547 HH11 ARG   166      65.773  68.499  86.652  1.00  0.00           H  
ATOM   2548 HH12 ARG   166      66.727  67.160  86.347  1.00  0.00           H  
ATOM   2549 HH21 ARG   166      67.922  67.251  89.747  1.00  0.00           H  
ATOM   2550 HH22 ARG   166      67.793  66.366  88.210  1.00  0.00           H  
ATOM   2551  N   ASP   167      61.821  74.128  89.547  1.00  0.00           N  
ATOM   2552  CA  ASP   167      60.643  74.841  89.048  1.00  0.00           C  
ATOM   2553  C   ASP   167      60.534  76.280  89.534  1.00  0.00           C  
ATOM   2554  O   ASP   167      61.087  76.596  90.531  1.00  0.00           O  
ATOM   2555  CB  ASP   167      59.293  74.142  89.375  1.00  0.00           C  
ATOM   2556  CG  ASP   167      59.039  73.789  90.824  1.00  0.00           C  
ATOM   2557  OD1 ASP   167      59.603  74.493  91.679  1.00  0.00           O  
ATOM   2558  OD2 ASP   167      58.274  72.853  91.108  1.00  0.00           O1-
ATOM   2559  H   ASP   167      62.232  74.258  90.461  1.00  0.00           H  
ATOM   2560  HA  ASP   167      60.720  74.923  87.964  1.00  0.00           H  
ATOM   2561  HB2 ASP   167      58.439  74.634  88.912  1.00  0.00           H  
ATOM   2562  HB3 ASP   167      59.390  73.113  89.028  1.00  0.00           H  
ATOM   2563  N   GLU   168      59.660  77.097  88.920  1.00  0.00           N  
ATOM   2564  CA  GLU   168      59.370  78.476  89.288  1.00  0.00           C  
ATOM   2565  C   GLU   168      58.406  78.620  90.516  1.00  0.00           C  
ATOM   2566  O   GLU   168      58.265  79.707  91.133  1.00  0.00           O  
ATOM   2567  CB  GLU   168      58.957  79.326  88.039  1.00  0.00           C  
ATOM   2568  CG  GLU   168      57.540  79.156  87.454  1.00  0.00           C  
ATOM   2569  CD  GLU   168      57.156  77.744  87.086  1.00  0.00           C  
ATOM   2570  OE1 GLU   168      57.975  76.997  86.549  1.00  0.00           O  
ATOM   2571  OE2 GLU   168      55.963  77.359  87.208  1.00  0.00           O1-
ATOM   2572  H   GLU   168      59.250  76.728  88.074  1.00  0.00           H  
ATOM   2573  HA  GLU   168      60.351  78.827  89.609  1.00  0.00           H  
ATOM   2574  HB2 GLU   168      59.000  80.352  88.405  1.00  0.00           H  
ATOM   2575  HB3 GLU   168      59.653  79.050  87.246  1.00  0.00           H  
ATOM   2576  HG2 GLU   168      56.904  79.595  88.222  1.00  0.00           H  
ATOM   2577  HG3 GLU   168      57.509  79.697  86.508  1.00  0.00           H  
ATOM   2578  N   LYS   169      57.673  77.595  90.873  1.00  0.00           N  
ATOM   2579  CA  LYS   169      56.697  77.505  91.990  1.00  0.00           C  
ATOM   2580  C   LYS   169      57.422  77.337  93.348  1.00  0.00           C  
ATOM   2581  O   LYS   169      58.616  76.940  93.335  1.00  0.00           O  
ATOM   2582  CB  LYS   169      55.835  76.237  91.623  1.00  0.00           C  
ATOM   2583  CG  LYS   169      54.584  76.525  90.752  1.00  0.00           C  
ATOM   2584  CD  LYS   169      53.754  75.292  90.371  1.00  0.00           C  
ATOM   2585  CE  LYS   169      52.719  75.738  89.302  1.00  0.00           C  
ATOM   2586  NZ  LYS   169      51.782  74.657  88.962  1.00  0.00           N1+
ATOM   2587  H   LYS   169      57.897  76.764  90.345  1.00  0.00           H  
ATOM   2588  HA  LYS   169      56.037  78.370  92.047  1.00  0.00           H  
ATOM   2589  HB2 LYS   169      56.510  75.532  91.138  1.00  0.00           H  
ATOM   2590  HB3 LYS   169      55.490  75.759  92.540  1.00  0.00           H  
ATOM   2591  HG2 LYS   169      53.888  77.144  91.318  1.00  0.00           H  
ATOM   2592  HG3 LYS   169      54.846  77.097  89.863  1.00  0.00           H  
ATOM   2593  HD2 LYS   169      54.333  74.465  89.959  1.00  0.00           H  
ATOM   2594  HD3 LYS   169      53.361  74.845  91.284  1.00  0.00           H  
ATOM   2595  HE2 LYS   169      52.195  76.608  89.698  1.00  0.00           H  
ATOM   2596  HE3 LYS   169      53.310  76.033  88.436  1.00  0.00           H  
ATOM   2597  HZ1 LYS   169      51.149  75.028  88.268  1.00  0.00           H  
ATOM   2598  HZ2 LYS   169      52.284  73.862  88.595  1.00  0.00           H  
ATOM   2599  HZ3 LYS   169      51.104  74.353  89.646  1.00  0.00           H  
ATOM   2600  N   VAL   170      56.685  77.603  94.397  1.00  0.00           N  
ATOM   2601  CA  VAL   170      57.063  77.211  95.785  1.00  0.00           C  
ATOM   2602  C   VAL   170      55.895  76.708  96.514  1.00  0.00           C  
ATOM   2603  O   VAL   170      54.729  76.907  96.113  1.00  0.00           O  
ATOM   2604  CB  VAL   170      57.653  78.395  96.533  1.00  0.00           C  
ATOM   2605  CG1 VAL   170      56.601  79.455  96.676  1.00  0.00           C  
ATOM   2606  CG2 VAL   170      58.156  78.096  97.970  1.00  0.00           C  
ATOM   2607  H   VAL   170      55.710  77.824  94.250  1.00  0.00           H  
ATOM   2608  HA  VAL   170      57.835  76.441  95.775  1.00  0.00           H  
ATOM   2609  HB  VAL   170      58.489  78.686  95.898  1.00  0.00           H  
ATOM   2610 HG11 VAL   170      57.034  80.290  97.226  1.00  0.00           H  
ATOM   2611 HG12 VAL   170      56.221  79.888  95.750  1.00  0.00           H  
ATOM   2612 HG13 VAL   170      55.791  79.112  97.318  1.00  0.00           H  
ATOM   2613 HG21 VAL   170      58.826  78.923  98.209  1.00  0.00           H  
ATOM   2614 HG22 VAL   170      57.340  78.054  98.690  1.00  0.00           H  
ATOM   2615 HG23 VAL   170      58.611  77.107  97.921  1.00  0.00           H  
ATOM   2616  N   TYR   171      56.037  75.890  97.514  1.00  0.00           N  
ATOM   2617  CA  TYR   171      55.068  74.919  98.057  1.00  0.00           C  
ATOM   2618  C   TYR   171      55.129  74.969  99.603  1.00  0.00           C  
ATOM   2619  O   TYR   171      54.212  74.387 100.155  1.00  0.00           O  
ATOM   2620  CB  TYR   171      55.336  73.490  97.599  1.00  0.00           C  
ATOM   2621  CG  TYR   171      55.372  73.307  96.116  1.00  0.00           C  
ATOM   2622  CD1 TYR   171      56.569  72.950  95.510  1.00  0.00           C  
ATOM   2623  CD2 TYR   171      54.194  73.386  95.325  1.00  0.00           C  
ATOM   2624  CE1 TYR   171      56.695  72.775  94.071  1.00  0.00           C  
ATOM   2625  CE2 TYR   171      54.341  73.278  93.915  1.00  0.00           C  
ATOM   2626  CZ  TYR   171      55.549  72.968  93.333  1.00  0.00           C  
ATOM   2627  OH  TYR   171      55.661  72.897  91.979  1.00  0.00           O  
ATOM   2628  H   TYR   171      56.984  75.551  97.608  1.00  0.00           H  
ATOM   2629  HA  TYR   171      54.068  75.264  97.791  1.00  0.00           H  
ATOM   2630  HB2 TYR   171      56.298  73.090  97.919  1.00  0.00           H  
ATOM   2631  HB3 TYR   171      54.614  72.777  97.996  1.00  0.00           H  
ATOM   2632  HD1 TYR   171      57.447  72.924  96.139  1.00  0.00           H  
ATOM   2633  HD2 TYR   171      53.273  73.702  95.790  1.00  0.00           H  
ATOM   2634  HE1 TYR   171      57.655  72.592  93.612  1.00  0.00           H  
ATOM   2635  HE2 TYR   171      53.505  73.337  93.234  1.00  0.00           H  
ATOM   2636  HH  TYR   171      56.548  72.976  91.620  1.00  0.00           H  
ATOM   2637  N   SER   172      56.185  75.465 100.269  1.00  0.00           N  
ATOM   2638  CA  SER   172      56.500  75.144 101.658  1.00  0.00           C  
ATOM   2639  C   SER   172      56.970  76.431 102.374  1.00  0.00           C  
ATOM   2640  O   SER   172      57.763  77.260 101.926  1.00  0.00           O  
ATOM   2641  CB  SER   172      57.586  74.024 101.676  1.00  0.00           C  
ATOM   2642  OG  SER   172      57.918  73.811 103.044  1.00  0.00           O  
ATOM   2643  H   SER   172      56.771  76.144  99.803  1.00  0.00           H  
ATOM   2644  HA  SER   172      55.620  74.858 102.234  1.00  0.00           H  
ATOM   2645  HB2 SER   172      57.181  73.127 101.208  1.00  0.00           H  
ATOM   2646  HB3 SER   172      58.495  74.366 101.182  1.00  0.00           H  
ATOM   2647  HG  SER   172      57.639  72.926 103.289  1.00  0.00           H  
ATOM   2648  N   LYS   173      56.538  76.621 103.598  1.00  0.00           N  
ATOM   2649  CA  LYS   173      56.911  77.675 104.483  1.00  0.00           C  
ATOM   2650  C   LYS   173      58.398  77.610 104.771  1.00  0.00           C  
ATOM   2651  O   LYS   173      59.075  78.601 104.932  1.00  0.00           O  
ATOM   2652  CB  LYS   173      56.190  77.533 105.835  1.00  0.00           C  
ATOM   2653  CG  LYS   173      54.650  77.701 105.611  1.00  0.00           C  
ATOM   2654  CD  LYS   173      53.859  77.719 106.883  1.00  0.00           C  
ATOM   2655  CE  LYS   173      52.412  77.604 106.746  1.00  0.00           C  
ATOM   2656  NZ  LYS   173      51.652  77.927 107.954  1.00  0.00           N1+
ATOM   2657  H   LYS   173      55.911  75.905 103.935  1.00  0.00           H  
ATOM   2658  HA  LYS   173      56.820  78.698 104.117  1.00  0.00           H  
ATOM   2659  HB2 LYS   173      56.356  76.545 106.265  1.00  0.00           H  
ATOM   2660  HB3 LYS   173      56.491  78.292 106.557  1.00  0.00           H  
ATOM   2661  HG2 LYS   173      54.412  78.663 105.158  1.00  0.00           H  
ATOM   2662  HG3 LYS   173      54.306  76.831 105.051  1.00  0.00           H  
ATOM   2663  HD2 LYS   173      54.173  76.903 107.533  1.00  0.00           H  
ATOM   2664  HD3 LYS   173      54.019  78.661 107.407  1.00  0.00           H  
ATOM   2665  HE2 LYS   173      52.150  78.403 106.052  1.00  0.00           H  
ATOM   2666  HE3 LYS   173      52.250  76.575 106.428  1.00  0.00           H  
ATOM   2667  HZ1 LYS   173      51.630  77.101 108.535  1.00  0.00           H  
ATOM   2668  HZ2 LYS   173      52.064  78.622 108.561  1.00  0.00           H  
ATOM   2669  HZ3 LYS   173      50.685  78.121 107.737  1.00  0.00           H  
ATOM   2670  N   GLU   174      58.996  76.357 104.770  1.00  0.00           N  
ATOM   2671  CA  GLU   174      60.438  76.232 105.024  1.00  0.00           C  
ATOM   2672  C   GLU   174      61.294  76.465 103.809  1.00  0.00           C  
ATOM   2673  O   GLU   174      62.482  76.752 103.974  1.00  0.00           O  
ATOM   2674  CB  GLU   174      60.646  74.791 105.553  1.00  0.00           C  
ATOM   2675  CG  GLU   174      60.037  74.511 106.892  1.00  0.00           C  
ATOM   2676  CD  GLU   174      60.348  75.516 108.069  1.00  0.00           C  
ATOM   2677  OE1 GLU   174      61.484  76.055 107.984  1.00  0.00           O  
ATOM   2678  OE2 GLU   174      59.763  75.471 109.155  1.00  0.00           O1-
ATOM   2679  H   GLU   174      58.543  75.514 104.447  1.00  0.00           H  
ATOM   2680  HA  GLU   174      60.808  76.817 105.866  1.00  0.00           H  
ATOM   2681  HB2 GLU   174      60.360  74.065 104.791  1.00  0.00           H  
ATOM   2682  HB3 GLU   174      61.726  74.721 105.679  1.00  0.00           H  
ATOM   2683  HG2 GLU   174      58.954  74.449 106.791  1.00  0.00           H  
ATOM   2684  HG3 GLU   174      60.459  73.521 107.067  1.00  0.00           H  
ATOM   2685  N   ASP   175      60.815  76.352 102.569  1.00  0.00           N  
ATOM   2686  CA  ASP   175      61.656  76.679 101.401  1.00  0.00           C  
ATOM   2687  C   ASP   175      62.009  78.239 101.320  1.00  0.00           C  
ATOM   2688  O   ASP   175      63.071  78.650 100.894  1.00  0.00           O  
ATOM   2689  CB  ASP   175      60.868  76.316 100.149  1.00  0.00           C  
ATOM   2690  CG  ASP   175      61.690  76.053  98.913  1.00  0.00           C  
ATOM   2691  OD1 ASP   175      62.946  75.872  98.981  1.00  0.00           O  
ATOM   2692  OD2 ASP   175      61.067  75.898  97.831  1.00  0.00           O1-
ATOM   2693  H   ASP   175      59.814  76.219 102.537  1.00  0.00           H  
ATOM   2694  HA  ASP   175      62.603  76.159 101.540  1.00  0.00           H  
ATOM   2695  HB2 ASP   175      60.345  75.387 100.375  1.00  0.00           H  
ATOM   2696  HB3 ASP   175      60.283  77.227 100.022  1.00  0.00           H  
ATOM   2697  N   LEU   176      61.061  79.030 101.841  1.00  0.00           N  
ATOM   2698  CA  LEU   176      61.071  80.533 101.730  1.00  0.00           C  
ATOM   2699  C   LEU   176      62.311  81.144 102.332  1.00  0.00           C  
ATOM   2700  O   LEU   176      62.667  82.195 101.961  1.00  0.00           O  
ATOM   2701  CB  LEU   176      59.840  81.107 102.554  1.00  0.00           C  
ATOM   2702  CG  LEU   176      58.451  80.693 102.069  1.00  0.00           C  
ATOM   2703  CD1 LEU   176      57.323  81.115 103.048  1.00  0.00           C  
ATOM   2704  CD2 LEU   176      58.244  81.406 100.712  1.00  0.00           C  
ATOM   2705  H   LEU   176      60.236  78.693 102.317  1.00  0.00           H  
ATOM   2706  HA  LEU   176      60.948  80.882 100.704  1.00  0.00           H  
ATOM   2707  HB2 LEU   176      59.935  80.650 103.539  1.00  0.00           H  
ATOM   2708  HB3 LEU   176      59.948  82.189 102.637  1.00  0.00           H  
ATOM   2709  HG  LEU   176      58.444  79.615 101.907  1.00  0.00           H  
ATOM   2710 HD11 LEU   176      57.339  82.190 103.228  1.00  0.00           H  
ATOM   2711 HD12 LEU   176      56.335  80.696 102.856  1.00  0.00           H  
ATOM   2712 HD13 LEU   176      57.640  80.877 104.063  1.00  0.00           H  
ATOM   2713 HD21 LEU   176      57.828  82.410 100.790  1.00  0.00           H  
ATOM   2714 HD22 LEU   176      59.113  81.254 100.072  1.00  0.00           H  
ATOM   2715 HD23 LEU   176      57.386  80.826 100.372  1.00  0.00           H  
ATOM   2716  N   LYS   177      63.074  80.344 103.217  1.00  0.00           N  
ATOM   2717  CA  LYS   177      64.286  80.886 103.896  1.00  0.00           C  
ATOM   2718  C   LYS   177      65.501  80.682 102.909  1.00  0.00           C  
ATOM   2719  O   LYS   177      66.542  81.163 103.136  1.00  0.00           O  
ATOM   2720  CB  LYS   177      64.536  80.132 105.279  1.00  0.00           C  
ATOM   2721  CG  LYS   177      63.245  80.056 105.991  1.00  0.00           C  
ATOM   2722  CD  LYS   177      63.292  79.163 107.164  1.00  0.00           C  
ATOM   2723  CE  LYS   177      62.135  79.464 108.210  1.00  0.00           C  
ATOM   2724  NZ  LYS   177      62.144  78.435 109.294  1.00  0.00           N1+
ATOM   2725  H   LYS   177      62.801  79.441 103.577  1.00  0.00           H  
ATOM   2726  HA  LYS   177      64.304  81.956 104.106  1.00  0.00           H  
ATOM   2727  HB2 LYS   177      64.959  79.132 105.182  1.00  0.00           H  
ATOM   2728  HB3 LYS   177      65.308  80.757 105.728  1.00  0.00           H  
ATOM   2729  HG2 LYS   177      63.019  81.088 106.258  1.00  0.00           H  
ATOM   2730  HG3 LYS   177      62.375  79.691 105.444  1.00  0.00           H  
ATOM   2731  HD2 LYS   177      63.351  78.099 106.933  1.00  0.00           H  
ATOM   2732  HD3 LYS   177      64.187  79.407 107.736  1.00  0.00           H  
ATOM   2733  HE2 LYS   177      62.247  80.427 108.708  1.00  0.00           H  
ATOM   2734  HE3 LYS   177      61.173  79.531 107.702  1.00  0.00           H  
ATOM   2735  HZ1 LYS   177      62.983  78.352 109.850  1.00  0.00           H  
ATOM   2736  HZ2 LYS   177      61.320  78.584 109.858  1.00  0.00           H  
ATOM   2737  HZ3 LYS   177      62.041  77.517 108.885  1.00  0.00           H  
ATOM   2738  N   ASP   178      65.349  79.926 101.806  1.00  0.00           N  
ATOM   2739  CA  ASP   178      66.336  79.757 100.796  1.00  0.00           C  
ATOM   2740  C   ASP   178      66.269  80.752  99.647  1.00  0.00           C  
ATOM   2741  O   ASP   178      67.357  81.074  99.039  1.00  0.00           O  
ATOM   2742  CB  ASP   178      66.358  78.306 100.232  1.00  0.00           C  
ATOM   2743  CG  ASP   178      66.126  77.232 101.210  1.00  0.00           C  
ATOM   2744  OD1 ASP   178      65.671  76.223 100.782  1.00  0.00           O  
ATOM   2745  OD2 ASP   178      66.566  77.232 102.433  1.00  0.00           O1-
ATOM   2746  H   ASP   178      64.407  79.601 101.642  1.00  0.00           H  
ATOM   2747  HA  ASP   178      67.337  79.905 101.201  1.00  0.00           H  
ATOM   2748  HB2 ASP   178      65.531  78.335  99.522  1.00  0.00           H  
ATOM   2749  HB3 ASP   178      67.357  78.133  99.833  1.00  0.00           H  
ATOM   2750  N   MET   179      65.035  81.294  99.419  1.00  0.00           N  
ATOM   2751  CA  MET   179      64.631  82.275  98.385  1.00  0.00           C  
ATOM   2752  C   MET   179      65.148  83.680  98.859  1.00  0.00           C  
ATOM   2753  O   MET   179      65.400  83.851 100.082  1.00  0.00           O  
ATOM   2754  CB  MET   179      63.134  82.211  98.232  1.00  0.00           C  
ATOM   2755  CG  MET   179      62.668  80.993  97.435  1.00  0.00           C  
ATOM   2756  SD  MET   179      60.883  80.786  97.429  1.00  0.00           S  
ATOM   2757  CE  MET   179      60.243  81.802  95.972  1.00  0.00           C  
ATOM   2758  H   MET   179      64.256  80.967  99.973  1.00  0.00           H  
ATOM   2759  HA  MET   179      65.028  82.074  97.389  1.00  0.00           H  
ATOM   2760  HB2 MET   179      62.591  82.265  99.176  1.00  0.00           H  
ATOM   2761  HB3 MET   179      62.817  83.070  97.641  1.00  0.00           H  
ATOM   2762  HG2 MET   179      62.969  80.993  96.388  1.00  0.00           H  
ATOM   2763  HG3 MET   179      63.214  80.124  97.804  1.00  0.00           H  
ATOM   2764  HE1 MET   179      60.214  82.891  95.946  1.00  0.00           H  
ATOM   2765  HE2 MET   179      60.780  81.410  95.108  1.00  0.00           H  
ATOM   2766  HE3 MET   179      59.199  81.515  95.842  1.00  0.00           H  
ATOM   2767  N   SER   180      65.404  84.639  97.982  1.00  0.00           N  
ATOM   2768  CA  SER   180      65.740  86.078  98.367  1.00  0.00           C  
ATOM   2769  C   SER   180      64.389  86.764  98.653  1.00  0.00           C  
ATOM   2770  O   SER   180      63.239  86.351  98.233  1.00  0.00           O  
ATOM   2771  CB  SER   180      66.642  86.747  97.291  1.00  0.00           C  
ATOM   2772  OG  SER   180      67.013  88.054  97.675  1.00  0.00           O  
ATOM   2773  H   SER   180      65.171  84.470  97.014  1.00  0.00           H  
ATOM   2774  HA  SER   180      66.176  86.102  99.365  1.00  0.00           H  
ATOM   2775  HB2 SER   180      67.515  86.116  97.123  1.00  0.00           H  
ATOM   2776  HB3 SER   180      66.132  86.765  96.328  1.00  0.00           H  
ATOM   2777  HG  SER   180      67.410  88.375  96.861  1.00  0.00           H  
ATOM   2778  N   GLN   181      64.508  88.023  99.176  1.00  0.00           N  
ATOM   2779  CA  GLN   181      63.467  88.894  99.653  1.00  0.00           C  
ATOM   2780  C   GLN   181      63.634  90.278  99.034  1.00  0.00           C  
ATOM   2781  O   GLN   181      64.710  90.845  98.994  1.00  0.00           O  
ATOM   2782  CB  GLN   181      63.374  88.834 101.236  1.00  0.00           C  
ATOM   2783  CG  GLN   181      62.472  87.700 101.743  1.00  0.00           C  
ATOM   2784  CD  GLN   181      62.315  87.749 103.285  1.00  0.00           C  
ATOM   2785  NE2 GLN   181      63.349  87.502 104.049  1.00  0.00           N  
ATOM   2786  OE1 GLN   181      61.237  88.190 103.774  1.00  0.00           O  
ATOM   2787  H   GLN   181      65.480  88.284  99.263  1.00  0.00           H  
ATOM   2788  HA  GLN   181      62.515  88.493  99.306  1.00  0.00           H  
ATOM   2789  HB2 GLN   181      64.402  88.752 101.590  1.00  0.00           H  
ATOM   2790  HB3 GLN   181      62.897  89.746 101.595  1.00  0.00           H  
ATOM   2791  HG2 GLN   181      61.478  87.852 101.323  1.00  0.00           H  
ATOM   2792  HG3 GLN   181      62.844  86.744 101.373  1.00  0.00           H  
ATOM   2793 HE21 GLN   181      63.258  87.554 105.053  1.00  0.00           H  
ATOM   2794 HE22 GLN   181      64.252  87.283 103.651  1.00  0.00           H  
ATOM   2795  N   MET   182      62.545  90.799  98.422  1.00  0.00           N  
ATOM   2796  CA  MET   182      62.473  91.960  97.621  1.00  0.00           C  
ATOM   2797  C   MET   182      61.186  92.746  97.909  1.00  0.00           C  
ATOM   2798  O   MET   182      60.190  92.155  98.281  1.00  0.00           O  
ATOM   2799  CB  MET   182      62.518  91.473  96.141  1.00  0.00           C  
ATOM   2800  CG  MET   182      62.499  92.641  95.127  1.00  0.00           C  
ATOM   2801  SD  MET   182      62.616  92.134  93.397  1.00  0.00           S  
ATOM   2802  CE  MET   182      61.021  91.337  93.178  1.00  0.00           C  
ATOM   2803  H   MET   182      61.641  90.374  98.569  1.00  0.00           H  
ATOM   2804  HA  MET   182      63.355  92.572  97.806  1.00  0.00           H  
ATOM   2805  HB2 MET   182      63.418  90.882  95.970  1.00  0.00           H  
ATOM   2806  HB3 MET   182      61.739  90.759  95.874  1.00  0.00           H  
ATOM   2807  HG2 MET   182      61.598  93.241  95.251  1.00  0.00           H  
ATOM   2808  HG3 MET   182      63.339  93.296  95.356  1.00  0.00           H  
ATOM   2809  HE1 MET   182      60.207  91.992  93.490  1.00  0.00           H  
ATOM   2810  HE2 MET   182      60.828  91.011  92.156  1.00  0.00           H  
ATOM   2811  HE3 MET   182      61.085  90.375  93.688  1.00  0.00           H  
ATOM   2812  N   ILE   183      61.268  94.076  97.753  1.00  0.00           N  
ATOM   2813  CA  ILE   183      60.191  95.023  98.088  1.00  0.00           C  
ATOM   2814  C   ILE   183      59.758  95.755  96.804  1.00  0.00           C  
ATOM   2815  O   ILE   183      60.540  96.156  95.946  1.00  0.00           O  
ATOM   2816  CB  ILE   183      60.667  96.000  99.217  1.00  0.00           C  
ATOM   2817  CG1 ILE   183      60.756  95.321 100.596  1.00  0.00           C  
ATOM   2818  CG2 ILE   183      59.657  97.153  99.385  1.00  0.00           C  
ATOM   2819  CD1 ILE   183      59.548  94.946 101.418  1.00  0.00           C  
ATOM   2820  H   ILE   183      62.101  94.459  97.329  1.00  0.00           H  
ATOM   2821  HA  ILE   183      59.403  94.403  98.516  1.00  0.00           H  
ATOM   2822  HB  ILE   183      61.660  96.402  99.018  1.00  0.00           H  
ATOM   2823 HG12 ILE   183      61.444  94.476 100.631  1.00  0.00           H  
ATOM   2824 HG13 ILE   183      61.231  96.042 101.261  1.00  0.00           H  
ATOM   2825 HG21 ILE   183      60.011  97.700 100.260  1.00  0.00           H  
ATOM   2826 HG22 ILE   183      59.696  97.813  98.519  1.00  0.00           H  
ATOM   2827 HG23 ILE   183      58.686  96.710  99.605  1.00  0.00           H  
ATOM   2828 HD11 ILE   183      58.926  95.838 101.497  1.00  0.00           H  
ATOM   2829 HD12 ILE   183      58.897  94.280 100.852  1.00  0.00           H  
ATOM   2830 HD13 ILE   183      59.803  94.404 102.329  1.00  0.00           H  
ATOM   2831  N   LEU   184      58.476  96.260  96.906  1.00  0.00           N  
ATOM   2832  CA  LEU   184      57.856  97.254  96.020  1.00  0.00           C  
ATOM   2833  C   LEU   184      57.110  98.314  96.859  1.00  0.00           C  
ATOM   2834  O   LEU   184      56.137  97.961  97.469  1.00  0.00           O  
ATOM   2835  CB  LEU   184      57.072  96.469  94.983  1.00  0.00           C  
ATOM   2836  CG  LEU   184      56.348  97.348  93.904  1.00  0.00           C  
ATOM   2837  CD1 LEU   184      57.272  98.154  92.958  1.00  0.00           C  
ATOM   2838  CD2 LEU   184      55.547  96.376  92.996  1.00  0.00           C  
ATOM   2839  H   LEU   184      57.867  95.897  97.624  1.00  0.00           H  
ATOM   2840  HA  LEU   184      58.592  97.796  95.426  1.00  0.00           H  
ATOM   2841  HB2 LEU   184      57.823  95.877  94.458  1.00  0.00           H  
ATOM   2842  HB3 LEU   184      56.503  95.690  95.490  1.00  0.00           H  
ATOM   2843  HG  LEU   184      55.645  98.016  94.401  1.00  0.00           H  
ATOM   2844 HD11 LEU   184      57.985  98.775  93.501  1.00  0.00           H  
ATOM   2845 HD12 LEU   184      57.917  97.549  92.319  1.00  0.00           H  
ATOM   2846 HD13 LEU   184      56.716  98.799  92.277  1.00  0.00           H  
ATOM   2847 HD21 LEU   184      56.098  95.484  92.696  1.00  0.00           H  
ATOM   2848 HD22 LEU   184      54.729  96.009  93.616  1.00  0.00           H  
ATOM   2849 HD23 LEU   184      55.120  96.911  92.148  1.00  0.00           H  
ATOM   2850  N   ARG   185      57.537  99.643  96.851  1.00  0.00           N  
ATOM   2851  CA  ARG   185      57.044 100.772  97.690  1.00  0.00           C  
ATOM   2852  C   ARG   185      56.351 101.904  96.942  1.00  0.00           C  
ATOM   2853  O   ARG   185      56.723 102.125  95.781  1.00  0.00           O  
ATOM   2854  CB  ARG   185      57.927 101.112  98.814  1.00  0.00           C  
ATOM   2855  CG  ARG   185      59.418 101.301  98.484  1.00  0.00           C  
ATOM   2856  CD  ARG   185      60.277 101.807  99.636  1.00  0.00           C  
ATOM   2857  NE  ARG   185      60.239 101.061 100.859  1.00  0.00           N  
ATOM   2858  CZ  ARG   185      61.253 100.196 101.132  1.00  0.00           C  
ATOM   2859  NH1 ARG   185      62.328 100.052 100.400  1.00  0.00           N1+
ATOM   2860  NH2 ARG   185      61.283  99.696 102.351  1.00  0.00           N  
ATOM   2861  H   ARG   185      58.164  99.962  96.126  1.00  0.00           H  
ATOM   2862  HA  ARG   185      56.253 100.208  98.182  1.00  0.00           H  
ATOM   2863  HB2 ARG   185      57.631 102.054  99.276  1.00  0.00           H  
ATOM   2864  HB3 ARG   185      57.822 100.365  99.600  1.00  0.00           H  
ATOM   2865  HG2 ARG   185      59.851 100.346  98.188  1.00  0.00           H  
ATOM   2866  HG3 ARG   185      59.573 102.027  97.686  1.00  0.00           H  
ATOM   2867  HD2 ARG   185      61.272 102.114  99.313  1.00  0.00           H  
ATOM   2868  HD3 ARG   185      59.957 102.837  99.793  1.00  0.00           H  
ATOM   2869  HE  ARG   185      59.530 101.120 101.574  1.00  0.00           H  
ATOM   2870 HH11 ARG   185      62.255 100.327  99.431  1.00  0.00           H  
ATOM   2871 HH12 ARG   185      63.174  99.616 100.738  1.00  0.00           H  
ATOM   2872 HH21 ARG   185      60.416  99.739 102.868  1.00  0.00           H  
ATOM   2873 HH22 ARG   185      62.066  99.085 102.535  1.00  0.00           H  
ATOM   2874  N   THR   186      55.270 102.410  97.434  1.00  0.00           N  
ATOM   2875  CA  THR   186      54.298 103.256  96.741  1.00  0.00           C  
ATOM   2876  C   THR   186      53.650 104.155  97.815  1.00  0.00           C  
ATOM   2877  O   THR   186      53.308 103.807  98.920  1.00  0.00           O  
ATOM   2878  CB  THR   186      53.206 102.312  96.101  1.00  0.00           C  
ATOM   2879  CG2 THR   186      52.187 103.215  95.376  1.00  0.00           C  
ATOM   2880  OG1 THR   186      53.699 101.570  95.008  1.00  0.00           O  
ATOM   2881  H   THR   186      55.104 102.119  98.387  1.00  0.00           H  
ATOM   2882  HA  THR   186      54.926 103.747  95.998  1.00  0.00           H  
ATOM   2883  HB  THR   186      52.650 101.685  96.798  1.00  0.00           H  
ATOM   2884  HG1 THR   186      53.943 102.252  94.378  1.00  0.00           H  
ATOM   2885 HG21 THR   186      51.615 102.615  94.669  1.00  0.00           H  
ATOM   2886 HG22 THR   186      51.549 103.613  96.165  1.00  0.00           H  
ATOM   2887 HG23 THR   186      52.700 103.984  94.798  1.00  0.00           H  
ATOM   2888  N   LYS   187      53.434 105.380  97.405  1.00  0.00           N  
ATOM   2889  CA  LYS   187      52.418 106.353  97.846  1.00  0.00           C  
ATOM   2890  C   LYS   187      51.769 107.145  96.612  1.00  0.00           C  
ATOM   2891  O   LYS   187      52.448 107.944  96.011  1.00  0.00           O  
ATOM   2892  CB  LYS   187      53.016 107.363  98.787  1.00  0.00           C  
ATOM   2893  CG  LYS   187      51.954 107.729  99.833  1.00  0.00           C  
ATOM   2894  CD  LYS   187      52.248 108.971 100.683  1.00  0.00           C  
ATOM   2895  CE  LYS   187      51.055 109.346 101.545  1.00  0.00           C  
ATOM   2896  NZ  LYS   187      51.364 110.445 102.482  1.00  0.00           N1+
ATOM   2897  H   LYS   187      53.912 105.743  96.592  1.00  0.00           H  
ATOM   2898  HA  LYS   187      51.729 105.699  98.380  1.00  0.00           H  
ATOM   2899  HB2 LYS   187      54.013 107.096  99.139  1.00  0.00           H  
ATOM   2900  HB3 LYS   187      53.187 108.252  98.180  1.00  0.00           H  
ATOM   2901  HG2 LYS   187      50.958 107.883  99.417  1.00  0.00           H  
ATOM   2902  HG3 LYS   187      51.897 106.906 100.546  1.00  0.00           H  
ATOM   2903  HD2 LYS   187      53.077 108.807 101.372  1.00  0.00           H  
ATOM   2904  HD3 LYS   187      52.444 109.840 100.054  1.00  0.00           H  
ATOM   2905  HE2 LYS   187      50.140 109.579 101.001  1.00  0.00           H  
ATOM   2906  HE3 LYS   187      50.652 108.475 102.062  1.00  0.00           H  
ATOM   2907  HZ1 LYS   187      51.662 111.264 101.971  1.00  0.00           H  
ATOM   2908  HZ2 LYS   187      50.672 110.790 103.131  1.00  0.00           H  
ATOM   2909  HZ3 LYS   187      52.181 110.248 103.042  1.00  0.00           H  
ATOM   2910  N   GLY   188      50.525 106.836  96.325  1.00  0.00           N  
ATOM   2911  CA  GLY   188      49.767 107.224  95.162  1.00  0.00           C  
ATOM   2912  C   GLY   188      48.319 107.627  95.460  1.00  0.00           C  
ATOM   2913  O   GLY   188      47.989 107.879  96.608  1.00  0.00           O  
ATOM   2914  H   GLY   188      50.074 106.284  97.040  1.00  0.00           H  
ATOM   2915  HA2 GLY   188      50.198 108.104  94.684  1.00  0.00           H  
ATOM   2916  HA3 GLY   188      49.717 106.457  94.389  1.00  0.00           H  
ATOM   2917  N   PRO   189      47.491 107.926  94.446  1.00  0.00           N  
ATOM   2918  CA  PRO   189      46.157 108.571  94.696  1.00  0.00           C  
ATOM   2919  C   PRO   189      45.163 107.724  95.517  1.00  0.00           C  
ATOM   2920  O   PRO   189      45.480 106.518  95.758  1.00  0.00           O  
ATOM   2921  CB  PRO   189      45.585 108.995  93.302  1.00  0.00           C  
ATOM   2922  CG  PRO   189      46.849 109.091  92.474  1.00  0.00           C  
ATOM   2923  CD  PRO   189      47.715 107.914  93.000  1.00  0.00           C  
ATOM   2924  HA  PRO   189      46.298 109.475  95.288  1.00  0.00           H  
ATOM   2925  HB2 PRO   189      44.908 108.267  92.854  1.00  0.00           H  
ATOM   2926  HB3 PRO   189      45.130 109.984  93.348  1.00  0.00           H  
ATOM   2927  HG2 PRO   189      46.743 108.857  91.415  1.00  0.00           H  
ATOM   2928  HG3 PRO   189      47.441 110.000  92.580  1.00  0.00           H  
ATOM   2929  HD2 PRO   189      47.353 106.964  92.607  1.00  0.00           H  
ATOM   2930  HD3 PRO   189      48.718 108.241  92.727  1.00  0.00           H  
ATOM   2931  N   ASP   190      44.051 108.270  95.980  1.00  0.00           N  
ATOM   2932  CA  ASP   190      42.913 107.444  96.495  1.00  0.00           C  
ATOM   2933  C   ASP   190      42.336 106.527  95.464  1.00  0.00           C  
ATOM   2934  O   ASP   190      41.888 105.419  95.771  1.00  0.00           O  
ATOM   2935  CB  ASP   190      41.904 108.311  97.076  1.00  0.00           C  
ATOM   2936  CG  ASP   190      40.872 107.573  97.976  1.00  0.00           C  
ATOM   2937  OD1 ASP   190      39.739 107.406  97.613  1.00  0.00           O  
ATOM   2938  OD2 ASP   190      41.233 107.366  99.155  1.00  0.00           O1-
ATOM   2939  H   ASP   190      43.912 109.257  95.816  1.00  0.00           H  
ATOM   2940  HA  ASP   190      43.274 106.810  97.305  1.00  0.00           H  
ATOM   2941  HB2 ASP   190      42.432 108.991  97.745  1.00  0.00           H  
ATOM   2942  HB3 ASP   190      41.354 108.852  96.306  1.00  0.00           H  
ATOM   2943  N   ARG   191      42.388 106.976  94.181  1.00  0.00           N  
ATOM   2944  CA  ARG   191      41.958 106.203  92.957  1.00  0.00           C  
ATOM   2945  C   ARG   191      42.730 106.703  91.722  1.00  0.00           C  
ATOM   2946  O   ARG   191      42.591 107.854  91.382  1.00  0.00           O  
ATOM   2947  CB  ARG   191      40.447 106.254  92.751  1.00  0.00           C  
ATOM   2948  CG  ARG   191      39.983 105.668  91.442  1.00  0.00           C  
ATOM   2949  CD  ARG   191      38.523 105.500  91.194  1.00  0.00           C  
ATOM   2950  NE  ARG   191      38.434 104.849  89.861  1.00  0.00           N  
ATOM   2951  CZ  ARG   191      38.287 105.348  88.635  1.00  0.00           C  
ATOM   2952  NH1 ARG   191      38.631 106.568  88.392  1.00  0.00           N1+
ATOM   2953  NH2 ARG   191      37.899 104.609  87.655  1.00  0.00           N  
ATOM   2954  H   ARG   191      42.666 107.927  93.986  1.00  0.00           H  
ATOM   2955  HA  ARG   191      42.192 105.192  93.291  1.00  0.00           H  
ATOM   2956  HB2 ARG   191      39.886 105.694  93.499  1.00  0.00           H  
ATOM   2957  HB3 ARG   191      40.101 107.288  92.752  1.00  0.00           H  
ATOM   2958  HG2 ARG   191      40.390 106.165  90.562  1.00  0.00           H  
ATOM   2959  HG3 ARG   191      40.415 104.667  91.467  1.00  0.00           H  
ATOM   2960  HD2 ARG   191      38.124 104.939  92.039  1.00  0.00           H  
ATOM   2961  HD3 ARG   191      38.012 106.463  91.196  1.00  0.00           H  
ATOM   2962  HE  ARG   191      38.300 103.851  89.932  1.00  0.00           H  
ATOM   2963 HH11 ARG   191      38.979 107.197  89.101  1.00  0.00           H  
ATOM   2964 HH12 ARG   191      38.487 106.908  87.452  1.00  0.00           H  
ATOM   2965 HH21 ARG   191      37.561 103.672  87.824  1.00  0.00           H  
ATOM   2966 HH22 ARG   191      37.946 105.053  86.749  1.00  0.00           H  
ATOM   2967  N   LEU   192      43.555 105.871  91.131  1.00  0.00           N  
ATOM   2968  CA  LEU   192      44.311 106.063  89.883  1.00  0.00           C  
ATOM   2969  C   LEU   192      43.469 106.103  88.580  1.00  0.00           C  
ATOM   2970  O   LEU   192      42.684 105.235  88.382  1.00  0.00           O  
ATOM   2971  CB  LEU   192      45.287 104.898  89.763  1.00  0.00           C  
ATOM   2972  CG  LEU   192      46.224 104.888  88.515  1.00  0.00           C  
ATOM   2973  CD1 LEU   192      47.243 105.928  88.717  1.00  0.00           C  
ATOM   2974  CD2 LEU   192      46.816 103.481  88.409  1.00  0.00           C  
ATOM   2975  H   LEU   192      43.513 104.923  91.477  1.00  0.00           H  
ATOM   2976  HA  LEU   192      44.827 106.996  90.108  1.00  0.00           H  
ATOM   2977  HB2 LEU   192      45.967 105.024  90.606  1.00  0.00           H  
ATOM   2978  HB3 LEU   192      44.745 103.953  89.779  1.00  0.00           H  
ATOM   2979  HG  LEU   192      45.690 105.072  87.583  1.00  0.00           H  
ATOM   2980 HD11 LEU   192      46.815 106.833  89.148  1.00  0.00           H  
ATOM   2981 HD12 LEU   192      48.045 105.449  89.279  1.00  0.00           H  
ATOM   2982 HD13 LEU   192      47.661 106.150  87.735  1.00  0.00           H  
ATOM   2983 HD21 LEU   192      47.211 103.213  89.389  1.00  0.00           H  
ATOM   2984 HD22 LEU   192      46.018 102.754  88.265  1.00  0.00           H  
ATOM   2985 HD23 LEU   192      47.538 103.389  87.598  1.00  0.00           H  
ATOM   2986  N   PRO   193      43.567 107.155  87.695  1.00  0.00           N  
ATOM   2987  CA  PRO   193      42.547 107.132  86.540  1.00  0.00           C  
ATOM   2988  C   PRO   193      42.466 105.832  85.640  1.00  0.00           C  
ATOM   2989  O   PRO   193      43.411 104.971  85.665  1.00  0.00           O  
ATOM   2990  CB  PRO   193      42.849 108.374  85.770  1.00  0.00           C  
ATOM   2991  CG  PRO   193      43.930 109.105  86.473  1.00  0.00           C  
ATOM   2992  CD  PRO   193      44.388 108.326  87.693  1.00  0.00           C  
ATOM   2993  HA  PRO   193      41.562 107.282  86.983  1.00  0.00           H  
ATOM   2994  HB2 PRO   193      43.322 107.987  84.868  1.00  0.00           H  
ATOM   2995  HB3 PRO   193      42.034 109.016  85.436  1.00  0.00           H  
ATOM   2996  HG2 PRO   193      44.750 109.375  85.808  1.00  0.00           H  
ATOM   2997  HG3 PRO   193      43.484 110.060  86.753  1.00  0.00           H  
ATOM   2998  HD2 PRO   193      45.425 107.991  87.653  1.00  0.00           H  
ATOM   2999  HD3 PRO   193      44.240 108.917  88.597  1.00  0.00           H  
ATOM   3000  N   ALA   194      41.465 105.754  84.787  1.00  0.00           N  
ATOM   3001  CA  ALA   194      41.334 104.671  83.823  1.00  0.00           C  
ATOM   3002  C   ALA   194      42.554 104.489  82.845  1.00  0.00           C  
ATOM   3003  O   ALA   194      43.027 105.531  82.394  1.00  0.00           O  
ATOM   3004  CB  ALA   194      40.027 104.902  83.021  1.00  0.00           C  
ATOM   3005  H   ALA   194      40.812 106.485  84.544  1.00  0.00           H  
ATOM   3006  HA  ALA   194      41.274 103.805  84.483  1.00  0.00           H  
ATOM   3007  HB1 ALA   194      39.172 105.073  83.674  1.00  0.00           H  
ATOM   3008  HB2 ALA   194      40.141 105.866  82.525  1.00  0.00           H  
ATOM   3009  HB3 ALA   194      39.694 104.024  82.467  1.00  0.00           H  
ATOM   3010  N   GLY   195      42.900 103.276  82.463  1.00  0.00           N  
ATOM   3011  CA  GLY   195      43.811 103.009  81.391  1.00  0.00           C  
ATOM   3012  C   GLY   195      45.254 103.241  81.635  1.00  0.00           C  
ATOM   3013  O   GLY   195      46.040 102.859  80.787  1.00  0.00           O  
ATOM   3014  H   GLY   195      42.510 102.426  82.844  1.00  0.00           H  
ATOM   3015  HA2 GLY   195      43.584 101.991  81.075  1.00  0.00           H  
ATOM   3016  HA3 GLY   195      43.429 103.529  80.513  1.00  0.00           H  
ATOM   3017  N   TYR   196      45.607 103.696  82.826  1.00  0.00           N  
ATOM   3018  CA  TYR   196      46.964 103.556  83.253  1.00  0.00           C  
ATOM   3019  C   TYR   196      47.079 102.122  83.854  1.00  0.00           C  
ATOM   3020  O   TYR   196      46.209 101.652  84.557  1.00  0.00           O  
ATOM   3021  CB  TYR   196      47.423 104.639  84.190  1.00  0.00           C  
ATOM   3022  CG  TYR   196      47.512 106.050  83.685  1.00  0.00           C  
ATOM   3023  CD1 TYR   196      48.693 106.484  83.063  1.00  0.00           C  
ATOM   3024  CD2 TYR   196      46.410 106.834  83.634  1.00  0.00           C  
ATOM   3025  CE1 TYR   196      48.794 107.798  82.602  1.00  0.00           C  
ATOM   3026  CE2 TYR   196      46.428 108.099  83.021  1.00  0.00           C  
ATOM   3027  CZ  TYR   196      47.684 108.594  82.573  1.00  0.00           C  
ATOM   3028  OH  TYR   196      47.680 109.836  81.938  1.00  0.00           O  
ATOM   3029  H   TYR   196      44.933 104.123  83.445  1.00  0.00           H  
ATOM   3030  HA  TYR   196      47.637 103.583  82.396  1.00  0.00           H  
ATOM   3031  HB2 TYR   196      46.837 104.593  85.108  1.00  0.00           H  
ATOM   3032  HB3 TYR   196      48.456 104.374  84.415  1.00  0.00           H  
ATOM   3033  HD1 TYR   196      49.522 105.792  83.041  1.00  0.00           H  
ATOM   3034  HD2 TYR   196      45.485 106.547  84.111  1.00  0.00           H  
ATOM   3035  HE1 TYR   196      49.666 108.189  82.100  1.00  0.00           H  
ATOM   3036  HE2 TYR   196      45.487 108.622  82.939  1.00  0.00           H  
ATOM   3037  HH  TYR   196      46.944 110.300  82.345  1.00  0.00           H  
ATOM   3038  N   GLU   197      48.186 101.487  83.621  1.00  0.00           N  
ATOM   3039  CA  GLU   197      48.580 100.180  84.156  1.00  0.00           C  
ATOM   3040  C   GLU   197      49.933 100.164  84.779  1.00  0.00           C  
ATOM   3041  O   GLU   197      50.754 101.027  84.438  1.00  0.00           O  
ATOM   3042  CB  GLU   197      48.546  99.158  82.940  1.00  0.00           C  
ATOM   3043  CG  GLU   197      48.538  97.639  83.319  1.00  0.00           C  
ATOM   3044  CD  GLU   197      47.188  96.970  83.179  1.00  0.00           C  
ATOM   3045  OE1 GLU   197      46.814  96.441  82.131  1.00  0.00           O  
ATOM   3046  OE2 GLU   197      46.529  96.875  84.252  1.00  0.00           O1-
ATOM   3047  H   GLU   197      48.960 101.953  83.169  1.00  0.00           H  
ATOM   3048  HA  GLU   197      47.827  99.770  84.829  1.00  0.00           H  
ATOM   3049  HB2 GLU   197      47.631  99.369  82.386  1.00  0.00           H  
ATOM   3050  HB3 GLU   197      49.470  99.258  82.372  1.00  0.00           H  
ATOM   3051  HG2 GLU   197      49.216  97.144  82.623  1.00  0.00           H  
ATOM   3052  HG3 GLU   197      48.999  97.518  84.299  1.00  0.00           H  
ATOM   3053  N   ILE   198      50.198  99.183  85.672  1.00  0.00           N  
ATOM   3054  CA  ILE   198      51.530  98.957  86.230  1.00  0.00           C  
ATOM   3055  C   ILE   198      51.846  97.468  86.016  1.00  0.00           C  
ATOM   3056  O   ILE   198      50.980  96.566  86.244  1.00  0.00           O  
ATOM   3057  CB  ILE   198      51.701  99.228  87.766  1.00  0.00           C  
ATOM   3058  CG1 ILE   198      51.011 100.562  88.240  1.00  0.00           C  
ATOM   3059  CG2 ILE   198      53.027  98.963  88.346  1.00  0.00           C  
ATOM   3060  CD1 ILE   198      50.345 100.398  89.588  1.00  0.00           C  
ATOM   3061  H   ILE   198      49.365  98.697  85.970  1.00  0.00           H  
ATOM   3062  HA  ILE   198      52.332  99.533  85.768  1.00  0.00           H  
ATOM   3063  HB  ILE   198      50.958  98.497  88.087  1.00  0.00           H  
ATOM   3064 HG12 ILE   198      51.822 101.273  88.399  1.00  0.00           H  
ATOM   3065 HG13 ILE   198      50.283 100.892  87.499  1.00  0.00           H  
ATOM   3066 HG21 ILE   198      53.276  97.908  88.234  1.00  0.00           H  
ATOM   3067 HG22 ILE   198      53.690  99.528  87.691  1.00  0.00           H  
ATOM   3068 HG23 ILE   198      53.056  99.194  89.411  1.00  0.00           H  
ATOM   3069 HD11 ILE   198      50.773  99.577  90.164  1.00  0.00           H  
ATOM   3070 HD12 ILE   198      50.485 101.344  90.111  1.00  0.00           H  
ATOM   3071 HD13 ILE   198      49.271 100.270  89.450  1.00  0.00           H  
ATOM   3072  N   VAL   199      53.121  97.216  85.545  1.00  0.00           N  
ATOM   3073  CA  VAL   199      53.649  95.871  85.230  1.00  0.00           C  
ATOM   3074  C   VAL   199      55.044  95.633  85.699  1.00  0.00           C  
ATOM   3075  O   VAL   199      55.904  96.490  85.695  1.00  0.00           O  
ATOM   3076  CB  VAL   199      53.664  95.540  83.743  1.00  0.00           C  
ATOM   3077  CG1 VAL   199      54.207  94.130  83.349  1.00  0.00           C  
ATOM   3078  CG2 VAL   199      52.263  95.704  83.037  1.00  0.00           C  
ATOM   3079  H   VAL   199      53.701  97.985  85.242  1.00  0.00           H  
ATOM   3080  HA  VAL   199      53.105  95.111  85.790  1.00  0.00           H  
ATOM   3081  HB  VAL   199      54.333  96.261  83.272  1.00  0.00           H  
ATOM   3082 HG11 VAL   199      54.234  93.918  82.280  1.00  0.00           H  
ATOM   3083 HG12 VAL   199      55.268  94.132  83.601  1.00  0.00           H  
ATOM   3084 HG13 VAL   199      53.547  93.331  83.689  1.00  0.00           H  
ATOM   3085 HG21 VAL   199      51.756  96.649  83.229  1.00  0.00           H  
ATOM   3086 HG22 VAL   199      52.434  95.627  81.963  1.00  0.00           H  
ATOM   3087 HG23 VAL   199      51.654  94.851  83.335  1.00  0.00           H  
ATOM   3088  N   LEU   200      55.236  94.466  86.270  1.00  0.00           N  
ATOM   3089  CA  LEU   200      56.550  93.873  86.561  1.00  0.00           C  
ATOM   3090  C   LEU   200      56.845  92.840  85.560  1.00  0.00           C  
ATOM   3091  O   LEU   200      55.964  92.063  85.150  1.00  0.00           O  
ATOM   3092  CB  LEU   200      56.635  93.221  87.906  1.00  0.00           C  
ATOM   3093  CG  LEU   200      56.610  94.124  89.103  1.00  0.00           C  
ATOM   3094  CD1 LEU   200      55.142  94.564  89.233  1.00  0.00           C  
ATOM   3095  CD2 LEU   200      57.181  93.370  90.283  1.00  0.00           C  
ATOM   3096  H   LEU   200      54.411  93.925  86.486  1.00  0.00           H  
ATOM   3097  HA  LEU   200      57.274  94.679  86.438  1.00  0.00           H  
ATOM   3098  HB2 LEU   200      55.882  92.443  88.032  1.00  0.00           H  
ATOM   3099  HB3 LEU   200      57.580  92.684  87.991  1.00  0.00           H  
ATOM   3100  HG  LEU   200      57.214  95.000  88.865  1.00  0.00           H  
ATOM   3101 HD11 LEU   200      54.946  94.834  90.271  1.00  0.00           H  
ATOM   3102 HD12 LEU   200      54.800  95.419  88.650  1.00  0.00           H  
ATOM   3103 HD13 LEU   200      54.486  93.700  89.130  1.00  0.00           H  
ATOM   3104 HD21 LEU   200      56.575  92.470  90.388  1.00  0.00           H  
ATOM   3105 HD22 LEU   200      58.191  93.041  90.041  1.00  0.00           H  
ATOM   3106 HD23 LEU   200      57.229  94.007  91.167  1.00  0.00           H  
ATOM   3107  N   TYR   201      58.070  92.681  85.104  1.00  0.00           N  
ATOM   3108  CA  TYR   201      58.534  91.833  84.007  1.00  0.00           C  
ATOM   3109  C   TYR   201      60.032  91.501  84.001  1.00  0.00           C  
ATOM   3110  O   TYR   201      60.791  91.912  84.834  1.00  0.00           O  
ATOM   3111  CB  TYR   201      58.184  92.569  82.712  1.00  0.00           C  
ATOM   3112  CG  TYR   201      59.106  93.783  82.354  1.00  0.00           C  
ATOM   3113  CD1 TYR   201      59.888  93.605  81.187  1.00  0.00           C  
ATOM   3114  CD2 TYR   201      58.905  95.061  82.943  1.00  0.00           C  
ATOM   3115  CE1 TYR   201      60.506  94.691  80.635  1.00  0.00           C  
ATOM   3116  CE2 TYR   201      59.602  96.193  82.474  1.00  0.00           C  
ATOM   3117  CZ  TYR   201      60.459  95.967  81.370  1.00  0.00           C  
ATOM   3118  OH  TYR   201      60.998  97.054  80.743  1.00  0.00           O  
ATOM   3119  H   TYR   201      58.782  93.242  85.550  1.00  0.00           H  
ATOM   3120  HA  TYR   201      57.954  90.911  83.968  1.00  0.00           H  
ATOM   3121  HB2 TYR   201      58.391  91.845  81.923  1.00  0.00           H  
ATOM   3122  HB3 TYR   201      57.129  92.833  82.781  1.00  0.00           H  
ATOM   3123  HD1 TYR   201      59.799  92.711  80.587  1.00  0.00           H  
ATOM   3124  HD2 TYR   201      58.200  95.216  83.747  1.00  0.00           H  
ATOM   3125  HE1 TYR   201      61.132  94.533  79.769  1.00  0.00           H  
ATOM   3126  HE2 TYR   201      59.410  97.162  82.910  1.00  0.00           H  
ATOM   3127  HH  TYR   201      60.352  97.760  80.815  1.00  0.00           H  
ATOM   3128  N   ILE   202      60.496  90.710  83.043  1.00  0.00           N  
ATOM   3129  CA  ILE   202      61.905  90.250  82.855  1.00  0.00           C  
ATOM   3130  C   ILE   202      62.294  90.054  81.380  1.00  0.00           C  
ATOM   3131  O   ILE   202      61.381  89.773  80.539  1.00  0.00           O  
ATOM   3132  CB  ILE   202      62.097  88.915  83.589  1.00  0.00           C  
ATOM   3133  CG1 ILE   202      61.213  87.844  83.100  1.00  0.00           C  
ATOM   3134  CG2 ILE   202      62.086  89.094  85.092  1.00  0.00           C  
ATOM   3135  CD1 ILE   202      61.330  86.441  83.666  1.00  0.00           C  
ATOM   3136  H   ILE   202      59.822  90.307  82.407  1.00  0.00           H  
ATOM   3137  HA  ILE   202      62.562  91.008  83.283  1.00  0.00           H  
ATOM   3138  HB  ILE   202      63.022  88.402  83.324  1.00  0.00           H  
ATOM   3139 HG12 ILE   202      60.198  88.052  83.439  1.00  0.00           H  
ATOM   3140 HG13 ILE   202      61.239  87.744  82.015  1.00  0.00           H  
ATOM   3141 HG21 ILE   202      62.444  88.179  85.564  1.00  0.00           H  
ATOM   3142 HG22 ILE   202      62.667  89.968  85.386  1.00  0.00           H  
ATOM   3143 HG23 ILE   202      61.062  89.241  85.434  1.00  0.00           H  
ATOM   3144 HD11 ILE   202      60.728  85.810  83.013  1.00  0.00           H  
ATOM   3145 HD12 ILE   202      62.384  86.167  83.727  1.00  0.00           H  
ATOM   3146 HD13 ILE   202      60.996  86.549  84.698  1.00  0.00           H  
ATOM   3147  N   SER   203      63.572  89.925  80.929  1.00  0.00           N  
ATOM   3148  CA  SER   203      64.048  89.333  79.712  1.00  0.00           C  
ATOM   3149  C   SER   203      63.756  87.808  79.641  1.00  0.00           C  
ATOM   3150  O   SER   203      63.998  87.125  80.591  1.00  0.00           O  
ATOM   3151  CB  SER   203      65.590  89.448  79.739  1.00  0.00           C  
ATOM   3152  OG  SER   203      66.063  88.933  78.517  1.00  0.00           O  
ATOM   3153  H   SER   203      64.229  89.994  81.693  1.00  0.00           H  
ATOM   3154  HA  SER   203      63.656  89.829  78.824  1.00  0.00           H  
ATOM   3155  HB2 SER   203      65.917  90.483  79.834  1.00  0.00           H  
ATOM   3156  HB3 SER   203      65.933  88.834  80.571  1.00  0.00           H  
ATOM   3157  HG  SER   203      66.890  88.477  78.688  1.00  0.00           H  
ATOM   3158  N   MET   204      63.265  87.257  78.498  1.00  0.00           N  
ATOM   3159  CA  MET   204      63.122  85.850  78.382  1.00  0.00           C  
ATOM   3160  C   MET   204      64.456  85.031  78.593  1.00  0.00           C  
ATOM   3161  O   MET   204      64.396  83.941  79.092  1.00  0.00           O  
ATOM   3162  CB  MET   204      62.542  85.535  76.934  1.00  0.00           C  
ATOM   3163  CG  MET   204      62.170  84.109  76.709  1.00  0.00           C  
ATOM   3164  SD  MET   204      63.334  83.196  75.643  1.00  0.00           S  
ATOM   3165  CE  MET   204      62.359  81.722  75.563  1.00  0.00           C  
ATOM   3166  H   MET   204      63.040  87.817  77.689  1.00  0.00           H  
ATOM   3167  HA  MET   204      62.410  85.536  79.146  1.00  0.00           H  
ATOM   3168  HB2 MET   204      61.650  86.143  76.776  1.00  0.00           H  
ATOM   3169  HB3 MET   204      63.224  85.925  76.178  1.00  0.00           H  
ATOM   3170  HG2 MET   204      61.956  83.491  77.581  1.00  0.00           H  
ATOM   3171  HG3 MET   204      61.306  84.178  76.049  1.00  0.00           H  
ATOM   3172  HE1 MET   204      61.992  81.298  76.498  1.00  0.00           H  
ATOM   3173  HE2 MET   204      61.507  81.942  74.920  1.00  0.00           H  
ATOM   3174  HE3 MET   204      62.960  80.909  75.154  1.00  0.00           H  
ATOM   3175  N   SER   205      65.628  85.671  78.348  1.00  0.00           N  
ATOM   3176  CA  SER   205      66.950  84.998  78.606  1.00  0.00           C  
ATOM   3177  C   SER   205      67.216  84.643  80.031  1.00  0.00           C  
ATOM   3178  O   SER   205      68.115  83.821  80.301  1.00  0.00           O  
ATOM   3179  CB  SER   205      68.062  85.982  78.238  1.00  0.00           C  
ATOM   3180  OG  SER   205      68.125  87.187  79.038  1.00  0.00           O  
ATOM   3181  H   SER   205      65.689  86.616  77.996  1.00  0.00           H  
ATOM   3182  HA  SER   205      66.903  84.128  77.952  1.00  0.00           H  
ATOM   3183  HB2 SER   205      68.973  85.402  78.382  1.00  0.00           H  
ATOM   3184  HB3 SER   205      68.013  86.282  77.191  1.00  0.00           H  
ATOM   3185  HG  SER   205      68.470  86.892  79.884  1.00  0.00           H  
ATOM   3186  N   ASP   206      66.529  85.303  80.934  1.00  0.00           N  
ATOM   3187  CA  ASP   206      66.621  85.150  82.384  1.00  0.00           C  
ATOM   3188  C   ASP   206      65.416  84.363  82.921  1.00  0.00           C  
ATOM   3189  O   ASP   206      65.401  83.955  84.095  1.00  0.00           O  
ATOM   3190  CB  ASP   206      66.772  86.442  83.234  1.00  0.00           C  
ATOM   3191  CG  ASP   206      67.830  87.572  82.774  1.00  0.00           C  
ATOM   3192  OD1 ASP   206      68.004  88.562  83.477  1.00  0.00           O  
ATOM   3193  OD2 ASP   206      68.471  87.395  81.724  1.00  0.00           O1-
ATOM   3194  H   ASP   206      65.906  86.018  80.587  1.00  0.00           H  
ATOM   3195  HA  ASP   206      67.515  84.567  82.608  1.00  0.00           H  
ATOM   3196  HB2 ASP   206      65.784  86.904  83.220  1.00  0.00           H  
ATOM   3197  HB3 ASP   206      67.089  86.108  84.221  1.00  0.00           H  
ATOM   3198  N   SER   207      64.417  83.994  82.102  1.00  0.00           N  
ATOM   3199  CA  SER   207      63.204  83.331  82.551  1.00  0.00           C  
ATOM   3200  C   SER   207      63.465  81.899  83.068  1.00  0.00           C  
ATOM   3201  O   SER   207      62.802  81.451  84.024  1.00  0.00           O  
ATOM   3202  CB  SER   207      62.187  83.296  81.395  1.00  0.00           C  
ATOM   3203  OG  SER   207      62.593  82.482  80.246  1.00  0.00           O  
ATOM   3204  H   SER   207      64.550  84.343  81.164  1.00  0.00           H  
ATOM   3205  HA  SER   207      62.704  83.882  83.348  1.00  0.00           H  
ATOM   3206  HB2 SER   207      61.224  82.959  81.779  1.00  0.00           H  
ATOM   3207  HB3 SER   207      61.961  84.337  81.162  1.00  0.00           H  
ATOM   3208  HG  SER   207      63.341  82.930  79.843  1.00  0.00           H  
ATOM   3209  N   ASP   208      64.419  81.146  82.523  1.00  0.00           N  
ATOM   3210  CA  ASP   208      64.841  79.905  83.025  1.00  0.00           C  
ATOM   3211  C   ASP   208      65.887  80.010  84.202  1.00  0.00           C  
ATOM   3212  O   ASP   208      66.287  78.952  84.732  1.00  0.00           O  
ATOM   3213  CB  ASP   208      65.305  79.023  81.824  1.00  0.00           C  
ATOM   3214  CG  ASP   208      66.536  79.497  80.987  1.00  0.00           C  
ATOM   3215  OD1 ASP   208      67.486  78.724  80.899  1.00  0.00           O  
ATOM   3216  OD2 ASP   208      66.598  80.673  80.648  1.00  0.00           O1-
ATOM   3217  H   ASP   208      64.744  81.437  81.612  1.00  0.00           H  
ATOM   3218  HA  ASP   208      63.973  79.359  83.395  1.00  0.00           H  
ATOM   3219  HB2 ASP   208      65.391  77.965  82.071  1.00  0.00           H  
ATOM   3220  HB3 ASP   208      64.469  78.946  81.129  1.00  0.00           H  
ATOM   3221  N   LYS   209      66.326  81.233  84.603  1.00  0.00           N  
ATOM   3222  CA  LYS   209      67.313  81.367  85.713  1.00  0.00           C  
ATOM   3223  C   LYS   209      66.690  81.887  87.002  1.00  0.00           C  
ATOM   3224  O   LYS   209      67.175  81.505  88.063  1.00  0.00           O  
ATOM   3225  CB  LYS   209      68.266  82.451  85.246  1.00  0.00           C  
ATOM   3226  CG  LYS   209      68.874  82.340  83.863  1.00  0.00           C  
ATOM   3227  CD  LYS   209      69.347  80.954  83.474  1.00  0.00           C  
ATOM   3228  CE  LYS   209      70.105  80.797  82.199  1.00  0.00           C  
ATOM   3229  NZ  LYS   209      69.412  81.403  80.969  1.00  0.00           N1+
ATOM   3230  H   LYS   209      65.926  82.053  84.170  1.00  0.00           H  
ATOM   3231  HA  LYS   209      67.883  80.457  85.902  1.00  0.00           H  
ATOM   3232  HB2 LYS   209      67.765  83.419  85.240  1.00  0.00           H  
ATOM   3233  HB3 LYS   209      69.087  82.467  85.963  1.00  0.00           H  
ATOM   3234  HG2 LYS   209      68.140  82.667  83.126  1.00  0.00           H  
ATOM   3235  HG3 LYS   209      69.737  83.004  83.803  1.00  0.00           H  
ATOM   3236  HD2 LYS   209      70.035  80.788  84.303  1.00  0.00           H  
ATOM   3237  HD3 LYS   209      68.507  80.260  83.478  1.00  0.00           H  
ATOM   3238  HE2 LYS   209      70.989  81.411  82.371  1.00  0.00           H  
ATOM   3239  HE3 LYS   209      70.374  79.758  82.010  1.00  0.00           H  
ATOM   3240  HZ1 LYS   209      69.942  81.261  80.121  1.00  0.00           H  
ATOM   3241  HZ2 LYS   209      68.547  80.954  80.707  1.00  0.00           H  
ATOM   3242  HZ3 LYS   209      69.253  82.397  80.886  1.00  0.00           H  
ATOM   3243  N   VAL   210      65.618  82.691  86.974  1.00  0.00           N  
ATOM   3244  CA  VAL   210      65.068  83.404  88.203  1.00  0.00           C  
ATOM   3245  C   VAL   210      63.583  83.219  88.226  1.00  0.00           C  
ATOM   3246  O   VAL   210      62.883  83.241  87.323  1.00  0.00           O  
ATOM   3247  CB  VAL   210      65.449  84.904  88.263  1.00  0.00           C  
ATOM   3248  CG1 VAL   210      64.565  85.766  87.337  1.00  0.00           C  
ATOM   3249  CG2 VAL   210      65.257  85.496  89.691  1.00  0.00           C  
ATOM   3250  H   VAL   210      65.279  82.885  86.042  1.00  0.00           H  
ATOM   3251  HA  VAL   210      65.450  82.832  89.048  1.00  0.00           H  
ATOM   3252  HB  VAL   210      66.523  85.010  88.110  1.00  0.00           H  
ATOM   3253 HG11 VAL   210      65.070  86.719  87.180  1.00  0.00           H  
ATOM   3254 HG12 VAL   210      64.437  85.387  86.323  1.00  0.00           H  
ATOM   3255 HG13 VAL   210      63.611  85.895  87.849  1.00  0.00           H  
ATOM   3256 HG21 VAL   210      65.654  86.506  89.795  1.00  0.00           H  
ATOM   3257 HG22 VAL   210      64.210  85.688  89.928  1.00  0.00           H  
ATOM   3258 HG23 VAL   210      65.675  84.774  90.391  1.00  0.00           H  
ATOM   3259  N   GLY   211      63.050  83.047  89.450  1.00  0.00           N  
ATOM   3260  CA  GLY   211      61.588  83.010  89.815  1.00  0.00           C  
ATOM   3261  C   GLY   211      61.234  84.041  90.817  1.00  0.00           C  
ATOM   3262  O   GLY   211      62.044  84.411  91.703  1.00  0.00           O  
ATOM   3263  H   GLY   211      63.703  83.062  90.221  1.00  0.00           H  
ATOM   3264  HA2 GLY   211      61.003  83.184  88.911  1.00  0.00           H  
ATOM   3265  HA3 GLY   211      61.364  81.981  90.097  1.00  0.00           H  
ATOM   3266  N   VAL   212      59.928  84.493  90.818  1.00  0.00           N  
ATOM   3267  CA  VAL   212      59.338  85.404  91.869  1.00  0.00           C  
ATOM   3268  C   VAL   212      57.933  84.992  92.252  1.00  0.00           C  
ATOM   3269  O   VAL   212      57.083  84.601  91.399  1.00  0.00           O  
ATOM   3270  CB  VAL   212      59.298  86.905  91.416  1.00  0.00           C  
ATOM   3271  CG1 VAL   212      58.872  87.765  92.685  1.00  0.00           C  
ATOM   3272  CG2 VAL   212      60.643  87.423  91.009  1.00  0.00           C  
ATOM   3273  H   VAL   212      59.333  83.960  90.199  1.00  0.00           H  
ATOM   3274  HA  VAL   212      59.895  85.404  92.806  1.00  0.00           H  
ATOM   3275  HB  VAL   212      58.579  87.098  90.620  1.00  0.00           H  
ATOM   3276 HG11 VAL   212      59.460  87.420  93.535  1.00  0.00           H  
ATOM   3277 HG12 VAL   212      59.088  88.833  92.646  1.00  0.00           H  
ATOM   3278 HG13 VAL   212      57.795  87.679  92.826  1.00  0.00           H  
ATOM   3279 HG21 VAL   212      61.340  86.948  91.700  1.00  0.00           H  
ATOM   3280 HG22 VAL   212      60.833  87.070  89.995  1.00  0.00           H  
ATOM   3281 HG23 VAL   212      60.609  88.512  91.023  1.00  0.00           H  
ATOM   3282  N   PHE   213      57.652  85.065  93.530  1.00  0.00           N  
ATOM   3283  CA  PHE   213      56.402  84.619  94.209  1.00  0.00           C  
ATOM   3284  C   PHE   213      55.828  85.546  95.247  1.00  0.00           C  
ATOM   3285  O   PHE   213      56.434  86.583  95.632  1.00  0.00           O  
ATOM   3286  CB  PHE   213      56.659  83.170  94.664  1.00  0.00           C  
ATOM   3287  CG  PHE   213      55.796  82.102  93.985  1.00  0.00           C  
ATOM   3288  CD1 PHE   213      54.593  81.653  94.642  1.00  0.00           C  
ATOM   3289  CD2 PHE   213      56.125  81.664  92.678  1.00  0.00           C  
ATOM   3290  CE1 PHE   213      53.796  80.793  93.954  1.00  0.00           C  
ATOM   3291  CE2 PHE   213      55.237  80.759  92.095  1.00  0.00           C  
ATOM   3292  CZ  PHE   213      54.051  80.324  92.684  1.00  0.00           C  
ATOM   3293  H   PHE   213      58.379  85.518  94.066  1.00  0.00           H  
ATOM   3294  HA  PHE   213      55.652  84.507  93.426  1.00  0.00           H  
ATOM   3295  HB2 PHE   213      57.730  82.973  94.621  1.00  0.00           H  
ATOM   3296  HB3 PHE   213      56.443  83.219  95.731  1.00  0.00           H  
ATOM   3297  HD1 PHE   213      54.327  82.045  95.612  1.00  0.00           H  
ATOM   3298  HD2 PHE   213      56.953  82.071  92.116  1.00  0.00           H  
ATOM   3299  HE1 PHE   213      52.847  80.541  94.405  1.00  0.00           H  
ATOM   3300  HE2 PHE   213      55.472  80.436  91.092  1.00  0.00           H  
ATOM   3301  HZ  PHE   213      53.328  79.682  92.203  1.00  0.00           H  
ATOM   3302  N   TYR   214      54.537  85.348  95.622  1.00  0.00           N  
ATOM   3303  CA  TYR   214      53.869  85.995  96.786  1.00  0.00           C  
ATOM   3304  C   TYR   214      53.119  84.934  97.722  1.00  0.00           C  
ATOM   3305  O   TYR   214      52.732  83.870  97.201  1.00  0.00           O  
ATOM   3306  CB  TYR   214      52.927  87.062  96.235  1.00  0.00           C  
ATOM   3307  CG  TYR   214      52.193  87.865  97.306  1.00  0.00           C  
ATOM   3308  CD1 TYR   214      52.788  89.022  97.784  1.00  0.00           C  
ATOM   3309  CD2 TYR   214      50.837  87.632  97.694  1.00  0.00           C  
ATOM   3310  CE1 TYR   214      52.230  89.698  98.853  1.00  0.00           C  
ATOM   3311  CE2 TYR   214      50.205  88.408  98.636  1.00  0.00           C  
ATOM   3312  CZ  TYR   214      50.912  89.490  99.261  1.00  0.00           C  
ATOM   3313  OH  TYR   214      50.308  90.149 100.274  1.00  0.00           O  
ATOM   3314  H   TYR   214      54.005  84.695  95.067  1.00  0.00           H  
ATOM   3315  HA  TYR   214      54.645  86.501  97.361  1.00  0.00           H  
ATOM   3316  HB2 TYR   214      53.429  87.755  95.561  1.00  0.00           H  
ATOM   3317  HB3 TYR   214      52.131  86.547  95.698  1.00  0.00           H  
ATOM   3318  HD1 TYR   214      53.685  89.495  97.413  1.00  0.00           H  
ATOM   3319  HD2 TYR   214      50.390  86.718  97.332  1.00  0.00           H  
ATOM   3320  HE1 TYR   214      52.734  90.578  99.224  1.00  0.00           H  
ATOM   3321  HE2 TYR   214      49.183  88.206  98.921  1.00  0.00           H  
ATOM   3322  HH  TYR   214      50.962  90.529 100.865  1.00  0.00           H  
ATOM   3323  N   VAL   215      52.837  85.335  99.001  1.00  0.00           N  
ATOM   3324  CA  VAL   215      52.296  84.465  99.987  1.00  0.00           C  
ATOM   3325  C   VAL   215      51.278  85.171 100.885  1.00  0.00           C  
ATOM   3326  O   VAL   215      51.534  86.300 101.402  1.00  0.00           O  
ATOM   3327  CB  VAL   215      53.510  83.775 100.840  1.00  0.00           C  
ATOM   3328  CG1 VAL   215      52.879  82.693 101.715  1.00  0.00           C  
ATOM   3329  CG2 VAL   215      54.694  83.422  99.864  1.00  0.00           C  
ATOM   3330  H   VAL   215      53.064  86.266  99.321  1.00  0.00           H  
ATOM   3331  HA  VAL   215      51.672  83.650  99.621  1.00  0.00           H  
ATOM   3332  HB  VAL   215      53.896  84.509 101.548  1.00  0.00           H  
ATOM   3333 HG11 VAL   215      52.035  83.113 102.261  1.00  0.00           H  
ATOM   3334 HG12 VAL   215      52.743  81.785 101.127  1.00  0.00           H  
ATOM   3335 HG13 VAL   215      53.593  82.449 102.501  1.00  0.00           H  
ATOM   3336 HG21 VAL   215      55.158  84.268  99.357  1.00  0.00           H  
ATOM   3337 HG22 VAL   215      55.403  82.796 100.405  1.00  0.00           H  
ATOM   3338 HG23 VAL   215      54.210  82.955  99.007  1.00  0.00           H  
ATOM   3339  N   GLU   216      50.101  84.569 101.202  1.00  0.00           N  
ATOM   3340  CA  GLU   216      49.107  85.200 102.008  1.00  0.00           C  
ATOM   3341  C   GLU   216      49.663  85.362 103.504  1.00  0.00           C  
ATOM   3342  O   GLU   216      50.431  84.525 103.944  1.00  0.00           O  
ATOM   3343  CB  GLU   216      47.659  84.554 101.922  1.00  0.00           C  
ATOM   3344  CG  GLU   216      47.032  84.853 100.573  1.00  0.00           C  
ATOM   3345  CD  GLU   216      45.686  84.142 100.292  1.00  0.00           C  
ATOM   3346  OE1 GLU   216      44.894  84.698  99.563  1.00  0.00           O  
ATOM   3347  OE2 GLU   216      45.396  83.103 100.924  1.00  0.00           O1-
ATOM   3348  H   GLU   216      49.986  83.584 101.010  1.00  0.00           H  
ATOM   3349  HA  GLU   216      49.067  86.212 101.607  1.00  0.00           H  
ATOM   3350  HB2 GLU   216      47.796  83.490 102.114  1.00  0.00           H  
ATOM   3351  HB3 GLU   216      47.090  84.943 102.766  1.00  0.00           H  
ATOM   3352  HG2 GLU   216      46.837  85.922 100.486  1.00  0.00           H  
ATOM   3353  HG3 GLU   216      47.743  84.648  99.772  1.00  0.00           H  
ATOM   3354  N   ASN   217      49.255  86.354 104.266  1.00  0.00           N  
ATOM   3355  CA  ASN   217      49.698  86.434 105.657  1.00  0.00           C  
ATOM   3356  C   ASN   217      49.004  85.467 106.649  1.00  0.00           C  
ATOM   3357  O   ASN   217      47.834  85.272 106.637  1.00  0.00           O  
ATOM   3358  CB  ASN   217      49.499  87.918 106.131  1.00  0.00           C  
ATOM   3359  CG  ASN   217      50.622  88.902 105.914  1.00  0.00           C  
ATOM   3360  ND2 ASN   217      50.743  89.595 104.801  1.00  0.00           N  
ATOM   3361  OD1 ASN   217      51.442  89.140 106.792  1.00  0.00           O  
ATOM   3362  H   ASN   217      48.618  87.034 103.876  1.00  0.00           H  
ATOM   3363  HA  ASN   217      50.755  86.191 105.553  1.00  0.00           H  
ATOM   3364  HB2 ASN   217      48.584  88.371 105.749  1.00  0.00           H  
ATOM   3365  HB3 ASN   217      49.266  87.852 107.194  1.00  0.00           H  
ATOM   3366 HD21 ASN   217      51.624  90.039 104.586  1.00  0.00           H  
ATOM   3367 HD22 ASN   217      50.041  89.503 104.080  1.00  0.00           H  
ATOM   3368  N   PRO   218      49.727  85.065 107.756  1.00  0.00           N  
ATOM   3369  CA  PRO   218      49.077  84.150 108.743  1.00  0.00           C  
ATOM   3370  C   PRO   218      47.988  84.728 109.526  1.00  0.00           C  
ATOM   3371  O   PRO   218      48.038  85.905 109.797  1.00  0.00           O  
ATOM   3372  CB  PRO   218      50.262  83.698 109.673  1.00  0.00           C  
ATOM   3373  CG  PRO   218      51.265  84.792 109.546  1.00  0.00           C  
ATOM   3374  CD  PRO   218      51.094  85.386 108.108  1.00  0.00           C  
ATOM   3375  HA  PRO   218      48.734  83.266 108.205  1.00  0.00           H  
ATOM   3376  HB2 PRO   218      49.849  83.660 110.681  1.00  0.00           H  
ATOM   3377  HB3 PRO   218      50.583  82.765 109.208  1.00  0.00           H  
ATOM   3378  HG2 PRO   218      50.855  85.506 110.260  1.00  0.00           H  
ATOM   3379  HG3 PRO   218      52.277  84.422 109.713  1.00  0.00           H  
ATOM   3380  HD2 PRO   218      51.295  86.457 108.068  1.00  0.00           H  
ATOM   3381  HD3 PRO   218      51.665  84.907 107.313  1.00  0.00           H  
ATOM   3382  N   ALA   219      46.959  83.964 109.845  1.00  0.00           N  
ATOM   3383  CA  ALA   219      45.692  84.391 110.324  1.00  0.00           C  
ATOM   3384  C   ALA   219      44.956  85.421 109.448  1.00  0.00           C  
ATOM   3385  O   ALA   219      44.086  86.124 110.016  1.00  0.00           O  
ATOM   3386  CB  ALA   219      45.908  84.705 111.835  1.00  0.00           C  
ATOM   3387  H   ALA   219      47.021  82.996 109.563  1.00  0.00           H  
ATOM   3388  HA  ALA   219      45.090  83.483 110.275  1.00  0.00           H  
ATOM   3389  HB1 ALA   219      44.951  85.085 112.191  1.00  0.00           H  
ATOM   3390  HB2 ALA   219      45.909  83.772 112.398  1.00  0.00           H  
ATOM   3391  HB3 ALA   219      46.711  85.421 112.012  1.00  0.00           H  
ATOM   3392  N   ALA   220      45.198  85.459 108.149  1.00  0.00           N  
ATOM   3393  CA  ALA   220      44.411  85.969 107.043  1.00  0.00           C  
ATOM   3394  C   ALA   220      44.301  85.015 105.872  1.00  0.00           C  
ATOM   3395  O   ALA   220      43.246  84.815 105.296  1.00  0.00           O  
ATOM   3396  CB  ALA   220      45.056  87.290 106.706  1.00  0.00           C  
ATOM   3397  H   ALA   220      46.083  85.033 107.913  1.00  0.00           H  
ATOM   3398  HA  ALA   220      43.432  86.271 107.415  1.00  0.00           H  
ATOM   3399  HB1 ALA   220      45.016  88.016 107.518  1.00  0.00           H  
ATOM   3400  HB2 ALA   220      46.079  87.077 106.395  1.00  0.00           H  
ATOM   3401  HB3 ALA   220      44.592  87.815 105.872  1.00  0.00           H  
ATOM   3402  N   GLY   221      45.340  84.273 105.449  1.00  0.00           N  
ATOM   3403  CA  GLY   221      45.338  83.222 104.478  1.00  0.00           C  
ATOM   3404  C   GLY   221      46.681  82.424 104.366  1.00  0.00           C  
ATOM   3405  O   GLY   221      47.596  82.597 105.153  1.00  0.00           O  
ATOM   3406  H   GLY   221      46.238  84.700 105.630  1.00  0.00           H  
ATOM   3407  HA2 GLY   221      44.603  82.491 104.814  1.00  0.00           H  
ATOM   3408  HA3 GLY   221      45.193  83.529 103.442  1.00  0.00           H  
ATOM   3409  N   GLN   222      46.788  81.584 103.365  1.00  0.00           N  
ATOM   3410  CA  GLN   222      47.655  80.351 103.299  1.00  0.00           C  
ATOM   3411  C   GLN   222      47.983  79.943 101.910  1.00  0.00           C  
ATOM   3412  O   GLN   222      48.684  78.869 101.695  1.00  0.00           O  
ATOM   3413  CB  GLN   222      46.886  79.313 104.091  1.00  0.00           C  
ATOM   3414  CG  GLN   222      45.544  78.969 103.637  1.00  0.00           C  
ATOM   3415  CD  GLN   222      45.062  77.594 104.159  1.00  0.00           C  
ATOM   3416  NE2 GLN   222      43.931  77.193 103.719  1.00  0.00           N  
ATOM   3417  OE1 GLN   222      45.732  76.847 104.774  1.00  0.00           O  
ATOM   3418  H   GLN   222      46.022  81.623 102.708  1.00  0.00           H  
ATOM   3419  HA  GLN   222      48.566  80.538 103.868  1.00  0.00           H  
ATOM   3420  HB2 GLN   222      47.414  78.359 104.089  1.00  0.00           H  
ATOM   3421  HB3 GLN   222      46.823  79.682 105.115  1.00  0.00           H  
ATOM   3422  HG2 GLN   222      44.862  79.784 103.880  1.00  0.00           H  
ATOM   3423  HG3 GLN   222      45.550  78.908 102.548  1.00  0.00           H  
ATOM   3424 HE21 GLN   222      43.595  76.294 104.034  1.00  0.00           H  
ATOM   3425 HE22 GLN   222      43.376  77.824 103.159  1.00  0.00           H  
ATOM   3426  N   ARG   223      47.454  80.614 100.928  1.00  0.00           N  
ATOM   3427  CA  ARG   223      47.831  80.499  99.508  1.00  0.00           C  
ATOM   3428  C   ARG   223      49.186  81.156  99.172  1.00  0.00           C  
ATOM   3429  O   ARG   223      49.678  82.025  99.887  1.00  0.00           O  
ATOM   3430  CB  ARG   223      46.720  80.975  98.592  1.00  0.00           C  
ATOM   3431  CG  ARG   223      45.506  80.081  98.699  1.00  0.00           C  
ATOM   3432  CD  ARG   223      44.326  80.901  98.056  1.00  0.00           C  
ATOM   3433  NE  ARG   223      43.815  81.983  98.915  1.00  0.00           N  
ATOM   3434  CZ  ARG   223      42.502  82.280  98.981  1.00  0.00           C  
ATOM   3435  NH1 ARG   223      41.581  81.566  98.440  1.00  0.00           N1+
ATOM   3436  NH2 ARG   223      42.093  83.267  99.627  1.00  0.00           N  
ATOM   3437  H   ARG   223      46.951  81.466 101.134  1.00  0.00           H  
ATOM   3438  HA  ARG   223      47.928  79.416  99.422  1.00  0.00           H  
ATOM   3439  HB2 ARG   223      46.515  82.006  98.881  1.00  0.00           H  
ATOM   3440  HB3 ARG   223      47.105  81.103  97.580  1.00  0.00           H  
ATOM   3441  HG2 ARG   223      45.639  79.146  98.155  1.00  0.00           H  
ATOM   3442  HG3 ARG   223      45.280  79.844  99.739  1.00  0.00           H  
ATOM   3443  HD2 ARG   223      44.722  81.418  97.182  1.00  0.00           H  
ATOM   3444  HD3 ARG   223      43.537  80.187  97.820  1.00  0.00           H  
ATOM   3445  HE  ARG   223      44.454  82.589  99.410  1.00  0.00           H  
ATOM   3446 HH11 ARG   223      41.762  80.695  97.962  1.00  0.00           H  
ATOM   3447 HH12 ARG   223      40.613  81.856  98.435  1.00  0.00           H  
ATOM   3448 HH21 ARG   223      42.811  83.910  99.928  1.00  0.00           H  
ATOM   3449 HH22 ARG   223      41.161  83.652  99.578  1.00  0.00           H  
ATOM   3450  N   TYR   224      49.653  80.747  98.045  1.00  0.00           N  
ATOM   3451  CA  TYR   224      50.752  81.324  97.268  1.00  0.00           C  
ATOM   3452  C   TYR   224      50.150  81.772  95.918  1.00  0.00           C  
ATOM   3453  O   TYR   224      49.167  81.249  95.406  1.00  0.00           O  
ATOM   3454  CB  TYR   224      51.873  80.223  97.007  1.00  0.00           C  
ATOM   3455  CG  TYR   224      52.250  79.353  98.247  1.00  0.00           C  
ATOM   3456  CD1 TYR   224      53.365  79.664  98.983  1.00  0.00           C  
ATOM   3457  CD2 TYR   224      51.574  78.223  98.594  1.00  0.00           C  
ATOM   3458  CE1 TYR   224      53.835  78.789 100.018  1.00  0.00           C  
ATOM   3459  CE2 TYR   224      51.894  77.333  99.642  1.00  0.00           C  
ATOM   3460  CZ  TYR   224      52.992  77.713 100.400  1.00  0.00           C  
ATOM   3461  OH  TYR   224      53.362  76.963 101.416  1.00  0.00           O  
ATOM   3462  H   TYR   224      49.123  80.019  97.586  1.00  0.00           H  
ATOM   3463  HA  TYR   224      51.163  82.153  97.844  1.00  0.00           H  
ATOM   3464  HB2 TYR   224      51.448  79.532  96.279  1.00  0.00           H  
ATOM   3465  HB3 TYR   224      52.760  80.761  96.670  1.00  0.00           H  
ATOM   3466  HD1 TYR   224      54.046  80.467  98.744  1.00  0.00           H  
ATOM   3467  HD2 TYR   224      50.755  77.900  97.968  1.00  0.00           H  
ATOM   3468  HE1 TYR   224      54.770  78.800 100.558  1.00  0.00           H  
ATOM   3469  HE2 TYR   224      51.286  76.488  99.928  1.00  0.00           H  
ATOM   3470  HH  TYR   224      52.663  76.328 101.587  1.00  0.00           H  
ATOM   3471  N   ILE   225      50.817  82.718  95.230  1.00  0.00           N  
ATOM   3472  CA  ILE   225      50.453  83.299  93.900  1.00  0.00           C  
ATOM   3473  C   ILE   225      51.772  83.677  93.130  1.00  0.00           C  
ATOM   3474  O   ILE   225      52.573  84.492  93.548  1.00  0.00           O  
ATOM   3475  CB  ILE   225      49.453  84.537  94.025  1.00  0.00           C  
ATOM   3476  CG1 ILE   225      48.146  84.190  94.777  1.00  0.00           C  
ATOM   3477  CG2 ILE   225      49.061  85.035  92.612  1.00  0.00           C  
ATOM   3478  CD1 ILE   225      48.203  84.659  96.245  1.00  0.00           C  
ATOM   3479  H   ILE   225      51.658  83.023  95.698  1.00  0.00           H  
ATOM   3480  HA  ILE   225      49.928  82.528  93.336  1.00  0.00           H  
ATOM   3481  HB  ILE   225      49.948  85.303  94.622  1.00  0.00           H  
ATOM   3482 HG12 ILE   225      47.306  84.685  94.291  1.00  0.00           H  
ATOM   3483 HG13 ILE   225      47.904  83.133  94.670  1.00  0.00           H  
ATOM   3484 HG21 ILE   225      48.316  85.830  92.615  1.00  0.00           H  
ATOM   3485 HG22 ILE   225      49.904  85.179  91.936  1.00  0.00           H  
ATOM   3486 HG23 ILE   225      48.464  84.209  92.225  1.00  0.00           H  
ATOM   3487 HD11 ILE   225      48.348  85.739  96.232  1.00  0.00           H  
ATOM   3488 HD12 ILE   225      47.194  84.511  96.631  1.00  0.00           H  
ATOM   3489 HD13 ILE   225      48.932  84.052  96.782  1.00  0.00           H  
ATOM   3490  N   HIE   226      51.823  83.045  91.959  1.00  0.00           N  
ATOM   3491  CA  HIE   226      52.946  83.125  91.014  1.00  0.00           C  
ATOM   3492  C   HIE   226      53.010  84.504  90.351  1.00  0.00           C  
ATOM   3493  O   HIE   226      52.057  84.877  89.627  1.00  0.00           O  
ATOM   3494  CB  HIE   226      52.754  82.049  89.875  1.00  0.00           C  
ATOM   3495  CG  HIE   226      53.926  82.100  88.887  1.00  0.00           C  
ATOM   3496  CD2 HIE   226      55.177  82.502  89.110  1.00  0.00           C  
ATOM   3497  ND1 HIE   226      53.871  81.567  87.594  1.00  0.00           N  
ATOM   3498  CE1 HIE   226      55.129  81.683  87.098  1.00  0.00           C  
ATOM   3499  NE2 HIE   226      55.944  82.250  87.976  1.00  0.00           N  
ATOM   3500  H   HIE   226      51.065  82.484  91.597  1.00  0.00           H  
ATOM   3501  HA  HIE   226      53.833  83.015  91.638  1.00  0.00           H  
ATOM   3502  HB2 HIE   226      52.698  81.028  90.252  1.00  0.00           H  
ATOM   3503  HB3 HIE   226      51.799  82.303  89.415  1.00  0.00           H  
ATOM   3504  HD2 HIE   226      55.613  82.831  90.042  1.00  0.00           H  
ATOM   3505  HE1 HIE   226      55.472  81.238  86.176  1.00  0.00           H  
ATOM   3506  HE2 HIE   226      56.950  82.249  87.885  1.00  0.00           H  
ATOM   3507  N   ILE   227      54.099  85.253  90.565  1.00  0.00           N  
ATOM   3508  CA  ILE   227      54.385  86.517  89.858  1.00  0.00           C  
ATOM   3509  C   ILE   227      55.147  86.442  88.568  1.00  0.00           C  
ATOM   3510  O   ILE   227      54.627  86.810  87.505  1.00  0.00           O  
ATOM   3511  CB  ILE   227      55.088  87.530  90.861  1.00  0.00           C  
ATOM   3512  CG1 ILE   227      54.443  87.692  92.260  1.00  0.00           C  
ATOM   3513  CG2 ILE   227      55.065  89.000  90.301  1.00  0.00           C  
ATOM   3514  CD1 ILE   227      52.975  87.921  92.363  1.00  0.00           C  
ATOM   3515  H   ILE   227      54.862  84.878  91.111  1.00  0.00           H  
ATOM   3516  HA  ILE   227      53.425  86.987  89.646  1.00  0.00           H  
ATOM   3517  HB  ILE   227      56.156  87.338  90.960  1.00  0.00           H  
ATOM   3518 HG12 ILE   227      54.552  86.740  92.779  1.00  0.00           H  
ATOM   3519 HG13 ILE   227      54.992  88.462  92.802  1.00  0.00           H  
ATOM   3520 HG21 ILE   227      55.363  89.037  89.253  1.00  0.00           H  
ATOM   3521 HG22 ILE   227      54.056  89.413  90.300  1.00  0.00           H  
ATOM   3522 HG23 ILE   227      55.740  89.671  90.831  1.00  0.00           H  
ATOM   3523 HD11 ILE   227      52.564  88.742  91.776  1.00  0.00           H  
ATOM   3524 HD12 ILE   227      52.439  87.074  91.935  1.00  0.00           H  
ATOM   3525 HD13 ILE   227      52.586  87.969  93.380  1.00  0.00           H  
ATOM   3526  N   LEU   228      56.435  85.946  88.579  1.00  0.00           N  
ATOM   3527  CA  LEU   228      57.319  85.917  87.395  1.00  0.00           C  
ATOM   3528  C   LEU   228      58.191  84.594  87.345  1.00  0.00           C  
ATOM   3529  O   LEU   228      58.401  83.846  88.334  1.00  0.00           O  
ATOM   3530  CB  LEU   228      58.373  87.006  87.246  1.00  0.00           C  
ATOM   3531  CG  LEU   228      57.747  88.374  87.429  1.00  0.00           C  
ATOM   3532  CD1 LEU   228      58.704  89.621  87.693  1.00  0.00           C  
ATOM   3533  CD2 LEU   228      56.946  88.802  86.090  1.00  0.00           C  
ATOM   3534  H   LEU   228      56.816  85.562  89.432  1.00  0.00           H  
ATOM   3535  HA  LEU   228      56.728  85.864  86.481  1.00  0.00           H  
ATOM   3536  HB2 LEU   228      59.152  86.851  87.992  1.00  0.00           H  
ATOM   3537  HB3 LEU   228      58.902  86.945  86.295  1.00  0.00           H  
ATOM   3538  HG  LEU   228      56.941  88.428  88.161  1.00  0.00           H  
ATOM   3539 HD11 LEU   228      59.260  89.571  88.628  1.00  0.00           H  
ATOM   3540 HD12 LEU   228      59.347  89.842  86.841  1.00  0.00           H  
ATOM   3541 HD13 LEU   228      58.138  90.548  87.600  1.00  0.00           H  
ATOM   3542 HD21 LEU   228      56.099  88.159  85.851  1.00  0.00           H  
ATOM   3543 HD22 LEU   228      56.626  89.827  86.274  1.00  0.00           H  
ATOM   3544 HD23 LEU   228      57.637  88.784  85.247  1.00  0.00           H  
ATOM   3545  N   GLY   229      58.752  84.335  86.166  1.00  0.00           N  
ATOM   3546  CA  GLY   229      59.625  83.246  85.955  1.00  0.00           C  
ATOM   3547  C   GLY   229      59.530  82.553  84.555  1.00  0.00           C  
ATOM   3548  O   GLY   229      59.255  83.204  83.580  1.00  0.00           O  
ATOM   3549  H   GLY   229      58.422  84.833  85.352  1.00  0.00           H  
ATOM   3550  HA2 GLY   229      60.580  83.678  86.254  1.00  0.00           H  
ATOM   3551  HA3 GLY   229      59.408  82.491  86.710  1.00  0.00           H  
ATOM   3552  N   ARG   230      59.685  81.246  84.600  1.00  0.00           N  
ATOM   3553  CA  ARG   230      59.414  80.271  83.474  1.00  0.00           C  
ATOM   3554  C   ARG   230      57.991  80.404  82.899  1.00  0.00           C  
ATOM   3555  O   ARG   230      57.058  80.542  83.702  1.00  0.00           O  
ATOM   3556  CB  ARG   230      59.525  78.796  83.896  1.00  0.00           C  
ATOM   3557  CG  ARG   230      60.962  78.445  84.478  1.00  0.00           C  
ATOM   3558  CD  ARG   230      61.240  76.926  84.449  1.00  0.00           C  
ATOM   3559  NE  ARG   230      60.266  76.135  85.184  1.00  0.00           N  
ATOM   3560  CZ  ARG   230      60.150  74.817  85.291  1.00  0.00           C  
ATOM   3561  NH1 ARG   230      61.094  73.922  84.984  1.00  0.00           N1+
ATOM   3562  NH2 ARG   230      58.965  74.400  85.709  1.00  0.00           N  
ATOM   3563  H   ARG   230      60.087  80.787  85.405  1.00  0.00           H  
ATOM   3564  HA  ARG   230      60.104  80.379  82.636  1.00  0.00           H  
ATOM   3565  HB2 ARG   230      58.735  78.600  84.622  1.00  0.00           H  
ATOM   3566  HB3 ARG   230      59.356  78.193  83.004  1.00  0.00           H  
ATOM   3567  HG2 ARG   230      61.593  78.968  83.760  1.00  0.00           H  
ATOM   3568  HG3 ARG   230      61.017  78.835  85.494  1.00  0.00           H  
ATOM   3569  HD2 ARG   230      61.469  76.653  83.419  1.00  0.00           H  
ATOM   3570  HD3 ARG   230      62.151  76.762  85.025  1.00  0.00           H  
ATOM   3571  HE  ARG   230      59.453  76.612  85.546  1.00  0.00           H  
ATOM   3572 HH11 ARG   230      61.938  74.254  84.539  1.00  0.00           H  
ATOM   3573 HH12 ARG   230      60.791  72.964  85.084  1.00  0.00           H  
ATOM   3574 HH21 ARG   230      58.261  75.082  85.955  1.00  0.00           H  
ATOM   3575 HH22 ARG   230      58.682  73.431  85.686  1.00  0.00           H  
ATOM   3576  N   ARG   231      57.753  80.415  81.564  1.00  0.00           N  
ATOM   3577  CA  ARG   231      56.564  80.763  80.791  1.00  0.00           C  
ATOM   3578  C   ARG   231      56.142  82.263  81.157  1.00  0.00           C  
ATOM   3579  O   ARG   231      56.086  83.132  80.253  1.00  0.00           O  
ATOM   3580  CB  ARG   231      55.421  79.741  80.834  1.00  0.00           C  
ATOM   3581  CG  ARG   231      55.947  78.319  80.791  1.00  0.00           C  
ATOM   3582  CD  ARG   231      54.834  77.360  81.180  1.00  0.00           C  
ATOM   3583  NE  ARG   231      54.385  77.599  82.553  1.00  0.00           N  
ATOM   3584  CZ  ARG   231      55.008  77.310  83.653  1.00  0.00           C  
ATOM   3585  NH1 ARG   231      56.234  76.801  83.739  1.00  0.00           N1+
ATOM   3586  NH2 ARG   231      54.414  77.677  84.788  1.00  0.00           N  
ATOM   3587  H   ARG   231      58.581  80.403  80.986  1.00  0.00           H  
ATOM   3588  HA  ARG   231      56.944  80.826  79.772  1.00  0.00           H  
ATOM   3589  HB2 ARG   231      54.798  79.827  81.725  1.00  0.00           H  
ATOM   3590  HB3 ARG   231      54.806  79.870  79.943  1.00  0.00           H  
ATOM   3591  HG2 ARG   231      56.211  78.173  79.744  1.00  0.00           H  
ATOM   3592  HG3 ARG   231      56.907  78.221  81.297  1.00  0.00           H  
ATOM   3593  HD2 ARG   231      53.980  77.560  80.532  1.00  0.00           H  
ATOM   3594  HD3 ARG   231      55.155  76.324  81.068  1.00  0.00           H  
ATOM   3595  HE  ARG   231      53.473  78.032  82.588  1.00  0.00           H  
ATOM   3596 HH11 ARG   231      56.736  76.580  82.891  1.00  0.00           H  
ATOM   3597 HH12 ARG   231      56.616  76.528  84.633  1.00  0.00           H  
ATOM   3598 HH21 ARG   231      53.536  78.154  84.639  1.00  0.00           H  
ATOM   3599 HH22 ARG   231      54.714  77.384  85.707  1.00  0.00           H  
ATOM   3600  N   LYS   232      55.823  82.600  82.430  1.00  0.00           N  
ATOM   3601  CA  LYS   232      55.354  83.963  82.886  1.00  0.00           C  
ATOM   3602  C   LYS   232      56.377  85.079  82.953  1.00  0.00           C  
ATOM   3603  O   LYS   232      56.881  85.365  84.059  1.00  0.00           O  
ATOM   3604  CB  LYS   232      54.757  83.789  84.318  1.00  0.00           C  
ATOM   3605  CG  LYS   232      53.725  84.819  84.678  1.00  0.00           C  
ATOM   3606  CD  LYS   232      53.020  84.370  85.958  1.00  0.00           C  
ATOM   3607  CE  LYS   232      51.881  85.194  86.576  1.00  0.00           C  
ATOM   3608  NZ  LYS   232      51.940  86.668  86.452  1.00  0.00           N1+
ATOM   3609  H   LYS   232      56.148  82.008  83.182  1.00  0.00           H  
ATOM   3610  HA  LYS   232      54.559  84.246  82.197  1.00  0.00           H  
ATOM   3611  HB2 LYS   232      54.244  82.828  84.363  1.00  0.00           H  
ATOM   3612  HB3 LYS   232      55.551  83.698  85.059  1.00  0.00           H  
ATOM   3613  HG2 LYS   232      54.181  85.789  84.877  1.00  0.00           H  
ATOM   3614  HG3 LYS   232      53.104  84.911  83.787  1.00  0.00           H  
ATOM   3615  HD2 LYS   232      52.741  83.322  85.847  1.00  0.00           H  
ATOM   3616  HD3 LYS   232      53.876  84.288  86.627  1.00  0.00           H  
ATOM   3617  HE2 LYS   232      51.059  84.955  85.900  1.00  0.00           H  
ATOM   3618  HE3 LYS   232      51.678  84.897  87.605  1.00  0.00           H  
ATOM   3619  HZ1 LYS   232      51.329  87.136  87.106  1.00  0.00           H  
ATOM   3620  HZ2 LYS   232      52.886  86.976  86.626  1.00  0.00           H  
ATOM   3621  HZ3 LYS   232      51.622  86.989  85.549  1.00  0.00           H  
ATOM   3622  N   LEU   233      56.587  85.666  81.802  1.00  0.00           N  
ATOM   3623  CA  LEU   233      57.462  86.896  81.577  1.00  0.00           C  
ATOM   3624  C   LEU   233      57.050  88.232  82.229  1.00  0.00           C  
ATOM   3625  O   LEU   233      57.902  89.090  82.506  1.00  0.00           O  
ATOM   3626  CB  LEU   233      57.768  87.123  80.046  1.00  0.00           C  
ATOM   3627  CG  LEU   233      58.249  85.864  79.247  1.00  0.00           C  
ATOM   3628  CD1 LEU   233      58.588  86.356  77.854  1.00  0.00           C  
ATOM   3629  CD2 LEU   233      59.414  85.099  79.914  1.00  0.00           C  
ATOM   3630  H   LEU   233      56.249  85.139  81.009  1.00  0.00           H  
ATOM   3631  HA  LEU   233      58.423  86.669  82.040  1.00  0.00           H  
ATOM   3632  HB2 LEU   233      56.787  87.351  79.628  1.00  0.00           H  
ATOM   3633  HB3 LEU   233      58.476  87.948  79.957  1.00  0.00           H  
ATOM   3634  HG  LEU   233      57.396  85.200  79.107  1.00  0.00           H  
ATOM   3635 HD11 LEU   233      57.828  87.016  77.434  1.00  0.00           H  
ATOM   3636 HD12 LEU   233      59.518  86.919  77.925  1.00  0.00           H  
ATOM   3637 HD13 LEU   233      58.737  85.518  77.173  1.00  0.00           H  
ATOM   3638 HD21 LEU   233      59.690  84.258  79.277  1.00  0.00           H  
ATOM   3639 HD22 LEU   233      60.285  85.744  80.033  1.00  0.00           H  
ATOM   3640 HD23 LEU   233      59.151  84.683  80.886  1.00  0.00           H  
ATOM   3641  N   TYR   234      55.757  88.386  82.474  1.00  0.00           N  
ATOM   3642  CA  TYR   234      55.265  89.607  83.018  1.00  0.00           C  
ATOM   3643  C   TYR   234      54.073  89.401  83.951  1.00  0.00           C  
ATOM   3644  O   TYR   234      53.416  88.318  84.025  1.00  0.00           O  
ATOM   3645  CB  TYR   234      55.011  90.596  81.941  1.00  0.00           C  
ATOM   3646  CG  TYR   234      53.870  90.179  80.945  1.00  0.00           C  
ATOM   3647  CD1 TYR   234      52.722  90.951  81.022  1.00  0.00           C  
ATOM   3648  CD2 TYR   234      53.977  89.062  80.099  1.00  0.00           C  
ATOM   3649  CE1 TYR   234      51.624  90.623  80.245  1.00  0.00           C  
ATOM   3650  CE2 TYR   234      52.902  88.749  79.254  1.00  0.00           C  
ATOM   3651  CZ  TYR   234      51.710  89.497  79.389  1.00  0.00           C  
ATOM   3652  OH  TYR   234      50.568  89.083  78.787  1.00  0.00           O  
ATOM   3653  H   TYR   234      55.095  87.644  82.296  1.00  0.00           H  
ATOM   3654  HA  TYR   234      56.006  90.051  83.683  1.00  0.00           H  
ATOM   3655  HB2 TYR   234      54.901  91.604  82.342  1.00  0.00           H  
ATOM   3656  HB3 TYR   234      55.864  90.584  81.263  1.00  0.00           H  
ATOM   3657  HD1 TYR   234      52.800  91.806  81.677  1.00  0.00           H  
ATOM   3658  HD2 TYR   234      54.847  88.424  80.049  1.00  0.00           H  
ATOM   3659  HE1 TYR   234      50.705  91.181  80.349  1.00  0.00           H  
ATOM   3660  HE2 TYR   234      52.783  87.828  78.703  1.00  0.00           H  
ATOM   3661  HH  TYR   234      49.867  89.709  78.981  1.00  0.00           H  
ATOM   3662  N   HIE   235      53.642  90.454  84.710  1.00  0.00           N  
ATOM   3663  CA  HIE   235      52.528  90.429  85.659  1.00  0.00           C  
ATOM   3664  C   HIE   235      51.866  91.876  85.656  1.00  0.00           C  
ATOM   3665  O   HIE   235      52.491  92.882  86.004  1.00  0.00           O  
ATOM   3666  CB  HIE   235      53.123  90.046  87.022  1.00  0.00           C  
ATOM   3667  CG  HIE   235      52.124  89.934  88.134  1.00  0.00           C  
ATOM   3668  CD2 HIE   235      51.818  90.818  89.209  1.00  0.00           C  
ATOM   3669  ND1 HIE   235      51.251  88.836  88.295  1.00  0.00           N  
ATOM   3670  CE1 HIE   235      50.494  89.159  89.346  1.00  0.00           C  
ATOM   3671  NE2 HIE   235      50.744  90.358  89.927  1.00  0.00           N  
ATOM   3672  H   HIE   235      54.214  91.286  84.733  1.00  0.00           H  
ATOM   3673  HA  HIE   235      51.779  89.694  85.363  1.00  0.00           H  
ATOM   3674  HB2 HIE   235      53.672  89.108  86.941  1.00  0.00           H  
ATOM   3675  HB3 HIE   235      53.836  90.847  87.223  1.00  0.00           H  
ATOM   3676  HD2 HIE   235      52.388  91.703  89.454  1.00  0.00           H  
ATOM   3677  HE1 HIE   235      49.600  88.620  89.626  1.00  0.00           H  
ATOM   3678  HE2 HIE   235      50.150  90.776  90.629  1.00  0.00           H  
ATOM   3679  N   VAL   236      50.473  91.949  85.659  1.00  0.00           N  
ATOM   3680  CA  VAL   236      49.733  93.105  86.005  1.00  0.00           C  
ATOM   3681  C   VAL   236      49.548  93.208  87.516  1.00  0.00           C  
ATOM   3682  O   VAL   236      49.010  92.258  88.158  1.00  0.00           O  
ATOM   3683  CB  VAL   236      48.418  93.170  85.255  1.00  0.00           C  
ATOM   3684  CG1 VAL   236      47.485  94.260  85.835  1.00  0.00           C  
ATOM   3685  CG2 VAL   236      48.659  93.677  83.818  1.00  0.00           C  
ATOM   3686  H   VAL   236      49.906  91.117  85.578  1.00  0.00           H  
ATOM   3687  HA  VAL   236      50.398  93.907  85.685  1.00  0.00           H  
ATOM   3688  HB  VAL   236      47.976  92.174  85.294  1.00  0.00           H  
ATOM   3689 HG11 VAL   236      46.957  93.819  86.680  1.00  0.00           H  
ATOM   3690 HG12 VAL   236      47.920  95.190  86.203  1.00  0.00           H  
ATOM   3691 HG13 VAL   236      46.687  94.515  85.138  1.00  0.00           H  
ATOM   3692 HG21 VAL   236      49.505  94.362  83.774  1.00  0.00           H  
ATOM   3693 HG22 VAL   236      49.104  92.838  83.281  1.00  0.00           H  
ATOM   3694 HG23 VAL   236      47.817  94.128  83.293  1.00  0.00           H  
ATOM   3695  N   VAL   237      50.039  94.424  88.012  1.00  0.00           N  
ATOM   3696  CA  VAL   237      49.616  94.845  89.308  1.00  0.00           C  
ATOM   3697  C   VAL   237      48.556  95.932  89.170  1.00  0.00           C  
ATOM   3698  O   VAL   237      48.826  97.141  88.929  1.00  0.00           O  
ATOM   3699  CB  VAL   237      50.920  95.399  89.991  1.00  0.00           C  
ATOM   3700  CG1 VAL   237      50.554  95.993  91.454  1.00  0.00           C  
ATOM   3701  CG2 VAL   237      51.977  94.311  90.066  1.00  0.00           C  
ATOM   3702  H   VAL   237      50.318  95.161  87.380  1.00  0.00           H  
ATOM   3703  HA  VAL   237      49.221  94.036  89.922  1.00  0.00           H  
ATOM   3704  HB  VAL   237      51.268  96.266  89.429  1.00  0.00           H  
ATOM   3705 HG11 VAL   237      51.468  96.279  91.976  1.00  0.00           H  
ATOM   3706 HG12 VAL   237      49.857  96.820  91.319  1.00  0.00           H  
ATOM   3707 HG13 VAL   237      49.985  95.216  91.965  1.00  0.00           H  
ATOM   3708 HG21 VAL   237      52.746  94.560  90.797  1.00  0.00           H  
ATOM   3709 HG22 VAL   237      51.440  93.476  90.517  1.00  0.00           H  
ATOM   3710 HG23 VAL   237      52.441  94.096  89.103  1.00  0.00           H  
ATOM   3711  N   LYS   238      47.275  95.554  89.392  1.00  0.00           N  
ATOM   3712  CA  LYS   238      46.300  96.558  89.569  1.00  0.00           C  
ATOM   3713  C   LYS   238      46.588  97.275  90.892  1.00  0.00           C  
ATOM   3714  O   LYS   238      47.119  96.700  91.870  1.00  0.00           O  
ATOM   3715  CB  LYS   238      44.853  95.935  89.500  1.00  0.00           C  
ATOM   3716  CG  LYS   238      44.308  95.280  88.262  1.00  0.00           C  
ATOM   3717  CD  LYS   238      44.287  96.214  87.084  1.00  0.00           C  
ATOM   3718  CE  LYS   238      43.832  95.411  85.886  1.00  0.00           C  
ATOM   3719  NZ  LYS   238      43.911  96.271  84.678  1.00  0.00           N1+
ATOM   3720  H   LYS   238      47.152  94.605  89.717  1.00  0.00           H  
ATOM   3721  HA  LYS   238      46.314  97.255  88.732  1.00  0.00           H  
ATOM   3722  HB2 LYS   238      44.831  95.181  90.286  1.00  0.00           H  
ATOM   3723  HB3 LYS   238      44.224  96.817  89.622  1.00  0.00           H  
ATOM   3724  HG2 LYS   238      44.875  94.400  87.958  1.00  0.00           H  
ATOM   3725  HG3 LYS   238      43.280  94.958  88.433  1.00  0.00           H  
ATOM   3726  HD2 LYS   238      43.523  96.980  87.219  1.00  0.00           H  
ATOM   3727  HD3 LYS   238      45.251  96.688  86.896  1.00  0.00           H  
ATOM   3728  HE2 LYS   238      44.472  94.553  85.678  1.00  0.00           H  
ATOM   3729  HE3 LYS   238      42.773  95.161  85.945  1.00  0.00           H  
ATOM   3730  HZ1 LYS   238      43.589  95.806  83.841  1.00  0.00           H  
ATOM   3731  HZ2 LYS   238      43.312  97.084  84.701  1.00  0.00           H  
ATOM   3732  HZ3 LYS   238      44.833  96.606  84.438  1.00  0.00           H  
ATOM   3733  N   TYR   239      46.285  98.484  90.819  1.00  0.00           N  
ATOM   3734  CA  TYR   239      46.506  99.497  91.915  1.00  0.00           C  
ATOM   3735  C   TYR   239      45.504  99.301  93.067  1.00  0.00           C  
ATOM   3736  O   TYR   239      44.347  98.809  92.887  1.00  0.00           O  
ATOM   3737  CB  TYR   239      46.534 100.826  91.189  1.00  0.00           C  
ATOM   3738  CG  TYR   239      46.780 101.984  92.096  1.00  0.00           C  
ATOM   3739  CD1 TYR   239      48.096 102.341  92.546  1.00  0.00           C  
ATOM   3740  CD2 TYR   239      45.708 102.664  92.604  1.00  0.00           C  
ATOM   3741  CE1 TYR   239      48.282 103.390  93.441  1.00  0.00           C  
ATOM   3742  CE2 TYR   239      45.860 103.800  93.424  1.00  0.00           C  
ATOM   3743  CZ  TYR   239      47.133 104.098  93.912  1.00  0.00           C  
ATOM   3744  OH  TYR   239      47.326 105.099  94.876  1.00  0.00           O  
ATOM   3745  H   TYR   239      45.926  98.885  89.964  1.00  0.00           H  
ATOM   3746  HA  TYR   239      47.544  99.522  92.249  1.00  0.00           H  
ATOM   3747  HB2 TYR   239      47.243 100.883  90.363  1.00  0.00           H  
ATOM   3748  HB3 TYR   239      45.537 100.901  90.757  1.00  0.00           H  
ATOM   3749  HD1 TYR   239      48.960 101.807  92.179  1.00  0.00           H  
ATOM   3750  HD2 TYR   239      44.746 102.278  92.301  1.00  0.00           H  
ATOM   3751  HE1 TYR   239      49.271 103.624  93.809  1.00  0.00           H  
ATOM   3752  HE2 TYR   239      44.983 104.278  93.833  1.00  0.00           H  
ATOM   3753  HH  TYR   239      46.487 105.454  95.180  1.00  0.00           H  
ATOM   3754  N   THR   240      45.771  99.828  94.268  1.00  0.00           N  
ATOM   3755  CA  THR   240      44.827 100.334  95.195  1.00  0.00           C  
ATOM   3756  C   THR   240      45.293 101.556  95.984  1.00  0.00           C  
ATOM   3757  O   THR   240      46.489 101.755  96.292  1.00  0.00           O  
ATOM   3758  CB  THR   240      44.379  99.200  96.119  1.00  0.00           C  
ATOM   3759  CG2 THR   240      45.570  98.427  96.749  1.00  0.00           C  
ATOM   3760  OG1 THR   240      43.544  99.640  97.123  1.00  0.00           O  
ATOM   3761  H   THR   240      46.663 100.265  94.450  1.00  0.00           H  
ATOM   3762  HA  THR   240      43.945 100.630  94.626  1.00  0.00           H  
ATOM   3763  HB  THR   240      43.740  98.511  95.566  1.00  0.00           H  
ATOM   3764  HG1 THR   240      42.807 100.082  96.696  1.00  0.00           H  
ATOM   3765 HG21 THR   240      45.784  97.534  96.162  1.00  0.00           H  
ATOM   3766 HG22 THR   240      46.464  99.041  96.855  1.00  0.00           H  
ATOM   3767 HG23 THR   240      45.339  97.968  97.710  1.00  0.00           H  
ATOM   3768  N   GLY   241      44.365 102.396  96.393  1.00  0.00           N  
ATOM   3769  CA  GLY   241      44.589 103.676  97.070  1.00  0.00           C  
ATOM   3770  C   GLY   241      45.684 103.792  98.174  1.00  0.00           C  
ATOM   3771  O   GLY   241      45.836 102.826  98.961  1.00  0.00           O  
ATOM   3772  H   GLY   241      43.398 102.221  96.158  1.00  0.00           H  
ATOM   3773  HA2 GLY   241      44.857 104.257  96.188  1.00  0.00           H  
ATOM   3774  HA3 GLY   241      43.631 104.125  97.330  1.00  0.00           H  
ATOM   3775  N   GLY   242      46.326 104.918  98.122  1.00  0.00           N  
ATOM   3776  CA  GLY   242      47.246 105.503  99.091  1.00  0.00           C  
ATOM   3777  C   GLY   242      48.622 104.845  99.075  1.00  0.00           C  
ATOM   3778  O   GLY   242      49.315 104.946  98.072  1.00  0.00           O  
ATOM   3779  H   GLY   242      46.085 105.497  97.331  1.00  0.00           H  
ATOM   3780  HA2 GLY   242      47.470 106.530  98.803  1.00  0.00           H  
ATOM   3781  HA3 GLY   242      46.805 105.537 100.087  1.00  0.00           H  
ATOM   3782  N   SER   243      48.990 104.182 100.169  1.00  0.00           N  
ATOM   3783  CA  SER   243      50.316 103.514 100.373  1.00  0.00           C  
ATOM   3784  C   SER   243      50.441 102.006  99.955  1.00  0.00           C  
ATOM   3785  O   SER   243      49.420 101.353 100.079  1.00  0.00           O  
ATOM   3786  CB  SER   243      50.691 103.731 101.806  1.00  0.00           C  
ATOM   3787  OG  SER   243      50.930 105.112 102.187  1.00  0.00           O  
ATOM   3788  H   SER   243      48.247 104.060 100.841  1.00  0.00           H  
ATOM   3789  HA  SER   243      51.081 103.847  99.672  1.00  0.00           H  
ATOM   3790  HB2 SER   243      50.064 103.237 102.548  1.00  0.00           H  
ATOM   3791  HB3 SER   243      51.733 103.443 101.951  1.00  0.00           H  
ATOM   3792  HG  SER   243      50.041 105.453 102.305  1.00  0.00           H  
ATOM   3793  N   ALA   244      51.641 101.501  99.667  1.00  0.00           N  
ATOM   3794  CA  ALA   244      51.989 100.091  99.596  1.00  0.00           C  
ATOM   3795  C   ALA   244      53.517 100.019  99.799  1.00  0.00           C  
ATOM   3796  O   ALA   244      54.343 100.903  99.541  1.00  0.00           O  
ATOM   3797  CB  ALA   244      51.537  99.525  98.242  1.00  0.00           C  
ATOM   3798  H   ALA   244      52.395 102.173  99.688  1.00  0.00           H  
ATOM   3799  HA  ALA   244      51.543  99.520 100.410  1.00  0.00           H  
ATOM   3800  HB1 ALA   244      52.253  99.923  97.521  1.00  0.00           H  
ATOM   3801  HB2 ALA   244      51.552  98.452  98.432  1.00  0.00           H  
ATOM   3802  HB3 ALA   244      50.479  99.773  98.155  1.00  0.00           H  
ATOM   3803  N   GLU   245      53.858  98.834 100.361  1.00  0.00           N  
ATOM   3804  CA  GLU   245      55.187  98.256 100.441  1.00  0.00           C  
ATOM   3805  C   GLU   245      54.967  96.759 100.339  1.00  0.00           C  
ATOM   3806  O   GLU   245      54.860  95.940 101.251  1.00  0.00           O  
ATOM   3807  CB  GLU   245      55.867  98.760 101.748  1.00  0.00           C  
ATOM   3808  CG  GLU   245      57.358  98.299 102.016  1.00  0.00           C  
ATOM   3809  CD  GLU   245      57.935  99.049 103.143  1.00  0.00           C  
ATOM   3810  OE1 GLU   245      57.812  98.608 104.289  1.00  0.00           O  
ATOM   3811  OE2 GLU   245      58.645 100.071 102.795  1.00  0.00           O1-
ATOM   3812  H   GLU   245      53.134  98.217 100.700  1.00  0.00           H  
ATOM   3813  HA  GLU   245      55.897  98.568  99.676  1.00  0.00           H  
ATOM   3814  HB2 GLU   245      56.019  99.834 101.638  1.00  0.00           H  
ATOM   3815  HB3 GLU   245      55.143  98.531 102.531  1.00  0.00           H  
ATOM   3816  HG2 GLU   245      57.400  97.228 102.214  1.00  0.00           H  
ATOM   3817  HG3 GLU   245      57.875  98.433 101.066  1.00  0.00           H  
ATOM   3818  N   LEU   246      54.845  96.250  99.122  1.00  0.00           N  
ATOM   3819  CA  LEU   246      54.619  94.730  98.976  1.00  0.00           C  
ATOM   3820  C   LEU   246      55.989  94.012  99.100  1.00  0.00           C  
ATOM   3821  O   LEU   246      56.926  94.232  98.285  1.00  0.00           O  
ATOM   3822  CB  LEU   246      54.007  94.448  97.568  1.00  0.00           C  
ATOM   3823  CG  LEU   246      52.458  94.832  97.526  1.00  0.00           C  
ATOM   3824  CD1 LEU   246      51.986  94.741  96.069  1.00  0.00           C  
ATOM   3825  CD2 LEU   246      51.521  93.915  98.206  1.00  0.00           C  
ATOM   3826  H   LEU   246      55.081  96.808  98.314  1.00  0.00           H  
ATOM   3827  HA  LEU   246      53.911  94.384  99.729  1.00  0.00           H  
ATOM   3828  HB2 LEU   246      54.449  95.019  96.751  1.00  0.00           H  
ATOM   3829  HB3 LEU   246      53.971  93.384  97.335  1.00  0.00           H  
ATOM   3830  HG  LEU   246      52.183  95.815  97.907  1.00  0.00           H  
ATOM   3831 HD11 LEU   246      50.943  95.052  96.004  1.00  0.00           H  
ATOM   3832 HD12 LEU   246      52.440  95.483  95.412  1.00  0.00           H  
ATOM   3833 HD13 LEU   246      52.140  93.770  95.598  1.00  0.00           H  
ATOM   3834 HD21 LEU   246      51.687  93.713  99.264  1.00  0.00           H  
ATOM   3835 HD22 LEU   246      50.466  94.179  98.124  1.00  0.00           H  
ATOM   3836 HD23 LEU   246      51.494  92.946  97.708  1.00  0.00           H  
ATOM   3837  N   LEU   247      56.053  92.934  99.942  1.00  0.00           N  
ATOM   3838  CA  LEU   247      57.067  91.842  99.979  1.00  0.00           C  
ATOM   3839  C   LEU   247      56.880  90.846  98.912  1.00  0.00           C  
ATOM   3840  O   LEU   247      55.757  90.376  98.769  1.00  0.00           O  
ATOM   3841  CB  LEU   247      57.263  91.245 101.358  1.00  0.00           C  
ATOM   3842  CG  LEU   247      58.294  90.090 101.530  1.00  0.00           C  
ATOM   3843  CD1 LEU   247      59.664  90.620 101.357  1.00  0.00           C  
ATOM   3844  CD2 LEU   247      58.229  89.577 103.017  1.00  0.00           C  
ATOM   3845  H   LEU   247      55.163  92.879 100.417  1.00  0.00           H  
ATOM   3846  HA  LEU   247      57.989  92.345  99.687  1.00  0.00           H  
ATOM   3847  HB2 LEU   247      57.448  92.057 102.061  1.00  0.00           H  
ATOM   3848  HB3 LEU   247      56.316  90.904 101.778  1.00  0.00           H  
ATOM   3849  HG  LEU   247      57.969  89.288 100.867  1.00  0.00           H  
ATOM   3850 HD11 LEU   247      60.419  89.893 101.656  1.00  0.00           H  
ATOM   3851 HD12 LEU   247      59.875  90.987 100.352  1.00  0.00           H  
ATOM   3852 HD13 LEU   247      59.866  91.464 102.016  1.00  0.00           H  
ATOM   3853 HD21 LEU   247      59.022  88.832 103.083  1.00  0.00           H  
ATOM   3854 HD22 LEU   247      58.325  90.366 103.764  1.00  0.00           H  
ATOM   3855 HD23 LEU   247      57.286  89.060 103.197  1.00  0.00           H  
ATOM   3856  N   PHE   248      57.913  90.420  98.228  1.00  0.00           N  
ATOM   3857  CA  PHE   248      57.985  89.266  97.248  1.00  0.00           C  
ATOM   3858  C   PHE   248      59.221  88.412  97.570  1.00  0.00           C  
ATOM   3859  O   PHE   248      60.316  88.896  97.777  1.00  0.00           O  
ATOM   3860  CB  PHE   248      58.125  89.809  95.832  1.00  0.00           C  
ATOM   3861  CG  PHE   248      56.935  90.624  95.515  1.00  0.00           C  
ATOM   3862  CD1 PHE   248      56.969  92.010  95.439  1.00  0.00           C  
ATOM   3863  CD2 PHE   248      55.757  89.958  95.146  1.00  0.00           C  
ATOM   3864  CE1 PHE   248      55.814  92.741  95.126  1.00  0.00           C  
ATOM   3865  CE2 PHE   248      54.626  90.644  94.727  1.00  0.00           C  
ATOM   3866  CZ  PHE   248      54.588  92.051  94.833  1.00  0.00           C  
ATOM   3867  H   PHE   248      58.738  90.991  98.339  1.00  0.00           H  
ATOM   3868  HA  PHE   248      57.018  88.763  97.234  1.00  0.00           H  
ATOM   3869  HB2 PHE   248      59.027  90.421  95.828  1.00  0.00           H  
ATOM   3870  HB3 PHE   248      58.351  89.004  95.133  1.00  0.00           H  
ATOM   3871  HD1 PHE   248      57.839  92.580  95.731  1.00  0.00           H  
ATOM   3872  HD2 PHE   248      55.826  88.897  94.956  1.00  0.00           H  
ATOM   3873  HE1 PHE   248      55.927  93.804  94.970  1.00  0.00           H  
ATOM   3874  HE2 PHE   248      53.722  90.071  94.582  1.00  0.00           H  
ATOM   3875  HZ  PHE   248      53.700  92.565  94.498  1.00  0.00           H  
ATOM   3876  N   PHE   249      59.011  87.104  97.450  1.00  0.00           N  
ATOM   3877  CA  PHE   249      59.967  86.001  97.512  1.00  0.00           C  
ATOM   3878  C   PHE   249      60.575  85.535  96.161  1.00  0.00           C  
ATOM   3879  O   PHE   249      59.841  85.529  95.220  1.00  0.00           O  
ATOM   3880  CB  PHE   249      59.199  84.784  98.175  1.00  0.00           C  
ATOM   3881  CG  PHE   249      58.890  85.038  99.647  1.00  0.00           C  
ATOM   3882  CD1 PHE   249      57.764  85.668 100.117  1.00  0.00           C  
ATOM   3883  CD2 PHE   249      59.887  84.763 100.581  1.00  0.00           C  
ATOM   3884  CE1 PHE   249      57.624  86.169 101.415  1.00  0.00           C  
ATOM   3885  CE2 PHE   249      59.774  85.232 101.914  1.00  0.00           C  
ATOM   3886  CZ  PHE   249      58.688  86.036 102.302  1.00  0.00           C  
ATOM   3887  H   PHE   249      58.053  86.951  97.169  1.00  0.00           H  
ATOM   3888  HA  PHE   249      60.797  86.273  98.165  1.00  0.00           H  
ATOM   3889  HB2 PHE   249      58.301  84.789  97.558  1.00  0.00           H  
ATOM   3890  HB3 PHE   249      59.710  83.824  98.103  1.00  0.00           H  
ATOM   3891  HD1 PHE   249      57.033  85.945  99.373  1.00  0.00           H  
ATOM   3892  HD2 PHE   249      60.804  84.342 100.195  1.00  0.00           H  
ATOM   3893  HE1 PHE   249      56.718  86.639 101.767  1.00  0.00           H  
ATOM   3894  HE2 PHE   249      60.575  85.097 102.626  1.00  0.00           H  
ATOM   3895  HZ  PHE   249      58.613  86.380 103.323  1.00  0.00           H  
ATOM   3896  N   VAL   250      61.868  85.231  96.089  1.00  0.00           N  
ATOM   3897  CA  VAL   250      62.651  85.145  94.831  1.00  0.00           C  
ATOM   3898  C   VAL   250      63.547  83.895  94.851  1.00  0.00           C  
ATOM   3899  O   VAL   250      64.135  83.579  95.859  1.00  0.00           O  
ATOM   3900  CB  VAL   250      63.488  86.379  94.676  1.00  0.00           C  
ATOM   3901  CG1 VAL   250      64.173  86.418  93.336  1.00  0.00           C  
ATOM   3902  CG2 VAL   250      62.804  87.711  94.716  1.00  0.00           C  
ATOM   3903  H   VAL   250      62.324  85.169  96.989  1.00  0.00           H  
ATOM   3904  HA  VAL   250      61.922  85.194  94.022  1.00  0.00           H  
ATOM   3905  HB  VAL   250      64.177  86.357  95.520  1.00  0.00           H  
ATOM   3906 HG11 VAL   250      63.418  86.522  92.557  1.00  0.00           H  
ATOM   3907 HG12 VAL   250      64.863  87.258  93.253  1.00  0.00           H  
ATOM   3908 HG13 VAL   250      64.718  85.484  93.200  1.00  0.00           H  
ATOM   3909 HG21 VAL   250      62.441  87.908  95.725  1.00  0.00           H  
ATOM   3910 HG22 VAL   250      63.305  88.576  94.280  1.00  0.00           H  
ATOM   3911 HG23 VAL   250      61.916  87.743  94.086  1.00  0.00           H  
ATOM   3912  N   GLU   251      63.571  83.200  93.734  1.00  0.00           N  
ATOM   3913  CA  GLU   251      64.222  81.881  93.557  1.00  0.00           C  
ATOM   3914  C   GLU   251      65.273  81.948  92.386  1.00  0.00           C  
ATOM   3915  O   GLU   251      65.059  82.411  91.332  1.00  0.00           O  
ATOM   3916  CB  GLU   251      63.181  80.759  93.352  1.00  0.00           C  
ATOM   3917  CG  GLU   251      63.767  79.326  93.308  1.00  0.00           C  
ATOM   3918  CD  GLU   251      62.751  78.158  93.412  1.00  0.00           C  
ATOM   3919  OE1 GLU   251      61.568  78.347  93.260  1.00  0.00           O  
ATOM   3920  OE2 GLU   251      63.047  76.954  93.542  1.00  0.00           O1-
ATOM   3921  H   GLU   251      63.019  83.491  92.939  1.00  0.00           H  
ATOM   3922  HA  GLU   251      64.731  81.512  94.447  1.00  0.00           H  
ATOM   3923  HB2 GLU   251      62.588  80.869  94.260  1.00  0.00           H  
ATOM   3924  HB3 GLU   251      62.619  80.874  92.426  1.00  0.00           H  
ATOM   3925  HG2 GLU   251      64.378  79.307  92.406  1.00  0.00           H  
ATOM   3926  HG3 GLU   251      64.397  79.258  94.195  1.00  0.00           H  
ATOM   3927  N   GLY   252      66.491  81.425  92.692  1.00  0.00           N  
ATOM   3928  CA  GLY   252      67.482  81.088  91.662  1.00  0.00           C  
ATOM   3929  C   GLY   252      67.399  79.652  91.147  1.00  0.00           C  
ATOM   3930  O   GLY   252      67.297  78.718  91.975  1.00  0.00           O  
ATOM   3931  H   GLY   252      66.666  81.089  93.628  1.00  0.00           H  
ATOM   3932  HA2 GLY   252      67.470  81.788  90.826  1.00  0.00           H  
ATOM   3933  HA3 GLY   252      68.367  81.185  92.290  1.00  0.00           H  
ATOM   3934  N   LEU   253      67.333  79.486  89.840  1.00  0.00           N  
ATOM   3935  CA  LEU   253      67.085  78.228  89.212  1.00  0.00           C  
ATOM   3936  C   LEU   253      68.346  77.584  88.660  1.00  0.00           C  
ATOM   3937  O   LEU   253      68.519  76.379  88.687  1.00  0.00           O  
ATOM   3938  CB  LEU   253      66.003  78.239  88.063  1.00  0.00           C  
ATOM   3939  CG  LEU   253      64.557  78.412  88.580  1.00  0.00           C  
ATOM   3940  CD1 LEU   253      64.281  79.909  88.763  1.00  0.00           C  
ATOM   3941  CD2 LEU   253      63.655  77.874  87.567  1.00  0.00           C  
ATOM   3942  H   LEU   253      67.374  80.336  89.296  1.00  0.00           H  
ATOM   3943  HA  LEU   253      66.599  77.575  89.937  1.00  0.00           H  
ATOM   3944  HB2 LEU   253      66.178  79.025  87.328  1.00  0.00           H  
ATOM   3945  HB3 LEU   253      66.110  77.272  87.571  1.00  0.00           H  
ATOM   3946  HG  LEU   253      64.462  77.838  89.502  1.00  0.00           H  
ATOM   3947 HD11 LEU   253      64.970  80.502  89.365  1.00  0.00           H  
ATOM   3948 HD12 LEU   253      64.266  80.337  87.761  1.00  0.00           H  
ATOM   3949 HD13 LEU   253      63.281  80.105  89.149  1.00  0.00           H  
ATOM   3950 HD21 LEU   253      62.616  77.976  87.882  1.00  0.00           H  
ATOM   3951 HD22 LEU   253      63.754  78.474  86.663  1.00  0.00           H  
ATOM   3952 HD23 LEU   253      63.998  76.871  87.314  1.00  0.00           H  
ATOM   3953  N   CYS   254      69.269  78.406  88.222  1.00  0.00           N  
ATOM   3954  CA  CYS   254      70.518  78.021  87.619  1.00  0.00           C  
ATOM   3955  C   CYS   254      71.753  78.821  88.098  1.00  0.00           C  
ATOM   3956  O   CYS   254      71.827  79.990  88.334  1.00  0.00           O  
ATOM   3957  CB  CYS   254      70.389  78.324  86.145  1.00  0.00           C  
ATOM   3958  SG  CYS   254      71.878  77.789  85.230  1.00  0.00           S  
ATOM   3959  H   CYS   254      69.182  79.402  88.367  1.00  0.00           H  
ATOM   3960  HA  CYS   254      70.829  76.983  87.738  1.00  0.00           H  
ATOM   3961  HB2 CYS   254      69.486  77.857  85.752  1.00  0.00           H  
ATOM   3962  HB3 CYS   254      70.134  79.377  86.027  1.00  0.00           H  
ATOM   3963  HG  CYS   254      72.680  78.790  85.605  1.00  0.00           H  
ATOM   3964  N   PHE   255      72.833  78.030  88.056  1.00  0.00           N  
ATOM   3965  CA  PHE   255      74.219  78.437  88.341  1.00  0.00           C  
ATOM   3966  C   PHE   255      74.921  79.277  87.174  1.00  0.00           C  
ATOM   3967  O   PHE   255      74.389  79.322  86.082  1.00  0.00           O  
ATOM   3968  CB  PHE   255      75.078  77.235  88.730  1.00  0.00           C  
ATOM   3969  CG  PHE   255      74.892  76.986  90.182  1.00  0.00           C  
ATOM   3970  CD1 PHE   255      75.495  77.787  91.100  1.00  0.00           C  
ATOM   3971  CD2 PHE   255      74.124  75.883  90.628  1.00  0.00           C  
ATOM   3972  CE1 PHE   255      75.482  77.419  92.459  1.00  0.00           C  
ATOM   3973  CE2 PHE   255      74.059  75.589  91.988  1.00  0.00           C  
ATOM   3974  CZ  PHE   255      74.780  76.306  92.966  1.00  0.00           C  
ATOM   3975  H   PHE   255      72.662  77.121  87.649  1.00  0.00           H  
ATOM   3976  HA  PHE   255      74.310  79.182  89.132  1.00  0.00           H  
ATOM   3977  HB2 PHE   255      75.031  76.323  88.134  1.00  0.00           H  
ATOM   3978  HB3 PHE   255      76.142  77.452  88.630  1.00  0.00           H  
ATOM   3979  HD1 PHE   255      76.123  78.605  90.777  1.00  0.00           H  
ATOM   3980  HD2 PHE   255      73.789  75.186  89.874  1.00  0.00           H  
ATOM   3981  HE1 PHE   255      76.036  78.038  93.149  1.00  0.00           H  
ATOM   3982  HE2 PHE   255      73.476  74.752  92.346  1.00  0.00           H  
ATOM   3983  HZ  PHE   255      74.605  76.008  93.989  1.00  0.00           H  
ATOM   3984  N   PRO   256      76.094  79.845  87.383  1.00  0.00           N  
ATOM   3985  CA  PRO   256      76.952  80.252  86.248  1.00  0.00           C  
ATOM   3986  C   PRO   256      77.306  79.017  85.377  1.00  0.00           C  
ATOM   3987  O   PRO   256      77.768  78.034  85.873  1.00  0.00           O  
ATOM   3988  CB  PRO   256      78.176  80.875  86.850  1.00  0.00           C  
ATOM   3989  CG  PRO   256      77.664  81.446  88.126  1.00  0.00           C  
ATOM   3990  CD  PRO   256      76.703  80.359  88.574  1.00  0.00           C  
ATOM   3991  HA  PRO   256      76.362  80.887  85.586  1.00  0.00           H  
ATOM   3992  HB2 PRO   256      78.921  80.098  87.019  1.00  0.00           H  
ATOM   3993  HB3 PRO   256      78.702  81.575  86.201  1.00  0.00           H  
ATOM   3994  HG2 PRO   256      78.453  81.467  88.877  1.00  0.00           H  
ATOM   3995  HG3 PRO   256      77.124  82.360  87.876  1.00  0.00           H  
ATOM   3996  HD2 PRO   256      77.232  79.502  88.991  1.00  0.00           H  
ATOM   3997  HD3 PRO   256      75.947  80.856  89.182  1.00  0.00           H  
ATOM   3998  N   ASP   257      77.019  79.167  84.080  1.00  0.00           N  
ATOM   3999  CA  ASP   257      77.117  78.093  83.113  1.00  0.00           C  
ATOM   4000  C   ASP   257      77.219  78.674  81.633  1.00  0.00           C  
ATOM   4001  O   ASP   257      76.942  79.810  81.482  1.00  0.00           O  
ATOM   4002  CB  ASP   257      75.881  77.199  83.185  1.00  0.00           C  
ATOM   4003  CG  ASP   257      75.992  75.885  82.379  1.00  0.00           C  
ATOM   4004  OD1 ASP   257      77.068  75.451  81.858  1.00  0.00           O  
ATOM   4005  OD2 ASP   257      74.999  75.090  82.274  1.00  0.00           O1-
ATOM   4006  H   ASP   257      76.830  80.102  83.746  1.00  0.00           H  
ATOM   4007  HA  ASP   257      78.042  77.555  83.324  1.00  0.00           H  
ATOM   4008  HB2 ASP   257      75.618  76.881  84.194  1.00  0.00           H  
ATOM   4009  HB3 ASP   257      75.048  77.734  82.729  1.00  0.00           H  
ATOM   4010  N   GLU   258      77.651  77.889  80.631  1.00  0.00           N  
ATOM   4011  CA  GLU   258      77.796  78.483  79.272  1.00  0.00           C  
ATOM   4012  C   GLU   258      76.515  79.094  78.722  1.00  0.00           C  
ATOM   4013  O   GLU   258      75.438  78.511  78.775  1.00  0.00           O  
ATOM   4014  CB  GLU   258      78.412  77.353  78.347  1.00  0.00           C  
ATOM   4015  CG  GLU   258      78.588  77.950  76.872  1.00  0.00           C  
ATOM   4016  CD  GLU   258      79.346  79.264  76.907  1.00  0.00           C  
ATOM   4017  OE1 GLU   258      79.032  80.087  75.997  1.00  0.00           O  
ATOM   4018  OE2 GLU   258      80.223  79.554  77.784  1.00  0.00           O1-
ATOM   4019  H   GLU   258      77.840  76.902  80.731  1.00  0.00           H  
ATOM   4020  HA  GLU   258      78.542  79.262  79.433  1.00  0.00           H  
ATOM   4021  HB2 GLU   258      79.292  76.820  78.707  1.00  0.00           H  
ATOM   4022  HB3 GLU   258      77.651  76.580  78.246  1.00  0.00           H  
ATOM   4023  HG2 GLU   258      79.207  77.283  76.272  1.00  0.00           H  
ATOM   4024  HG3 GLU   258      77.600  78.099  76.435  1.00  0.00           H  
ATOM   4025  N   GLY   259      76.685  80.315  78.110  1.00  0.00           N  
ATOM   4026  CA  GLY   259      75.639  81.232  77.632  1.00  0.00           C  
ATOM   4027  C   GLY   259      74.979  82.149  78.743  1.00  0.00           C  
ATOM   4028  O   GLY   259      74.163  82.948  78.413  1.00  0.00           O  
ATOM   4029  H   GLY   259      77.593  80.755  78.164  1.00  0.00           H  
ATOM   4030  HA2 GLY   259      75.959  81.974  76.900  1.00  0.00           H  
ATOM   4031  HA3 GLY   259      74.827  80.603  77.267  1.00  0.00           H  
ATOM   4032  N   PHE   260      75.492  82.015  79.966  1.00  0.00           N  
ATOM   4033  CA  PHE   260      75.026  82.789  81.151  1.00  0.00           C  
ATOM   4034  C   PHE   260      76.122  83.385  82.068  1.00  0.00           C  
ATOM   4035  O   PHE   260      77.019  82.651  82.490  1.00  0.00           O  
ATOM   4036  CB  PHE   260      73.992  82.014  81.959  1.00  0.00           C  
ATOM   4037  CG  PHE   260      73.337  82.590  83.201  1.00  0.00           C  
ATOM   4038  CD1 PHE   260      72.759  83.859  83.030  1.00  0.00           C  
ATOM   4039  CD2 PHE   260      73.510  81.984  84.416  1.00  0.00           C  
ATOM   4040  CE1 PHE   260      72.196  84.403  84.195  1.00  0.00           C  
ATOM   4041  CE2 PHE   260      72.806  82.433  85.529  1.00  0.00           C  
ATOM   4042  CZ  PHE   260      72.151  83.672  85.418  1.00  0.00           C  
ATOM   4043  H   PHE   260      76.198  81.294  80.011  1.00  0.00           H  
ATOM   4044  HA  PHE   260      74.448  83.648  80.811  1.00  0.00           H  
ATOM   4045  HB2 PHE   260      73.125  81.718  81.368  1.00  0.00           H  
ATOM   4046  HB3 PHE   260      74.357  80.997  82.104  1.00  0.00           H  
ATOM   4047  HD1 PHE   260      72.612  84.256  82.036  1.00  0.00           H  
ATOM   4048  HD2 PHE   260      74.049  81.055  84.525  1.00  0.00           H  
ATOM   4049  HE1 PHE   260      71.712  85.368  84.163  1.00  0.00           H  
ATOM   4050  HE2 PHE   260      72.905  81.932  86.480  1.00  0.00           H  
ATOM   4051  HZ  PHE   260      71.758  84.155  86.300  1.00  0.00           H  
ATOM   4052  N   SER   261      75.934  84.589  82.561  1.00  0.00           N  
ATOM   4053  CA  SER   261      76.880  85.335  83.381  1.00  0.00           C  
ATOM   4054  C   SER   261      76.668  85.405  84.873  1.00  0.00           C  
ATOM   4055  O   SER   261      77.386  86.178  85.503  1.00  0.00           O  
ATOM   4056  CB  SER   261      77.025  86.765  82.749  1.00  0.00           C  
ATOM   4057  OG  SER   261      75.762  87.513  82.711  1.00  0.00           O  
ATOM   4058  H   SER   261      75.140  85.074  82.170  1.00  0.00           H  
ATOM   4059  HA  SER   261      77.834  84.829  83.232  1.00  0.00           H  
ATOM   4060  HB2 SER   261      77.730  87.432  83.247  1.00  0.00           H  
ATOM   4061  HB3 SER   261      77.439  86.745  81.741  1.00  0.00           H  
ATOM   4062  HG  SER   261      76.019  88.321  82.260  1.00  0.00           H  
ATOM   4063  N   GLY   262      75.698  84.748  85.403  1.00  0.00           N  
ATOM   4064  CA  GLY   262      75.229  84.779  86.824  1.00  0.00           C  
ATOM   4065  C   GLY   262      74.400  86.046  87.292  1.00  0.00           C  
ATOM   4066  O   GLY   262      73.822  86.032  88.367  1.00  0.00           O  
ATOM   4067  H   GLY   262      75.210  84.090  84.813  1.00  0.00           H  
ATOM   4068  HA2 GLY   262      74.639  83.874  86.970  1.00  0.00           H  
ATOM   4069  HA3 GLY   262      76.060  84.762  87.529  1.00  0.00           H  
ATOM   4070  N   LEU   263      74.209  87.025  86.369  1.00  0.00           N  
ATOM   4071  CA  LEU   263      73.330  88.199  86.549  1.00  0.00           C  
ATOM   4072  C   LEU   263      71.932  88.045  85.978  1.00  0.00           C  
ATOM   4073  O   LEU   263      71.752  87.590  84.879  1.00  0.00           O  
ATOM   4074  CB  LEU   263      74.064  89.498  86.122  1.00  0.00           C  
ATOM   4075  CG  LEU   263      75.258  89.759  86.929  1.00  0.00           C  
ATOM   4076  CD1 LEU   263      76.188  90.668  86.082  1.00  0.00           C  
ATOM   4077  CD2 LEU   263      74.844  90.511  88.204  1.00  0.00           C  
ATOM   4078  H   LEU   263      74.603  86.960  85.441  1.00  0.00           H  
ATOM   4079  HA  LEU   263      73.234  88.288  87.631  1.00  0.00           H  
ATOM   4080  HB2 LEU   263      74.121  89.596  85.038  1.00  0.00           H  
ATOM   4081  HB3 LEU   263      73.280  90.231  86.314  1.00  0.00           H  
ATOM   4082  HG  LEU   263      75.771  88.852  87.248  1.00  0.00           H  
ATOM   4083 HD11 LEU   263      76.354  90.190  85.117  1.00  0.00           H  
ATOM   4084 HD12 LEU   263      75.655  91.591  85.852  1.00  0.00           H  
ATOM   4085 HD13 LEU   263      77.101  90.903  86.629  1.00  0.00           H  
ATOM   4086 HD21 LEU   263      74.152  89.846  88.720  1.00  0.00           H  
ATOM   4087 HD22 LEU   263      75.769  90.678  88.756  1.00  0.00           H  
ATOM   4088 HD23 LEU   263      74.286  91.386  87.868  1.00  0.00           H  
ATOM   4089  N   VAL   264      70.968  88.523  86.814  1.00  0.00           N  
ATOM   4090  CA  VAL   264      69.580  88.579  86.441  1.00  0.00           C  
ATOM   4091  C   VAL   264      69.056  89.998  86.800  1.00  0.00           C  
ATOM   4092  O   VAL   264      69.305  90.493  87.884  1.00  0.00           O  
ATOM   4093  CB  VAL   264      68.815  87.418  87.044  1.00  0.00           C  
ATOM   4094  CG1 VAL   264      69.205  86.019  86.426  1.00  0.00           C  
ATOM   4095  CG2 VAL   264      68.799  87.240  88.560  1.00  0.00           C  
ATOM   4096  H   VAL   264      71.219  89.011  87.662  1.00  0.00           H  
ATOM   4097  HA  VAL   264      69.629  88.521  85.354  1.00  0.00           H  
ATOM   4098  HB  VAL   264      67.786  87.579  86.721  1.00  0.00           H  
ATOM   4099 HG11 VAL   264      68.461  85.294  86.753  1.00  0.00           H  
ATOM   4100 HG12 VAL   264      69.486  86.019  85.372  1.00  0.00           H  
ATOM   4101 HG13 VAL   264      70.108  85.767  86.983  1.00  0.00           H  
ATOM   4102 HG21 VAL   264      68.021  87.907  88.931  1.00  0.00           H  
ATOM   4103 HG22 VAL   264      68.584  86.221  88.882  1.00  0.00           H  
ATOM   4104 HG23 VAL   264      69.691  87.557  89.101  1.00  0.00           H  
ATOM   4105  N   SER   265      68.168  90.509  85.908  1.00  0.00           N  
ATOM   4106  CA  SER   265      67.525  91.790  86.066  1.00  0.00           C  
ATOM   4107  C   SER   265      66.025  91.632  86.404  1.00  0.00           C  
ATOM   4108  O   SER   265      65.356  90.656  86.014  1.00  0.00           O  
ATOM   4109  CB  SER   265      67.717  92.679  84.876  1.00  0.00           C  
ATOM   4110  OG  SER   265      69.145  92.942  84.697  1.00  0.00           O  
ATOM   4111  H   SER   265      67.911  89.845  85.191  1.00  0.00           H  
ATOM   4112  HA  SER   265      67.967  92.268  86.940  1.00  0.00           H  
ATOM   4113  HB2 SER   265      67.244  92.243  83.997  1.00  0.00           H  
ATOM   4114  HB3 SER   265      67.224  93.641  85.019  1.00  0.00           H  
ATOM   4115  HG  SER   265      69.429  92.117  84.297  1.00  0.00           H  
ATOM   4116  N   ILE   266      65.467  92.513  87.242  1.00  0.00           N  
ATOM   4117  CA  ILE   266      64.045  92.565  87.562  1.00  0.00           C  
ATOM   4118  C   ILE   266      63.609  93.971  87.320  1.00  0.00           C  
ATOM   4119  O   ILE   266      64.314  94.963  87.675  1.00  0.00           O  
ATOM   4120  CB  ILE   266      63.674  92.046  88.961  1.00  0.00           C  
ATOM   4121  CG1 ILE   266      64.313  90.615  89.214  1.00  0.00           C  
ATOM   4122  CG2 ILE   266      62.219  92.046  89.217  1.00  0.00           C  
ATOM   4123  CD1 ILE   266      63.925  90.116  90.629  1.00  0.00           C  
ATOM   4124  H   ILE   266      66.094  93.144  87.720  1.00  0.00           H  
ATOM   4125  HA  ILE   266      63.616  91.916  86.798  1.00  0.00           H  
ATOM   4126  HB  ILE   266      64.043  92.745  89.711  1.00  0.00           H  
ATOM   4127 HG12 ILE   266      63.953  89.993  88.394  1.00  0.00           H  
ATOM   4128 HG13 ILE   266      65.387  90.547  89.039  1.00  0.00           H  
ATOM   4129 HG21 ILE   266      61.662  91.182  88.857  1.00  0.00           H  
ATOM   4130 HG22 ILE   266      62.001  92.251  90.266  1.00  0.00           H  
ATOM   4131 HG23 ILE   266      61.701  92.902  88.785  1.00  0.00           H  
ATOM   4132 HD11 ILE   266      64.070  89.036  90.667  1.00  0.00           H  
ATOM   4133 HD12 ILE   266      64.576  90.579  91.371  1.00  0.00           H  
ATOM   4134 HD13 ILE   266      62.889  90.340  90.886  1.00  0.00           H  
ATOM   4135  N   HIE   267      62.425  94.124  86.706  1.00  0.00           N  
ATOM   4136  CA  HIE   267      61.921  95.411  86.209  1.00  0.00           C  
ATOM   4137  C   HIE   267      60.505  95.631  86.645  1.00  0.00           C  
ATOM   4138  O   HIE   267      59.727  94.675  86.644  1.00  0.00           O  
ATOM   4139  CB  HIE   267      61.983  95.502  84.734  1.00  0.00           C  
ATOM   4140  CG  HIE   267      63.327  95.287  84.094  1.00  0.00           C  
ATOM   4141  CD2 HIE   267      63.761  94.112  83.620  1.00  0.00           C  
ATOM   4142  ND1 HIE   267      64.358  96.294  83.895  1.00  0.00           N  
ATOM   4143  CE1 HIE   267      65.275  95.678  83.293  1.00  0.00           C  
ATOM   4144  NE2 HIE   267      65.003  94.372  83.043  1.00  0.00           N  
ATOM   4145  H   HIE   267      61.979  93.304  86.319  1.00  0.00           H  
ATOM   4146  HA  HIE   267      62.498  96.246  86.607  1.00  0.00           H  
ATOM   4147  HB2 HIE   267      61.233  94.848  84.289  1.00  0.00           H  
ATOM   4148  HB3 HIE   267      61.629  96.498  84.468  1.00  0.00           H  
ATOM   4149  HD2 HIE   267      63.232  93.170  83.627  1.00  0.00           H  
ATOM   4150  HE1 HIE   267      66.263  96.042  83.052  1.00  0.00           H  
ATOM   4151  HE2 HIE   267      65.560  93.708  82.523  1.00  0.00           H  
ATOM   4152  N   VAL   268      60.107  96.882  86.923  1.00  0.00           N  
ATOM   4153  CA  VAL   268      58.710  97.364  87.147  1.00  0.00           C  
ATOM   4154  C   VAL   268      58.424  98.639  86.283  1.00  0.00           C  
ATOM   4155  O   VAL   268      59.412  99.407  86.047  1.00  0.00           O  
ATOM   4156  CB  VAL   268      58.504  97.624  88.677  1.00  0.00           C  
ATOM   4157  CG1 VAL   268      59.415  98.670  89.199  1.00  0.00           C  
ATOM   4158  CG2 VAL   268      57.023  98.093  88.930  1.00  0.00           C  
ATOM   4159  H   VAL   268      60.734  97.585  86.558  1.00  0.00           H  
ATOM   4160  HA  VAL   268      58.009  96.585  86.848  1.00  0.00           H  
ATOM   4161  HB  VAL   268      58.812  96.811  89.335  1.00  0.00           H  
ATOM   4162 HG11 VAL   268      60.456  98.379  89.338  1.00  0.00           H  
ATOM   4163 HG12 VAL   268      59.452  99.519  88.515  1.00  0.00           H  
ATOM   4164 HG13 VAL   268      59.013  98.955  90.171  1.00  0.00           H  
ATOM   4165 HG21 VAL   268      56.400  97.451  88.307  1.00  0.00           H  
ATOM   4166 HG22 VAL   268      56.662  97.879  89.936  1.00  0.00           H  
ATOM   4167 HG23 VAL   268      57.004  99.103  88.519  1.00  0.00           H  
ATOM   4168  N   SER   269      57.182  98.872  85.771  1.00  0.00           N  
ATOM   4169  CA  SER   269      56.902  99.951  84.836  1.00  0.00           C  
ATOM   4170  C   SER   269      55.450 100.319  85.001  1.00  0.00           C  
ATOM   4171  O   SER   269      54.642  99.521  85.420  1.00  0.00           O  
ATOM   4172  CB  SER   269      57.119  99.366  83.384  1.00  0.00           C  
ATOM   4173  OG  SER   269      57.098 100.470  82.383  1.00  0.00           O  
ATOM   4174  H   SER   269      56.328  98.376  85.984  1.00  0.00           H  
ATOM   4175  HA  SER   269      57.460 100.864  85.042  1.00  0.00           H  
ATOM   4176  HB2 SER   269      58.004  98.731  83.434  1.00  0.00           H  
ATOM   4177  HB3 SER   269      56.327  98.661  83.131  1.00  0.00           H  
ATOM   4178  HG  SER   269      57.713 101.130  82.711  1.00  0.00           H  
ATOM   4179  N   LEU   270      55.087 101.550  84.644  1.00  0.00           N  
ATOM   4180  CA  LEU   270      53.776 102.180  84.515  1.00  0.00           C  
ATOM   4181  C   LEU   270      53.581 102.692  83.056  1.00  0.00           C  
ATOM   4182  O   LEU   270      54.481 103.318  82.531  1.00  0.00           O  
ATOM   4183  CB  LEU   270      53.668 103.254  85.637  1.00  0.00           C  
ATOM   4184  CG  LEU   270      52.254 103.864  85.806  1.00  0.00           C  
ATOM   4185  CD1 LEU   270      51.947 104.490  87.195  1.00  0.00           C  
ATOM   4186  CD2 LEU   270      52.120 105.039  84.834  1.00  0.00           C  
ATOM   4187  H   LEU   270      55.753 102.052  84.074  1.00  0.00           H  
ATOM   4188  HA  LEU   270      53.089 101.373  84.770  1.00  0.00           H  
ATOM   4189  HB2 LEU   270      53.966 102.733  86.547  1.00  0.00           H  
ATOM   4190  HB3 LEU   270      54.406 104.019  85.397  1.00  0.00           H  
ATOM   4191  HG  LEU   270      51.487 103.095  85.715  1.00  0.00           H  
ATOM   4192 HD11 LEU   270      50.933 104.862  87.339  1.00  0.00           H  
ATOM   4193 HD12 LEU   270      52.189 103.694  87.899  1.00  0.00           H  
ATOM   4194 HD13 LEU   270      52.645 105.275  87.488  1.00  0.00           H  
ATOM   4195 HD21 LEU   270      51.074 105.341  84.896  1.00  0.00           H  
ATOM   4196 HD22 LEU   270      52.826 105.803  85.160  1.00  0.00           H  
ATOM   4197 HD23 LEU   270      52.192 104.610  83.834  1.00  0.00           H  
ATOM   4198  N   LEU   271      52.492 102.332  82.417  1.00  0.00           N  
ATOM   4199  CA  LEU   271      52.145 102.352  81.009  1.00  0.00           C  
ATOM   4200  C   LEU   271      50.745 102.951  80.858  1.00  0.00           C  
ATOM   4201  O   LEU   271      49.920 102.805  81.748  1.00  0.00           O  
ATOM   4202  CB  LEU   271      52.308 100.921  80.426  1.00  0.00           C  
ATOM   4203  CG  LEU   271      53.591 100.090  80.712  1.00  0.00           C  
ATOM   4204  CD1 LEU   271      53.214  99.230  81.913  1.00  0.00           C  
ATOM   4205  CD2 LEU   271      53.967  99.244  79.501  1.00  0.00           C  
ATOM   4206  H   LEU   271      51.779 101.810  82.907  1.00  0.00           H  
ATOM   4207  HA  LEU   271      52.886 102.999  80.538  1.00  0.00           H  
ATOM   4208  HB2 LEU   271      51.449 100.286  80.643  1.00  0.00           H  
ATOM   4209  HB3 LEU   271      52.250 100.977  79.339  1.00  0.00           H  
ATOM   4210  HG  LEU   271      54.379 100.813  80.926  1.00  0.00           H  
ATOM   4211 HD11 LEU   271      52.436  98.492  81.721  1.00  0.00           H  
ATOM   4212 HD12 LEU   271      54.177  98.780  82.156  1.00  0.00           H  
ATOM   4213 HD13 LEU   271      52.857  99.714  82.821  1.00  0.00           H  
ATOM   4214 HD21 LEU   271      54.327  99.733  78.596  1.00  0.00           H  
ATOM   4215 HD22 LEU   271      54.732  98.546  79.843  1.00  0.00           H  
ATOM   4216 HD23 LEU   271      53.061  98.650  79.378  1.00  0.00           H  
ATOM   4217  N   GLU   272      50.449 103.521  79.740  1.00  0.00           N  
ATOM   4218  CA  GLU   272      49.180 104.184  79.428  1.00  0.00           C  
ATOM   4219  C   GLU   272      48.561 103.610  78.139  1.00  0.00           C  
ATOM   4220  O   GLU   272      49.198 103.256  77.121  1.00  0.00           O  
ATOM   4221  CB  GLU   272      49.378 105.798  79.258  1.00  0.00           C  
ATOM   4222  CG  GLU   272      50.404 106.127  78.289  1.00  0.00           C  
ATOM   4223  CD  GLU   272      50.484 107.642  77.943  1.00  0.00           C  
ATOM   4224  OE1 GLU   272      49.846 108.489  78.603  1.00  0.00           O  
ATOM   4225  OE2 GLU   272      51.098 107.904  76.884  1.00  0.00           O1-
ATOM   4226  H   GLU   272      51.214 103.747  79.120  1.00  0.00           H  
ATOM   4227  HA  GLU   272      48.428 104.171  80.216  1.00  0.00           H  
ATOM   4228  HB2 GLU   272      48.424 106.200  78.918  1.00  0.00           H  
ATOM   4229  HB3 GLU   272      49.664 106.160  80.245  1.00  0.00           H  
ATOM   4230  HG2 GLU   272      51.422 105.891  78.598  1.00  0.00           H  
ATOM   4231  HG3 GLU   272      50.313 105.604  77.337  1.00  0.00           H  
ATOM   4232  N   TYR   273      47.198 103.633  78.117  1.00  0.00           N  
ATOM   4233  CA  TYR   273      46.290 103.348  76.988  1.00  0.00           C  
ATOM   4234  C   TYR   273      45.857 104.654  76.215  1.00  0.00           C  
ATOM   4235  O   TYR   273      45.456 105.609  76.888  1.00  0.00           O  
ATOM   4236  CB  TYR   273      45.076 102.556  77.529  1.00  0.00           C  
ATOM   4237  CG  TYR   273      43.958 102.088  76.665  1.00  0.00           C  
ATOM   4238  CD1 TYR   273      43.857 100.768  76.248  1.00  0.00           C  
ATOM   4239  CD2 TYR   273      43.141 103.121  76.071  1.00  0.00           C  
ATOM   4240  CE1 TYR   273      42.808 100.375  75.400  1.00  0.00           C  
ATOM   4241  CE2 TYR   273      42.130 102.683  75.192  1.00  0.00           C  
ATOM   4242  CZ  TYR   273      41.967 101.319  74.829  1.00  0.00           C  
ATOM   4243  OH  TYR   273      40.808 101.016  74.178  1.00  0.00           O  
ATOM   4244  H   TYR   273      46.764 103.773  79.019  1.00  0.00           H  
ATOM   4245  HA  TYR   273      46.823 102.736  76.260  1.00  0.00           H  
ATOM   4246  HB2 TYR   273      45.461 101.789  78.202  1.00  0.00           H  
ATOM   4247  HB3 TYR   273      44.617 103.232  78.250  1.00  0.00           H  
ATOM   4248  HD1 TYR   273      44.516 100.012  76.650  1.00  0.00           H  
ATOM   4249  HD2 TYR   273      43.283 104.175  76.255  1.00  0.00           H  
ATOM   4250  HE1 TYR   273      42.720  99.334  75.129  1.00  0.00           H  
ATOM   4251  HE2 TYR   273      41.450 103.446  74.843  1.00  0.00           H  
ATOM   4252  HH  TYR   273      40.500 101.736  73.622  1.00  0.00           H  
ATOM   4253  N   MET   274      45.866 104.579  74.871  1.00  0.00           N  
ATOM   4254  CA  MET   274      45.243 105.528  73.835  1.00  0.00           C  
ATOM   4255  C   MET   274      44.277 104.849  72.794  1.00  0.00           C  
ATOM   4256  O   MET   274      43.527 105.648  72.264  1.00  0.00           O  
ATOM   4257  CB  MET   274      46.325 106.336  73.217  1.00  0.00           C  
ATOM   4258  CG  MET   274      45.877 107.502  72.325  1.00  0.00           C  
ATOM   4259  SD  MET   274      47.182 108.760  72.260  1.00  0.00           S  
ATOM   4260  CE  MET   274      46.600 110.076  73.320  1.00  0.00           C  
ATOM   4261  H   MET   274      46.345 103.781  74.478  1.00  0.00           H  
ATOM   4262  HA  MET   274      44.633 106.231  74.404  1.00  0.00           H  
ATOM   4263  HB2 MET   274      47.022 106.801  73.914  1.00  0.00           H  
ATOM   4264  HB3 MET   274      46.957 105.677  72.621  1.00  0.00           H  
ATOM   4265  HG2 MET   274      45.586 107.163  71.331  1.00  0.00           H  
ATOM   4266  HG3 MET   274      44.984 107.967  72.743  1.00  0.00           H  
ATOM   4267  HE1 MET   274      45.548 110.341  73.215  1.00  0.00           H  
ATOM   4268  HE2 MET   274      46.780 109.873  74.376  1.00  0.00           H  
ATOM   4269  HE3 MET   274      47.320 110.863  73.097  1.00  0.00           H  
ATOM   4270  N   ALA   275      44.306 103.481  72.649  1.00  0.00           N  
ATOM   4271  CA  ALA   275      43.499 102.749  71.688  1.00  0.00           C  
ATOM   4272  C   ALA   275      43.396 101.234  71.960  1.00  0.00           C  
ATOM   4273  O   ALA   275      44.207 100.582  72.623  1.00  0.00           O  
ATOM   4274  CB  ALA   275      44.022 103.034  70.305  1.00  0.00           C  
ATOM   4275  H   ALA   275      45.002 103.051  73.241  1.00  0.00           H  
ATOM   4276  HA  ALA   275      42.510 103.206  71.686  1.00  0.00           H  
ATOM   4277  HB1 ALA   275      43.387 102.446  69.642  1.00  0.00           H  
ATOM   4278  HB2 ALA   275      43.965 104.105  70.110  1.00  0.00           H  
ATOM   4279  HB3 ALA   275      45.009 102.583  70.201  1.00  0.00           H  
ATOM   4280  N   GLN   276      42.404 100.673  71.271  1.00  0.00           N  
ATOM   4281  CA  GLN   276      41.965  99.307  71.281  1.00  0.00           C  
ATOM   4282  C   GLN   276      42.982  98.339  70.610  1.00  0.00           C  
ATOM   4283  O   GLN   276      43.259  98.541  69.395  1.00  0.00           O  
ATOM   4284  CB  GLN   276      40.515  99.299  70.628  1.00  0.00           C  
ATOM   4285  CG  GLN   276      39.821  97.957  70.377  1.00  0.00           C  
ATOM   4286  CD  GLN   276      39.335  97.189  71.694  1.00  0.00           C  
ATOM   4287  NE2 GLN   276      38.182  96.530  71.517  1.00  0.00           N  
ATOM   4288  OE1 GLN   276      39.866  97.161  72.789  1.00  0.00           O  
ATOM   4289  H   GLN   276      41.967 101.256  70.571  1.00  0.00           H  
ATOM   4290  HA  GLN   276      41.708  99.024  72.302  1.00  0.00           H  
ATOM   4291  HB2 GLN   276      39.853  99.947  71.202  1.00  0.00           H  
ATOM   4292  HB3 GLN   276      40.503  99.912  69.727  1.00  0.00           H  
ATOM   4293  HG2 GLN   276      38.898  98.175  69.839  1.00  0.00           H  
ATOM   4294  HG3 GLN   276      40.552  97.374  69.816  1.00  0.00           H  
ATOM   4295 HE21 GLN   276      37.707  96.045  72.265  1.00  0.00           H  
ATOM   4296 HE22 GLN   276      37.836  96.534  70.568  1.00  0.00           H  
ATOM   4297  N   ASP   277      43.339  97.217  71.168  1.00  0.00           N  
ATOM   4298  CA  ASP   277      44.352  96.270  70.741  1.00  0.00           C  
ATOM   4299  C   ASP   277      45.862  96.751  70.715  1.00  0.00           C  
ATOM   4300  O   ASP   277      46.741  95.916  70.729  1.00  0.00           O  
ATOM   4301  CB  ASP   277      43.835  95.537  69.548  1.00  0.00           C  
ATOM   4302  CG  ASP   277      42.519  94.760  69.708  1.00  0.00           C  
ATOM   4303  OD1 ASP   277      41.979  94.583  70.827  1.00  0.00           O  
ATOM   4304  OD2 ASP   277      42.109  94.114  68.676  1.00  0.00           O1-
ATOM   4305  H   ASP   277      42.830  96.945  71.997  1.00  0.00           H  
ATOM   4306  HA  ASP   277      44.432  95.464  71.469  1.00  0.00           H  
ATOM   4307  HB2 ASP   277      43.701  96.198  68.691  1.00  0.00           H  
ATOM   4308  HB3 ASP   277      44.577  94.796  69.252  1.00  0.00           H  
ATOM   4309  N   ILE   278      46.032  98.047  70.451  1.00  0.00           N  
ATOM   4310  CA  ILE   278      47.308  98.794  70.269  1.00  0.00           C  
ATOM   4311  C   ILE   278      48.063  98.778  71.655  1.00  0.00           C  
ATOM   4312  O   ILE   278      47.433  99.028  72.670  1.00  0.00           O  
ATOM   4313  CB  ILE   278      46.983 100.149  69.885  1.00  0.00           C  
ATOM   4314  CG1 ILE   278      46.846 100.193  68.314  1.00  0.00           C  
ATOM   4315  CG2 ILE   278      47.913 101.317  70.285  1.00  0.00           C  
ATOM   4316  CD1 ILE   278      45.839 101.275  67.717  1.00  0.00           C  
ATOM   4317  H   ILE   278      45.183  98.552  70.238  1.00  0.00           H  
ATOM   4318  HA  ILE   278      47.970  98.278  69.573  1.00  0.00           H  
ATOM   4319  HB  ILE   278      46.078 100.511  70.372  1.00  0.00           H  
ATOM   4320 HG12 ILE   278      47.794 100.491  67.866  1.00  0.00           H  
ATOM   4321 HG13 ILE   278      46.607  99.189  67.963  1.00  0.00           H  
ATOM   4322 HG21 ILE   278      48.834 101.158  69.722  1.00  0.00           H  
ATOM   4323 HG22 ILE   278      47.544 102.306  70.014  1.00  0.00           H  
ATOM   4324 HG23 ILE   278      48.088 101.442  71.353  1.00  0.00           H  
ATOM   4325 HD11 ILE   278      46.123 102.254  68.103  1.00  0.00           H  
ATOM   4326 HD12 ILE   278      45.855 101.150  66.634  1.00  0.00           H  
ATOM   4327 HD13 ILE   278      44.875 101.105  68.196  1.00  0.00           H  
ATOM   4328  N   PRO   279      49.434  98.619  71.694  1.00  0.00           N  
ATOM   4329  CA  PRO   279      50.074  98.381  73.023  1.00  0.00           C  
ATOM   4330  C   PRO   279      50.084  99.535  73.955  1.00  0.00           C  
ATOM   4331  O   PRO   279      50.091 100.762  73.460  1.00  0.00           O  
ATOM   4332  CB  PRO   279      51.526  97.968  72.620  1.00  0.00           C  
ATOM   4333  CG  PRO   279      51.730  98.279  71.104  1.00  0.00           C  
ATOM   4334  CD  PRO   279      50.262  98.267  70.609  1.00  0.00           C  
ATOM   4335  HA  PRO   279      49.592  97.557  73.549  1.00  0.00           H  
ATOM   4336  HB2 PRO   279      52.295  98.435  73.236  1.00  0.00           H  
ATOM   4337  HB3 PRO   279      51.494  96.899  72.830  1.00  0.00           H  
ATOM   4338  HG2 PRO   279      52.250  99.213  70.890  1.00  0.00           H  
ATOM   4339  HG3 PRO   279      52.281  97.452  70.655  1.00  0.00           H  
ATOM   4340  HD2 PRO   279      50.069  98.957  69.787  1.00  0.00           H  
ATOM   4341  HD3 PRO   279      50.070  97.300  70.144  1.00  0.00           H  
ATOM   4342  N   LEU   280      50.212  99.207  75.224  1.00  0.00           N  
ATOM   4343  CA  LEU   280      50.350 100.264  76.245  1.00  0.00           C  
ATOM   4344  C   LEU   280      51.761 100.821  76.149  1.00  0.00           C  
ATOM   4345  O   LEU   280      52.772 100.085  76.074  1.00  0.00           O  
ATOM   4346  CB  LEU   280      49.939  99.741  77.613  1.00  0.00           C  
ATOM   4347  CG  LEU   280      48.628  98.889  77.791  1.00  0.00           C  
ATOM   4348  CD1 LEU   280      48.150  98.865  79.353  1.00  0.00           C  
ATOM   4349  CD2 LEU   280      47.438  99.615  77.100  1.00  0.00           C  
ATOM   4350  H   LEU   280      50.406  98.249  75.479  1.00  0.00           H  
ATOM   4351  HA  LEU   280      49.676 101.101  76.063  1.00  0.00           H  
ATOM   4352  HB2 LEU   280      50.807  99.182  77.962  1.00  0.00           H  
ATOM   4353  HB3 LEU   280      49.822 100.611  78.258  1.00  0.00           H  
ATOM   4354  HG  LEU   280      48.781  97.924  77.309  1.00  0.00           H  
ATOM   4355 HD11 LEU   280      48.880  98.397  80.014  1.00  0.00           H  
ATOM   4356 HD12 LEU   280      48.011  99.898  79.670  1.00  0.00           H  
ATOM   4357 HD13 LEU   280      47.175  98.379  79.357  1.00  0.00           H  
ATOM   4358 HD21 LEU   280      46.485  99.202  77.432  1.00  0.00           H  
ATOM   4359 HD22 LEU   280      47.476 100.688  77.286  1.00  0.00           H  
ATOM   4360 HD23 LEU   280      47.465  99.345  76.045  1.00  0.00           H  
ATOM   4361  N   THR   281      51.867 102.154  76.254  1.00  0.00           N  
ATOM   4362  CA  THR   281      53.057 102.957  76.018  1.00  0.00           C  
ATOM   4363  C   THR   281      53.781 103.200  77.356  1.00  0.00           C  
ATOM   4364  O   THR   281      53.082 103.695  78.242  1.00  0.00           O  
ATOM   4365  CB  THR   281      52.793 104.165  75.266  1.00  0.00           C  
ATOM   4366  CG2 THR   281      53.949 105.005  74.839  1.00  0.00           C  
ATOM   4367  OG1 THR   281      52.252 103.749  74.073  1.00  0.00           O  
ATOM   4368  H   THR   281      51.088 102.689  76.609  1.00  0.00           H  
ATOM   4369  HA  THR   281      53.623 102.320  75.338  1.00  0.00           H  
ATOM   4370  HB  THR   281      52.076 104.759  75.833  1.00  0.00           H  
ATOM   4371  HG1 THR   281      51.302 103.773  74.210  1.00  0.00           H  
ATOM   4372 HG21 THR   281      54.812 104.396  74.571  1.00  0.00           H  
ATOM   4373 HG22 THR   281      53.738 105.626  73.968  1.00  0.00           H  
ATOM   4374 HG23 THR   281      54.230 105.705  75.626  1.00  0.00           H  
ATOM   4375  N   PRO   282      55.027 102.819  77.594  1.00  0.00           N  
ATOM   4376  CA  PRO   282      55.661 103.044  78.929  1.00  0.00           C  
ATOM   4377  C   PRO   282      56.133 104.470  79.094  1.00  0.00           C  
ATOM   4378  O   PRO   282      56.728 104.976  78.153  1.00  0.00           O  
ATOM   4379  CB  PRO   282      56.817 102.018  78.996  1.00  0.00           C  
ATOM   4380  CG  PRO   282      56.965 101.443  77.583  1.00  0.00           C  
ATOM   4381  CD  PRO   282      55.835 102.013  76.722  1.00  0.00           C  
ATOM   4382  HA  PRO   282      54.986 102.841  79.760  1.00  0.00           H  
ATOM   4383  HB2 PRO   282      57.770 102.492  79.226  1.00  0.00           H  
ATOM   4384  HB3 PRO   282      56.552 101.296  79.768  1.00  0.00           H  
ATOM   4385  HG2 PRO   282      57.972 101.597  77.195  1.00  0.00           H  
ATOM   4386  HG3 PRO   282      56.946 100.371  77.779  1.00  0.00           H  
ATOM   4387  HD2 PRO   282      56.158 102.533  75.821  1.00  0.00           H  
ATOM   4388  HD3 PRO   282      55.252 101.167  76.358  1.00  0.00           H  
ATOM   4389  N   ILE   283      55.833 105.056  80.253  1.00  0.00           N  
ATOM   4390  CA  ILE   283      56.198 106.423  80.572  1.00  0.00           C  
ATOM   4391  C   ILE   283      57.083 106.564  81.800  1.00  0.00           C  
ATOM   4392  O   ILE   283      57.482 107.625  82.185  1.00  0.00           O  
ATOM   4393  CB  ILE   283      54.908 107.238  80.659  1.00  0.00           C  
ATOM   4394  CG1 ILE   283      54.075 106.833  81.874  1.00  0.00           C  
ATOM   4395  CG2 ILE   283      54.129 107.170  79.315  1.00  0.00           C  
ATOM   4396  CD1 ILE   283      52.807 107.671  82.075  1.00  0.00           C  
ATOM   4397  H   ILE   283      55.216 104.562  80.881  1.00  0.00           H  
ATOM   4398  HA  ILE   283      56.809 106.788  79.747  1.00  0.00           H  
ATOM   4399  HB  ILE   283      55.282 108.244  80.850  1.00  0.00           H  
ATOM   4400 HG12 ILE   283      53.674 105.827  81.756  1.00  0.00           H  
ATOM   4401 HG13 ILE   283      54.609 106.868  82.824  1.00  0.00           H  
ATOM   4402 HG21 ILE   283      54.837 107.422  78.525  1.00  0.00           H  
ATOM   4403 HG22 ILE   283      53.575 106.239  79.195  1.00  0.00           H  
ATOM   4404 HG23 ILE   283      53.390 107.971  79.274  1.00  0.00           H  
ATOM   4405 HD11 ILE   283      52.865 108.563  81.451  1.00  0.00           H  
ATOM   4406 HD12 ILE   283      51.967 107.058  81.747  1.00  0.00           H  
ATOM   4407 HD13 ILE   283      52.689 107.910  83.132  1.00  0.00           H  
ATOM   4408  N   PHE   284      57.468 105.379  82.400  1.00  0.00           N  
ATOM   4409  CA  PHE   284      58.444 105.194  83.502  1.00  0.00           C  
ATOM   4410  C   PHE   284      58.946 103.802  83.692  1.00  0.00           C  
ATOM   4411  O   PHE   284      58.221 102.867  83.394  1.00  0.00           O  
ATOM   4412  CB  PHE   284      57.773 105.684  84.855  1.00  0.00           C  
ATOM   4413  CG  PHE   284      58.298 105.116  86.103  1.00  0.00           C  
ATOM   4414  CD1 PHE   284      59.463 105.723  86.619  1.00  0.00           C  
ATOM   4415  CD2 PHE   284      57.671 103.993  86.706  1.00  0.00           C  
ATOM   4416  CE1 PHE   284      59.969 105.251  87.860  1.00  0.00           C  
ATOM   4417  CE2 PHE   284      58.184 103.566  88.002  1.00  0.00           C  
ATOM   4418  CZ  PHE   284      59.304 104.161  88.535  1.00  0.00           C  
ATOM   4419  H   PHE   284      57.060 104.507  82.094  1.00  0.00           H  
ATOM   4420  HA  PHE   284      59.353 105.738  83.243  1.00  0.00           H  
ATOM   4421  HB2 PHE   284      57.716 106.771  84.908  1.00  0.00           H  
ATOM   4422  HB3 PHE   284      56.722 105.393  84.851  1.00  0.00           H  
ATOM   4423  HD1 PHE   284      59.952 106.522  86.082  1.00  0.00           H  
ATOM   4424  HD2 PHE   284      56.843 103.488  86.231  1.00  0.00           H  
ATOM   4425  HE1 PHE   284      60.814 105.712  88.350  1.00  0.00           H  
ATOM   4426  HE2 PHE   284      57.674 102.770  88.523  1.00  0.00           H  
ATOM   4427  HZ  PHE   284      59.531 103.847  89.544  1.00  0.00           H  
ATOM   4428  N   THR   285      60.177 103.564  84.194  1.00  0.00           N  
ATOM   4429  CA  THR   285      60.455 102.244  84.692  1.00  0.00           C  
ATOM   4430  C   THR   285      61.402 102.218  85.911  1.00  0.00           C  
ATOM   4431  O   THR   285      62.332 103.028  85.907  1.00  0.00           O  
ATOM   4432  CB  THR   285      61.160 101.423  83.562  1.00  0.00           C  
ATOM   4433  CG2 THR   285      61.259  99.895  83.803  1.00  0.00           C  
ATOM   4434  OG1 THR   285      60.515 101.648  82.313  1.00  0.00           O  
ATOM   4435  H   THR   285      60.845 104.320  84.240  1.00  0.00           H  
ATOM   4436  HA  THR   285      59.580 101.673  85.003  1.00  0.00           H  
ATOM   4437  HB  THR   285      62.166 101.831  83.463  1.00  0.00           H  
ATOM   4438  HG1 THR   285      60.965 102.327  81.806  1.00  0.00           H  
ATOM   4439 HG21 THR   285      61.879  99.658  84.668  1.00  0.00           H  
ATOM   4440 HG22 THR   285      60.261  99.466  83.887  1.00  0.00           H  
ATOM   4441 HG23 THR   285      61.692  99.348  82.966  1.00  0.00           H  
ATOM   4442  N   ASP   286      61.270 101.314  86.841  1.00  0.00           N  
ATOM   4443  CA  ASP   286      62.332 101.080  87.868  1.00  0.00           C  
ATOM   4444  C   ASP   286      62.887  99.652  87.691  1.00  0.00           C  
ATOM   4445  O   ASP   286      62.253  98.774  87.054  1.00  0.00           O  
ATOM   4446  CB  ASP   286      61.760 101.408  89.340  1.00  0.00           C  
ATOM   4447  CG  ASP   286      62.841 101.564  90.427  1.00  0.00           C  
ATOM   4448  OD1 ASP   286      64.065 101.716  90.107  1.00  0.00           O  
ATOM   4449  OD2 ASP   286      62.434 101.752  91.623  1.00  0.00           O1-
ATOM   4450  H   ASP   286      60.532 100.635  86.722  1.00  0.00           H  
ATOM   4451  HA  ASP   286      63.215 101.693  87.686  1.00  0.00           H  
ATOM   4452  HB2 ASP   286      61.118 102.288  89.300  1.00  0.00           H  
ATOM   4453  HB3 ASP   286      61.159 100.556  89.659  1.00  0.00           H  
ATOM   4454  N   THR   287      64.016  99.389  88.236  1.00  0.00           N  
ATOM   4455  CA  THR   287      64.797  98.128  87.987  1.00  0.00           C  
ATOM   4456  C   THR   287      65.958  97.884  89.060  1.00  0.00           C  
ATOM   4457  O   THR   287      66.574  98.710  89.698  1.00  0.00           O  
ATOM   4458  CB  THR   287      65.454  98.218  86.537  1.00  0.00           C  
ATOM   4459  CG2 THR   287      66.383  99.416  86.385  1.00  0.00           C  
ATOM   4460  OG1 THR   287      66.173  97.084  86.206  1.00  0.00           O  
ATOM   4461  H   THR   287      64.463 100.134  88.751  1.00  0.00           H  
ATOM   4462  HA  THR   287      64.074  97.311  87.979  1.00  0.00           H  
ATOM   4463  HB  THR   287      64.604  98.414  85.883  1.00  0.00           H  
ATOM   4464  HG1 THR   287      65.466  96.565  85.818  1.00  0.00           H  
ATOM   4465 HG21 THR   287      65.675 100.226  86.556  1.00  0.00           H  
ATOM   4466 HG22 THR   287      67.103  99.175  87.167  1.00  0.00           H  
ATOM   4467 HG23 THR   287      66.856  99.606  85.422  1.00  0.00           H  
ATOM   4468  N   VAL   288      66.134  96.568  89.281  1.00  0.00           N  
ATOM   4469  CA  VAL   288      67.172  95.972  90.312  1.00  0.00           C  
ATOM   4470  C   VAL   288      67.829  94.836  89.600  1.00  0.00           C  
ATOM   4471  O   VAL   288      67.265  94.215  88.721  1.00  0.00           O  
ATOM   4472  CB  VAL   288      66.470  95.448  91.669  1.00  0.00           C  
ATOM   4473  CG1 VAL   288      65.638  96.634  92.200  1.00  0.00           C  
ATOM   4474  CG2 VAL   288      65.489  94.251  91.398  1.00  0.00           C  
ATOM   4475  H   VAL   288      65.713  95.923  88.627  1.00  0.00           H  
ATOM   4476  HA  VAL   288      67.898  96.754  90.530  1.00  0.00           H  
ATOM   4477  HB  VAL   288      67.297  95.125  92.301  1.00  0.00           H  
ATOM   4478 HG11 VAL   288      64.960  97.038  91.448  1.00  0.00           H  
ATOM   4479 HG12 VAL   288      64.867  96.364  92.923  1.00  0.00           H  
ATOM   4480 HG13 VAL   288      66.371  97.397  92.461  1.00  0.00           H  
ATOM   4481 HG21 VAL   288      64.920  94.084  92.312  1.00  0.00           H  
ATOM   4482 HG22 VAL   288      64.800  94.563  90.613  1.00  0.00           H  
ATOM   4483 HG23 VAL   288      65.977  93.334  91.067  1.00  0.00           H  
ATOM   4484  N   ILE   289      69.056  94.574  90.003  1.00  0.00           N  
ATOM   4485  CA  ILE   289      69.975  93.477  89.552  1.00  0.00           C  
ATOM   4486  C   ILE   289      70.288  92.498  90.761  1.00  0.00           C  
ATOM   4487  O   ILE   289      70.949  92.903  91.726  1.00  0.00           O  
ATOM   4488  CB  ILE   289      71.196  93.926  88.815  1.00  0.00           C  
ATOM   4489  CG1 ILE   289      70.613  94.375  87.361  1.00  0.00           C  
ATOM   4490  CG2 ILE   289      72.272  92.836  88.630  1.00  0.00           C  
ATOM   4491  CD1 ILE   289      71.622  94.678  86.281  1.00  0.00           C  
ATOM   4492  H   ILE   289      69.297  95.220  90.741  1.00  0.00           H  
ATOM   4493  HA  ILE   289      69.381  92.846  88.889  1.00  0.00           H  
ATOM   4494  HB  ILE   289      71.697  94.815  89.198  1.00  0.00           H  
ATOM   4495 HG12 ILE   289      70.033  93.548  86.951  1.00  0.00           H  
ATOM   4496 HG13 ILE   289      69.837  95.110  87.579  1.00  0.00           H  
ATOM   4497 HG21 ILE   289      72.971  93.148  87.854  1.00  0.00           H  
ATOM   4498 HG22 ILE   289      72.780  92.823  89.594  1.00  0.00           H  
ATOM   4499 HG23 ILE   289      71.692  91.933  88.442  1.00  0.00           H  
ATOM   4500 HD11 ILE   289      71.983  93.768  85.801  1.00  0.00           H  
ATOM   4501 HD12 ILE   289      71.156  95.295  85.512  1.00  0.00           H  
ATOM   4502 HD13 ILE   289      72.483  95.276  86.579  1.00  0.00           H  
ATOM   4503  N   PHE   290      69.825  91.256  90.752  1.00  0.00           N  
ATOM   4504  CA  PHE   290      70.431  90.151  91.534  1.00  0.00           C  
ATOM   4505  C   PHE   290      71.620  89.549  90.736  1.00  0.00           C  
ATOM   4506  O   PHE   290      71.534  89.252  89.557  1.00  0.00           O  
ATOM   4507  CB  PHE   290      69.413  89.061  91.933  1.00  0.00           C  
ATOM   4508  CG  PHE   290      68.487  89.498  93.006  1.00  0.00           C  
ATOM   4509  CD1 PHE   290      68.937  89.531  94.283  1.00  0.00           C  
ATOM   4510  CD2 PHE   290      67.110  89.819  92.731  1.00  0.00           C  
ATOM   4511  CE1 PHE   290      68.040  89.885  95.344  1.00  0.00           C  
ATOM   4512  CE2 PHE   290      66.279  90.301  93.693  1.00  0.00           C  
ATOM   4513  CZ  PHE   290      66.710  90.299  95.044  1.00  0.00           C  
ATOM   4514  H   PHE   290      69.382  90.969  89.891  1.00  0.00           H  
ATOM   4515  HA  PHE   290      70.916  90.645  92.375  1.00  0.00           H  
ATOM   4516  HB2 PHE   290      68.801  88.763  91.082  1.00  0.00           H  
ATOM   4517  HB3 PHE   290      69.924  88.140  92.215  1.00  0.00           H  
ATOM   4518  HD1 PHE   290      69.975  89.375  94.540  1.00  0.00           H  
ATOM   4519  HD2 PHE   290      66.790  89.818  91.700  1.00  0.00           H  
ATOM   4520  HE1 PHE   290      68.405  90.009  96.353  1.00  0.00           H  
ATOM   4521  HE2 PHE   290      65.265  90.638  93.534  1.00  0.00           H  
ATOM   4522  HZ  PHE   290      66.038  90.619  95.826  1.00  0.00           H  
ATOM   4523  N   ARG   291      72.687  89.254  91.445  1.00  0.00           N  
ATOM   4524  CA  ARG   291      73.621  88.142  91.122  1.00  0.00           C  
ATOM   4525  C   ARG   291      73.373  86.826  91.826  1.00  0.00           C  
ATOM   4526  O   ARG   291      73.187  86.777  93.049  1.00  0.00           O  
ATOM   4527  CB  ARG   291      75.074  88.635  91.373  1.00  0.00           C  
ATOM   4528  CG  ARG   291      76.081  87.626  90.824  1.00  0.00           C  
ATOM   4529  CD  ARG   291      77.612  87.846  90.951  1.00  0.00           C  
ATOM   4530  NE  ARG   291      78.295  88.721  89.890  1.00  0.00           N  
ATOM   4531  CZ  ARG   291      78.533  88.458  88.671  1.00  0.00           C  
ATOM   4532  NH1 ARG   291      78.231  87.259  88.080  1.00  0.00           N1+
ATOM   4533  NH2 ARG   291      79.036  89.248  87.777  1.00  0.00           N  
ATOM   4534  H   ARG   291      72.818  89.701  92.342  1.00  0.00           H  
ATOM   4535  HA  ARG   291      73.524  87.881  90.068  1.00  0.00           H  
ATOM   4536  HB2 ARG   291      75.219  89.557  90.809  1.00  0.00           H  
ATOM   4537  HB3 ARG   291      75.236  88.823  92.434  1.00  0.00           H  
ATOM   4538  HG2 ARG   291      75.835  86.678  91.304  1.00  0.00           H  
ATOM   4539  HG3 ARG   291      75.829  87.386  89.791  1.00  0.00           H  
ATOM   4540  HD2 ARG   291      77.755  88.263  91.948  1.00  0.00           H  
ATOM   4541  HD3 ARG   291      78.165  86.907  90.934  1.00  0.00           H  
ATOM   4542  HE  ARG   291      78.537  89.650  90.202  1.00  0.00           H  
ATOM   4543 HH11 ARG   291      78.025  86.487  88.698  1.00  0.00           H  
ATOM   4544 HH12 ARG   291      78.494  87.056  87.126  1.00  0.00           H  
ATOM   4545 HH21 ARG   291      79.249  90.193  88.064  1.00  0.00           H  
ATOM   4546 HH22 ARG   291      79.225  88.962  86.827  1.00  0.00           H  
ATOM   4547  N   ILE   292      73.299  85.738  90.999  1.00  0.00           N  
ATOM   4548  CA  ILE   292      73.287  84.321  91.486  1.00  0.00           C  
ATOM   4549  C   ILE   292      74.609  83.737  91.902  1.00  0.00           C  
ATOM   4550  O   ILE   292      75.553  83.852  91.088  1.00  0.00           O  
ATOM   4551  CB  ILE   292      72.577  83.470  90.385  1.00  0.00           C  
ATOM   4552  CG1 ILE   292      71.149  84.043  90.145  1.00  0.00           C  
ATOM   4553  CG2 ILE   292      72.418  82.039  90.937  1.00  0.00           C  
ATOM   4554  CD1 ILE   292      70.227  83.130  89.298  1.00  0.00           C  
ATOM   4555  H   ILE   292      73.517  85.867  90.021  1.00  0.00           H  
ATOM   4556  HA  ILE   292      72.544  84.192  92.273  1.00  0.00           H  
ATOM   4557  HB  ILE   292      73.149  83.501  89.457  1.00  0.00           H  
ATOM   4558 HG12 ILE   292      70.516  84.167  91.023  1.00  0.00           H  
ATOM   4559 HG13 ILE   292      71.249  85.006  89.645  1.00  0.00           H  
ATOM   4560 HG21 ILE   292      71.998  81.515  90.078  1.00  0.00           H  
ATOM   4561 HG22 ILE   292      73.330  81.547  91.274  1.00  0.00           H  
ATOM   4562 HG23 ILE   292      71.752  82.082  91.799  1.00  0.00           H  
ATOM   4563 HD11 ILE   292      69.884  82.255  89.850  1.00  0.00           H  
ATOM   4564 HD12 ILE   292      69.300  83.691  89.184  1.00  0.00           H  
ATOM   4565 HD13 ILE   292      70.734  82.963  88.347  1.00  0.00           H  
ATOM   4566  N   ALA   293      74.727  83.248  93.081  1.00  0.00           N  
ATOM   4567  CA  ALA   293      76.047  82.968  93.720  1.00  0.00           C  
ATOM   4568  C   ALA   293      76.777  81.826  93.034  1.00  0.00           C  
ATOM   4569  O   ALA   293      76.075  80.804  92.732  1.00  0.00           O  
ATOM   4570  CB  ALA   293      75.952  82.616  95.297  1.00  0.00           C  
ATOM   4571  H   ALA   293      73.904  82.904  93.555  1.00  0.00           H  
ATOM   4572  HA  ALA   293      76.627  83.887  93.644  1.00  0.00           H  
ATOM   4573  HB1 ALA   293      75.495  81.640  95.457  1.00  0.00           H  
ATOM   4574  HB2 ALA   293      76.892  82.712  95.841  1.00  0.00           H  
ATOM   4575  HB3 ALA   293      75.217  83.306  95.713  1.00  0.00           H  
ATOM   4576  N   PRO   294      78.132  81.888  92.904  1.00  0.00           N  
ATOM   4577  CA  PRO   294      78.930  80.779  92.323  1.00  0.00           C  
ATOM   4578  C   PRO   294      78.813  79.593  93.335  1.00  0.00           C  
ATOM   4579  O   PRO   294      78.614  79.866  94.509  1.00  0.00           O  
ATOM   4580  CB  PRO   294      80.324  81.346  92.422  1.00  0.00           C  
ATOM   4581  CG  PRO   294      80.422  82.337  93.546  1.00  0.00           C  
ATOM   4582  CD  PRO   294      78.977  82.946  93.522  1.00  0.00           C  
ATOM   4583  HA  PRO   294      78.508  80.512  91.353  1.00  0.00           H  
ATOM   4584  HB2 PRO   294      80.984  80.491  92.566  1.00  0.00           H  
ATOM   4585  HB3 PRO   294      80.496  81.797  91.444  1.00  0.00           H  
ATOM   4586  HG2 PRO   294      80.619  81.827  94.489  1.00  0.00           H  
ATOM   4587  HG3 PRO   294      81.148  83.111  93.298  1.00  0.00           H  
ATOM   4588  HD2 PRO   294      78.630  83.341  94.477  1.00  0.00           H  
ATOM   4589  HD3 PRO   294      79.032  83.825  92.880  1.00  0.00           H  
ATOM   4590  N   TRP   295      79.268  78.428  92.887  1.00  0.00           N  
ATOM   4591  CA  TRP   295      79.460  77.260  93.785  1.00  0.00           C  
ATOM   4592  C   TRP   295      80.888  77.210  94.419  1.00  0.00           C  
ATOM   4593  O   TRP   295      81.909  77.303  93.663  1.00  0.00           O  
ATOM   4594  CB  TRP   295      79.203  75.969  93.057  1.00  0.00           C  
ATOM   4595  CG  TRP   295      79.292  74.675  93.756  1.00  0.00           C  
ATOM   4596  CD1 TRP   295      78.282  73.952  94.400  1.00  0.00           C  
ATOM   4597  CD2 TRP   295      80.392  73.702  93.695  1.00  0.00           C  
ATOM   4598  CE2 TRP   295      80.078  72.565  94.493  1.00  0.00           C  
ATOM   4599  CE3 TRP   295      81.720  73.627  93.183  1.00  0.00           C  
ATOM   4600  NE1 TRP   295      78.702  72.644  94.754  1.00  0.00           N  
ATOM   4601  CZ2 TRP   295      80.943  71.501  94.783  1.00  0.00           C  
ATOM   4602  CZ3 TRP   295      82.643  72.488  93.361  1.00  0.00           C  
ATOM   4603  CH2 TRP   295      82.226  71.478  94.265  1.00  0.00           C  
ATOM   4604  H   TRP   295      79.460  78.293  91.905  1.00  0.00           H  
ATOM   4605  HA  TRP   295      78.744  77.349  94.602  1.00  0.00           H  
ATOM   4606  HB2 TRP   295      78.168  75.993  92.718  1.00  0.00           H  
ATOM   4607  HB3 TRP   295      79.882  75.947  92.205  1.00  0.00           H  
ATOM   4608  HD1 TRP   295      77.317  74.423  94.519  1.00  0.00           H  
ATOM   4609  HE1 TRP   295      78.335  72.086  95.511  1.00  0.00           H  
ATOM   4610  HE3 TRP   295      82.161  74.460  92.656  1.00  0.00           H  
ATOM   4611  HZ2 TRP   295      80.606  70.701  95.425  1.00  0.00           H  
ATOM   4612  HZ3 TRP   295      83.569  72.405  92.810  1.00  0.00           H  
ATOM   4613  HH2 TRP   295      82.864  70.607  94.296  1.00  0.00           H  
ATOM   4614  N   ILE   296      80.993  76.996  95.744  1.00  0.00           N  
ATOM   4615  CA  ILE   296      82.283  77.065  96.411  1.00  0.00           C  
ATOM   4616  C   ILE   296      82.649  75.702  97.006  1.00  0.00           C  
ATOM   4617  O   ILE   296      81.993  75.197  97.904  1.00  0.00           O  
ATOM   4618  CB  ILE   296      82.368  78.088  97.592  1.00  0.00           C  
ATOM   4619  CG1 ILE   296      81.927  79.534  97.227  1.00  0.00           C  
ATOM   4620  CG2 ILE   296      83.757  78.263  98.093  1.00  0.00           C  
ATOM   4621  CD1 ILE   296      82.699  80.173  96.009  1.00  0.00           C  
ATOM   4622  H   ILE   296      80.124  77.011  96.258  1.00  0.00           H  
ATOM   4623  HA  ILE   296      83.053  77.169  95.646  1.00  0.00           H  
ATOM   4624  HB  ILE   296      81.750  77.896  98.469  1.00  0.00           H  
ATOM   4625 HG12 ILE   296      80.874  79.606  96.954  1.00  0.00           H  
ATOM   4626 HG13 ILE   296      81.965  80.092  98.162  1.00  0.00           H  
ATOM   4627 HG21 ILE   296      83.736  79.088  98.806  1.00  0.00           H  
ATOM   4628 HG22 ILE   296      84.073  77.309  98.514  1.00  0.00           H  
ATOM   4629 HG23 ILE   296      84.504  78.501  97.336  1.00  0.00           H  
ATOM   4630 HD11 ILE   296      82.319  81.177  95.822  1.00  0.00           H  
ATOM   4631 HD12 ILE   296      83.735  80.257  96.337  1.00  0.00           H  
ATOM   4632 HD13 ILE   296      82.487  79.625  95.091  1.00  0.00           H  
ATOM   4633  N   MET   297      83.700  75.057  96.487  1.00  0.00           N  
ATOM   4634  CA  MET   297      84.285  73.858  97.057  1.00  0.00           C  
ATOM   4635  C   MET   297      84.836  74.020  98.453  1.00  0.00           C  
ATOM   4636  O   MET   297      85.334  75.096  98.849  1.00  0.00           O  
ATOM   4637  CB  MET   297      85.289  73.230  96.119  1.00  0.00           C  
ATOM   4638  CG  MET   297      85.796  71.800  96.423  1.00  0.00           C  
ATOM   4639  SD  MET   297      86.964  71.222  95.272  1.00  0.00           S  
ATOM   4640  CE  MET   297      85.935  71.089  93.752  1.00  0.00           C  
ATOM   4641  H   MET   297      84.087  75.391  95.616  1.00  0.00           H  
ATOM   4642  HA  MET   297      83.455  73.152  97.093  1.00  0.00           H  
ATOM   4643  HB2 MET   297      84.900  73.414  95.118  1.00  0.00           H  
ATOM   4644  HB3 MET   297      86.234  73.768  96.190  1.00  0.00           H  
ATOM   4645  HG2 MET   297      86.139  71.615  97.441  1.00  0.00           H  
ATOM   4646  HG3 MET   297      84.924  71.153  96.323  1.00  0.00           H  
ATOM   4647  HE1 MET   297      85.047  70.579  94.126  1.00  0.00           H  
ATOM   4648  HE2 MET   297      85.773  72.068  93.300  1.00  0.00           H  
ATOM   4649  HE3 MET   297      86.513  70.608  92.963  1.00  0.00           H  
ATOM   4650  N   THR   298      84.834  72.972  99.247  1.00  0.00           N  
ATOM   4651  CA  THR   298      85.450  72.925 100.546  1.00  0.00           C  
ATOM   4652  C   THR   298      86.900  72.413 100.542  1.00  0.00           C  
ATOM   4653  O   THR   298      87.242  71.387 100.010  1.00  0.00           O  
ATOM   4654  CB  THR   298      84.497  72.039 101.470  1.00  0.00           C  
ATOM   4655  CG2 THR   298      83.114  72.675 101.538  1.00  0.00           C  
ATOM   4656  OG1 THR   298      84.382  70.694 101.115  1.00  0.00           O  
ATOM   4657  H   THR   298      84.337  72.134  98.979  1.00  0.00           H  
ATOM   4658  HA  THR   298      85.437  73.913 101.005  1.00  0.00           H  
ATOM   4659  HB  THR   298      84.934  72.046 102.468  1.00  0.00           H  
ATOM   4660  HG1 THR   298      83.931  70.574 100.276  1.00  0.00           H  
ATOM   4661 HG21 THR   298      82.479  72.112 102.223  1.00  0.00           H  
ATOM   4662 HG22 THR   298      83.145  73.685 101.947  1.00  0.00           H  
ATOM   4663 HG23 THR   298      82.736  72.714 100.516  1.00  0.00           H  
ATOM   4664  N   PRO   299      87.826  73.131 101.198  1.00  0.00           N  
ATOM   4665  CA  PRO   299      89.252  72.886 101.122  1.00  0.00           C  
ATOM   4666  C   PRO   299      89.753  71.685 101.990  1.00  0.00           C  
ATOM   4667  O   PRO   299      89.539  71.645 103.187  1.00  0.00           O  
ATOM   4668  CB  PRO   299      89.924  74.200 101.533  1.00  0.00           C  
ATOM   4669  CG  PRO   299      88.943  74.834 102.433  1.00  0.00           C  
ATOM   4670  CD  PRO   299      87.606  74.406 101.888  1.00  0.00           C  
ATOM   4671  HA  PRO   299      89.559  72.666 100.100  1.00  0.00           H  
ATOM   4672  HB2 PRO   299      90.871  74.050 102.053  1.00  0.00           H  
ATOM   4673  HB3 PRO   299      90.150  74.823 100.668  1.00  0.00           H  
ATOM   4674  HG2 PRO   299      89.040  74.355 103.407  1.00  0.00           H  
ATOM   4675  HG3 PRO   299      89.077  75.905 102.583  1.00  0.00           H  
ATOM   4676  HD2 PRO   299      86.864  74.378 102.685  1.00  0.00           H  
ATOM   4677  HD3 PRO   299      87.361  75.180 101.160  1.00  0.00           H  
ATOM   4678  N   ASN   300      90.578  70.791 101.433  1.00  0.00           N  
ATOM   4679  CA  ASN   300      91.148  69.594 102.012  1.00  0.00           C  
ATOM   4680  C   ASN   300      92.081  69.904 103.240  1.00  0.00           C  
ATOM   4681  O   ASN   300      92.485  69.023 103.992  1.00  0.00           O  
ATOM   4682  CB  ASN   300      91.939  68.750 101.080  1.00  0.00           C  
ATOM   4683  CG  ASN   300      91.099  68.326  99.888  1.00  0.00           C  
ATOM   4684  ND2 ASN   300      91.486  68.240  98.652  1.00  0.00           N  
ATOM   4685  OD1 ASN   300      89.985  67.852 100.067  1.00  0.00           O  
ATOM   4686  H   ASN   300      90.664  70.959 100.441  1.00  0.00           H  
ATOM   4687  HA  ASN   300      90.339  68.994 102.429  1.00  0.00           H  
ATOM   4688  HB2 ASN   300      92.878  69.211 100.772  1.00  0.00           H  
ATOM   4689  HB3 ASN   300      92.164  67.777 101.517  1.00  0.00           H  
ATOM   4690 HD21 ASN   300      90.781  67.934  97.998  1.00  0.00           H  
ATOM   4691 HD22 ASN   300      92.479  68.166  98.482  1.00  0.00           H  
ATOM   4692  N   ILE   301      92.455  71.157 103.542  1.00  0.00           N  
ATOM   4693  CA  ILE   301      93.338  71.521 104.694  1.00  0.00           C  
ATOM   4694  C   ILE   301      92.486  71.953 105.918  1.00  0.00           C  
ATOM   4695  O   ILE   301      93.070  72.057 107.028  1.00  0.00           O  
ATOM   4696  CB  ILE   301      94.328  72.606 104.287  1.00  0.00           C  
ATOM   4697  CG1 ILE   301      93.631  73.903 103.684  1.00  0.00           C  
ATOM   4698  CG2 ILE   301      95.373  72.035 103.304  1.00  0.00           C  
ATOM   4699  CD1 ILE   301      93.794  75.157 104.484  1.00  0.00           C  
ATOM   4700  H   ILE   301      92.016  71.884 102.995  1.00  0.00           H  
ATOM   4701  HA  ILE   301      93.878  70.630 105.017  1.00  0.00           H  
ATOM   4702  HB  ILE   301      94.856  72.765 105.227  1.00  0.00           H  
ATOM   4703 HG12 ILE   301      94.024  74.187 102.707  1.00  0.00           H  
ATOM   4704 HG13 ILE   301      92.568  73.727 103.524  1.00  0.00           H  
ATOM   4705 HG21 ILE   301      94.900  71.850 102.339  1.00  0.00           H  
ATOM   4706 HG22 ILE   301      96.215  72.714 103.171  1.00  0.00           H  
ATOM   4707 HG23 ILE   301      95.849  71.194 103.808  1.00  0.00           H  
ATOM   4708 HD11 ILE   301      94.835  75.391 104.708  1.00  0.00           H  
ATOM   4709 HD12 ILE   301      93.591  75.891 103.705  1.00  0.00           H  
ATOM   4710 HD13 ILE   301      93.124  75.121 105.343  1.00  0.00           H  
ATOM   4711  N   LEU   302      91.208  72.299 105.746  1.00  0.00           N  
ATOM   4712  CA  LEU   302      90.328  72.562 106.832  1.00  0.00           C  
ATOM   4713  C   LEU   302      89.733  71.264 107.435  1.00  0.00           C  
ATOM   4714  O   LEU   302      89.901  70.177 106.910  1.00  0.00           O  
ATOM   4715  CB  LEU   302      89.130  73.479 106.344  1.00  0.00           C  
ATOM   4716  CG  LEU   302      89.558  74.998 106.224  1.00  0.00           C  
ATOM   4717  CD1 LEU   302      88.431  75.932 105.788  1.00  0.00           C  
ATOM   4718  CD2 LEU   302      90.193  75.542 107.464  1.00  0.00           C  
ATOM   4719  H   LEU   302      90.779  72.150 104.844  1.00  0.00           H  
ATOM   4720  HA  LEU   302      90.894  73.094 107.597  1.00  0.00           H  
ATOM   4721  HB2 LEU   302      88.698  73.157 105.396  1.00  0.00           H  
ATOM   4722  HB3 LEU   302      88.314  73.474 107.066  1.00  0.00           H  
ATOM   4723  HG  LEU   302      90.294  75.117 105.429  1.00  0.00           H  
ATOM   4724 HD11 LEU   302      87.727  75.912 106.620  1.00  0.00           H  
ATOM   4725 HD12 LEU   302      88.791  76.955 105.684  1.00  0.00           H  
ATOM   4726 HD13 LEU   302      87.834  75.623 104.930  1.00  0.00           H  
ATOM   4727 HD21 LEU   302      91.233  75.216 107.463  1.00  0.00           H  
ATOM   4728 HD22 LEU   302      90.137  76.630 107.417  1.00  0.00           H  
ATOM   4729 HD23 LEU   302      89.785  75.101 108.373  1.00  0.00           H  
ATOM   4730  N   PRO   303      89.116  71.264 108.643  1.00  0.00           N  
ATOM   4731  CA  PRO   303      88.641  70.073 109.316  1.00  0.00           C  
ATOM   4732  C   PRO   303      87.659  69.216 108.504  1.00  0.00           C  
ATOM   4733  O   PRO   303      87.015  69.755 107.639  1.00  0.00           O  
ATOM   4734  CB  PRO   303      88.024  70.537 110.642  1.00  0.00           C  
ATOM   4735  CG  PRO   303      88.853  71.762 110.970  1.00  0.00           C  
ATOM   4736  CD  PRO   303      89.094  72.390 109.601  1.00  0.00           C  
ATOM   4737  HA  PRO   303      89.482  69.426 109.564  1.00  0.00           H  
ATOM   4738  HB2 PRO   303      86.953  70.736 110.621  1.00  0.00           H  
ATOM   4739  HB3 PRO   303      88.232  69.828 111.444  1.00  0.00           H  
ATOM   4740  HG2 PRO   303      88.440  72.528 111.627  1.00  0.00           H  
ATOM   4741  HG3 PRO   303      89.844  71.401 111.243  1.00  0.00           H  
ATOM   4742  HD2 PRO   303      88.302  73.107 109.384  1.00  0.00           H  
ATOM   4743  HD3 PRO   303      90.024  72.957 109.632  1.00  0.00           H  
ATOM   4744  N   PRO   304      87.590  67.893 108.773  1.00  0.00           N  
ATOM   4745  CA  PRO   304      86.471  67.117 108.289  1.00  0.00           C  
ATOM   4746  C   PRO   304      85.164  67.416 109.103  1.00  0.00           C  
ATOM   4747  O   PRO   304      85.166  67.398 110.319  1.00  0.00           O  
ATOM   4748  CB  PRO   304      87.039  65.700 108.417  1.00  0.00           C  
ATOM   4749  CG  PRO   304      87.759  65.710 109.736  1.00  0.00           C  
ATOM   4750  CD  PRO   304      88.431  67.055 109.629  1.00  0.00           C  
ATOM   4751  HA  PRO   304      86.195  67.290 107.249  1.00  0.00           H  
ATOM   4752  HB2 PRO   304      86.229  64.973 108.477  1.00  0.00           H  
ATOM   4753  HB3 PRO   304      87.646  65.364 107.576  1.00  0.00           H  
ATOM   4754  HG2 PRO   304      87.130  65.690 110.625  1.00  0.00           H  
ATOM   4755  HG3 PRO   304      88.443  64.861 109.722  1.00  0.00           H  
ATOM   4756  HD2 PRO   304      88.598  67.359 110.662  1.00  0.00           H  
ATOM   4757  HD3 PRO   304      89.467  67.008 109.293  1.00  0.00           H  
ATOM   4758  N   VAL   305      84.044  67.416 108.408  1.00  0.00           N  
ATOM   4759  CA  VAL   305      82.689  67.614 109.061  1.00  0.00           C  
ATOM   4760  C   VAL   305      81.817  66.326 109.039  1.00  0.00           C  
ATOM   4761  O   VAL   305      81.047  66.054 109.934  1.00  0.00           O  
ATOM   4762  CB  VAL   305      81.812  68.681 108.240  1.00  0.00           C  
ATOM   4763  CG1 VAL   305      80.375  68.827 108.777  1.00  0.00           C  
ATOM   4764  CG2 VAL   305      82.448  70.052 108.396  1.00  0.00           C  
ATOM   4765  H   VAL   305      84.156  67.482 107.406  1.00  0.00           H  
ATOM   4766  HA  VAL   305      82.831  67.960 110.085  1.00  0.00           H  
ATOM   4767  HB  VAL   305      81.699  68.441 107.183  1.00  0.00           H  
ATOM   4768 HG11 VAL   305      80.370  69.027 109.849  1.00  0.00           H  
ATOM   4769 HG12 VAL   305      79.900  69.726 108.386  1.00  0.00           H  
ATOM   4770 HG13 VAL   305      79.721  67.986 108.546  1.00  0.00           H  
ATOM   4771 HG21 VAL   305      81.879  70.799 107.842  1.00  0.00           H  
ATOM   4772 HG22 VAL   305      82.447  70.337 109.449  1.00  0.00           H  
ATOM   4773 HG23 VAL   305      83.460  69.991 107.995  1.00  0.00           H  
ATOM   4774  N   SER   306      82.042  65.469 108.012  1.00  0.00           N  
ATOM   4775  CA  SER   306      81.448  64.180 107.750  1.00  0.00           C  
ATOM   4776  C   SER   306      82.331  63.354 106.787  1.00  0.00           C  
ATOM   4777  O   SER   306      82.957  63.898 105.881  1.00  0.00           O  
ATOM   4778  CB  SER   306      80.021  64.258 107.348  1.00  0.00           C  
ATOM   4779  OG  SER   306      79.735  65.079 106.263  1.00  0.00           O  
ATOM   4780  H   SER   306      82.712  65.650 107.278  1.00  0.00           H  
ATOM   4781  HA  SER   306      81.384  63.645 108.698  1.00  0.00           H  
ATOM   4782  HB2 SER   306      79.769  63.238 107.057  1.00  0.00           H  
ATOM   4783  HB3 SER   306      79.537  64.598 108.263  1.00  0.00           H  
ATOM   4784  HG  SER   306      78.812  65.339 106.300  1.00  0.00           H  
ATOM   4785  N   VAL   307      82.456  62.046 106.976  1.00  0.00           N  
ATOM   4786  CA  VAL   307      83.454  61.165 106.216  1.00  0.00           C  
ATOM   4787  C   VAL   307      82.610  59.984 105.647  1.00  0.00           C  
ATOM   4788  O   VAL   307      82.119  59.080 106.367  1.00  0.00           O  
ATOM   4789  CB  VAL   307      84.582  60.697 107.148  1.00  0.00           C  
ATOM   4790  CG1 VAL   307      85.538  59.677 106.634  1.00  0.00           C  
ATOM   4791  CG2 VAL   307      85.401  61.773 107.677  1.00  0.00           C  
ATOM   4792  H   VAL   307      82.006  61.642 107.785  1.00  0.00           H  
ATOM   4793  HA  VAL   307      83.926  61.753 105.429  1.00  0.00           H  
ATOM   4794  HB  VAL   307      84.220  60.160 108.025  1.00  0.00           H  
ATOM   4795 HG11 VAL   307      85.020  58.834 106.177  1.00  0.00           H  
ATOM   4796 HG12 VAL   307      86.062  60.087 105.772  1.00  0.00           H  
ATOM   4797 HG13 VAL   307      86.271  59.322 107.359  1.00  0.00           H  
ATOM   4798 HG21 VAL   307      84.683  62.325 108.285  1.00  0.00           H  
ATOM   4799 HG22 VAL   307      86.110  61.386 108.409  1.00  0.00           H  
ATOM   4800 HG23 VAL   307      85.787  62.248 106.775  1.00  0.00           H  
ATOM   4801  N   PHE   308      82.557  59.906 104.316  1.00  0.00           N  
ATOM   4802  CA  PHE   308      82.042  58.730 103.543  1.00  0.00           C  
ATOM   4803  C   PHE   308      83.177  57.707 103.134  1.00  0.00           C  
ATOM   4804  O   PHE   308      84.260  58.148 102.663  1.00  0.00           O  
ATOM   4805  CB  PHE   308      81.226  59.237 102.249  1.00  0.00           C  
ATOM   4806  CG  PHE   308      80.169  60.202 102.577  1.00  0.00           C  
ATOM   4807  CD1 PHE   308      80.310  61.548 102.821  1.00  0.00           C  
ATOM   4808  CD2 PHE   308      78.853  59.653 102.557  1.00  0.00           C  
ATOM   4809  CE1 PHE   308      79.162  62.436 103.061  1.00  0.00           C  
ATOM   4810  CE2 PHE   308      77.819  60.505 102.796  1.00  0.00           C  
ATOM   4811  CZ  PHE   308      77.837  61.891 103.022  1.00  0.00           C  
ATOM   4812  H   PHE   308      82.992  60.658 103.800  1.00  0.00           H  
ATOM   4813  HA  PHE   308      81.291  58.129 104.057  1.00  0.00           H  
ATOM   4814  HB2 PHE   308      81.980  59.672 101.592  1.00  0.00           H  
ATOM   4815  HB3 PHE   308      80.765  58.397 101.730  1.00  0.00           H  
ATOM   4816  HD1 PHE   308      81.279  62.026 102.783  1.00  0.00           H  
ATOM   4817  HD2 PHE   308      78.598  58.615 102.403  1.00  0.00           H  
ATOM   4818  HE1 PHE   308      79.349  63.476 103.284  1.00  0.00           H  
ATOM   4819  HE2 PHE   308      76.820  60.095 102.814  1.00  0.00           H  
ATOM   4820  HZ  PHE   308      76.962  62.472 103.273  1.00  0.00           H  
ATOM   4821  N   VAL   309      82.934  56.392 103.344  1.00  0.00           N  
ATOM   4822  CA  VAL   309      83.985  55.351 103.156  1.00  0.00           C  
ATOM   4823  C   VAL   309      83.429  54.058 102.601  1.00  0.00           C  
ATOM   4824  O   VAL   309      82.246  53.829 102.956  1.00  0.00           O  
ATOM   4825  CB  VAL   309      84.718  55.099 104.497  1.00  0.00           C  
ATOM   4826  CG1 VAL   309      83.708  54.667 105.530  1.00  0.00           C  
ATOM   4827  CG2 VAL   309      85.750  54.052 104.531  1.00  0.00           C  
ATOM   4828  H   VAL   309      82.037  56.112 103.713  1.00  0.00           H  
ATOM   4829  HA  VAL   309      84.711  55.702 102.423  1.00  0.00           H  
ATOM   4830  HB  VAL   309      85.214  55.998 104.863  1.00  0.00           H  
ATOM   4831 HG11 VAL   309      83.123  53.772 105.317  1.00  0.00           H  
ATOM   4832 HG12 VAL   309      84.298  54.509 106.434  1.00  0.00           H  
ATOM   4833 HG13 VAL   309      82.947  55.356 105.897  1.00  0.00           H  
ATOM   4834 HG21 VAL   309      86.230  53.947 105.504  1.00  0.00           H  
ATOM   4835 HG22 VAL   309      85.371  53.030 104.524  1.00  0.00           H  
ATOM   4836 HG23 VAL   309      86.474  54.281 103.748  1.00  0.00           H  
ATOM   4837  N   CYS   310      84.166  53.291 101.823  1.00  0.00           N  
ATOM   4838  CA  CYS   310      83.613  52.080 101.178  1.00  0.00           C  
ATOM   4839  C   CYS   310      84.559  50.871 101.282  1.00  0.00           C  
ATOM   4840  O   CYS   310      85.784  50.887 101.193  1.00  0.00           O  
ATOM   4841  CB  CYS   310      83.283  52.422  99.784  1.00  0.00           C  
ATOM   4842  SG  CYS   310      82.367  51.063  98.992  1.00  0.00           S  
ATOM   4843  H   CYS   310      85.138  53.484 101.631  1.00  0.00           H  
ATOM   4844  HA  CYS   310      82.674  51.913 101.707  1.00  0.00           H  
ATOM   4845  HB2 CYS   310      82.600  53.269  99.839  1.00  0.00           H  
ATOM   4846  HB3 CYS   310      84.170  52.608  99.178  1.00  0.00           H  
ATOM   4847  HG  CYS   310      81.301  51.197  99.787  1.00  0.00           H  
ATOM   4848  N   CYS   311      83.903  49.681 101.570  1.00  0.00           N  
ATOM   4849  CA  CYS   311      84.574  48.497 102.129  1.00  0.00           C  
ATOM   4850  C   CYS   311      83.638  47.294 102.186  1.00  0.00           C  
ATOM   4851  O   CYS   311      82.409  47.473 102.157  1.00  0.00           O  
ATOM   4852  CB  CYS   311      84.845  48.914 103.551  1.00  0.00           C  
ATOM   4853  SG  CYS   311      83.321  49.447 104.417  1.00  0.00           S  
ATOM   4854  H   CYS   311      82.901  49.813 101.564  1.00  0.00           H  
ATOM   4855  HA  CYS   311      85.494  48.242 101.603  1.00  0.00           H  
ATOM   4856  HB2 CYS   311      85.131  48.026 104.115  1.00  0.00           H  
ATOM   4857  HB3 CYS   311      85.651  49.645 103.620  1.00  0.00           H  
ATOM   4858  HG  CYS   311      82.698  48.306 104.111  1.00  0.00           H  
ATOM   4859  N   MET   312      84.089  46.046 102.200  1.00  0.00           N  
ATOM   4860  CA  MET   312      85.487  45.516 102.328  1.00  0.00           C  
ATOM   4861  C   MET   312      85.713  44.356 101.366  1.00  0.00           C  
ATOM   4862  O   MET   312      86.845  43.825 101.222  1.00  0.00           O  
ATOM   4863  CB  MET   312      85.741  45.129 103.776  1.00  0.00           C  
ATOM   4864  CG  MET   312      84.973  43.820 104.144  1.00  0.00           C  
ATOM   4865  SD  MET   312      83.214  44.010 104.405  1.00  0.00           S  
ATOM   4866  CE  MET   312      83.242  44.930 105.946  1.00  0.00           C  
ATOM   4867  H   MET   312      83.420  45.324 102.425  1.00  0.00           H  
ATOM   4868  HA  MET   312      86.235  46.241 102.007  1.00  0.00           H  
ATOM   4869  HB2 MET   312      86.795  44.853 103.818  1.00  0.00           H  
ATOM   4870  HB3 MET   312      85.586  45.925 104.504  1.00  0.00           H  
ATOM   4871  HG2 MET   312      85.160  43.033 103.414  1.00  0.00           H  
ATOM   4872  HG3 MET   312      85.173  43.217 105.029  1.00  0.00           H  
ATOM   4873  HE1 MET   312      83.156  45.997 105.741  1.00  0.00           H  
ATOM   4874  HE2 MET   312      82.341  44.762 106.536  1.00  0.00           H  
ATOM   4875  HE3 MET   312      84.090  44.757 106.610  1.00  0.00           H  
ATOM   4876  N   LYS   313      84.646  43.858 100.745  1.00  0.00           N  
ATOM   4877  CA  LYS   313      84.767  42.585  99.866  1.00  0.00           C  
ATOM   4878  C   LYS   313      83.686  42.499  98.858  1.00  0.00           C  
ATOM   4879  O   LYS   313      82.603  42.992  99.122  1.00  0.00           O  
ATOM   4880  CB  LYS   313      84.778  41.396 100.789  1.00  0.00           C  
ATOM   4881  CG  LYS   313      83.504  41.109 101.636  1.00  0.00           C  
ATOM   4882  CD  LYS   313      83.730  39.982 102.771  1.00  0.00           C  
ATOM   4883  CE  LYS   313      84.130  38.569 102.253  1.00  0.00           C  
ATOM   4884  NZ  LYS   313      83.009  38.074 101.336  1.00  0.00           N1+
ATOM   4885  H   LYS   313      83.750  44.307 100.872  1.00  0.00           H  
ATOM   4886  HA  LYS   313      85.646  42.560  99.223  1.00  0.00           H  
ATOM   4887  HB2 LYS   313      84.922  40.454 100.260  1.00  0.00           H  
ATOM   4888  HB3 LYS   313      85.611  41.541 101.477  1.00  0.00           H  
ATOM   4889  HG2 LYS   313      83.044  42.010 102.043  1.00  0.00           H  
ATOM   4890  HG3 LYS   313      82.735  40.650 101.014  1.00  0.00           H  
ATOM   4891  HD2 LYS   313      84.506  40.501 103.334  1.00  0.00           H  
ATOM   4892  HD3 LYS   313      82.816  39.915 103.362  1.00  0.00           H  
ATOM   4893  HE2 LYS   313      85.083  38.650 101.730  1.00  0.00           H  
ATOM   4894  HE3 LYS   313      84.405  37.863 103.037  1.00  0.00           H  
ATOM   4895  HZ1 LYS   313      82.030  38.130 101.576  1.00  0.00           H  
ATOM   4896  HZ2 LYS   313      83.065  38.444 100.398  1.00  0.00           H  
ATOM   4897  HZ3 LYS   313      83.107  37.072 101.252  1.00  0.00           H  
ATOM   4898  N   ASP   314      83.869  41.723  97.804  1.00  0.00           N  
ATOM   4899  CA  ASP   314      85.040  40.888  97.298  1.00  0.00           C  
ATOM   4900  C   ASP   314      85.776  41.703  96.248  1.00  0.00           C  
ATOM   4901  O   ASP   314      86.815  42.260  96.712  1.00  0.00           O  
ATOM   4902  CB  ASP   314      84.479  39.629  96.635  1.00  0.00           C  
ATOM   4903  CG  ASP   314      83.495  38.765  97.482  1.00  0.00           C  
ATOM   4904  OD1 ASP   314      83.708  38.413  98.702  1.00  0.00           O  
ATOM   4905  OD2 ASP   314      82.543  38.248  96.854  1.00  0.00           O1-
ATOM   4906  OXT ASP   314      85.340  41.953  95.100  1.00  0.00           O1-
ATOM   4907  H   ASP   314      83.044  41.647  97.226  1.00  0.00           H  
ATOM   4908  HA  ASP   314      85.712  40.557  98.090  1.00  0.00           H  
ATOM   4909  HB2 ASP   314      83.959  39.854  95.704  1.00  0.00           H  
ATOM   4910  HB3 ASP   314      85.318  39.081  96.206  1.00  0.00           H  
ATOM   4911  N   THR   315      89.904  61.560 115.869  1.00  0.00           N  
ATOM   4912  CA  THR   315      88.951  62.421 115.157  1.00  0.00           C  
ATOM   4913  C   THR   315      87.579  62.312 115.840  1.00  0.00           C  
ATOM   4914  O   THR   315      87.102  61.284 116.077  1.00  0.00           O  
ATOM   4915  CB  THR   315      88.777  62.056 113.688  1.00  0.00           C  
ATOM   4916  CG2 THR   315      88.294  60.735 113.299  1.00  0.00           C  
ATOM   4917  OG1 THR   315      87.795  62.856 113.103  1.00  0.00           O  
ATOM   4918  HA  THR   315      89.370  63.427 115.202  1.00  0.00           H  
ATOM   4919  HB  THR   315      89.717  62.222 113.162  1.00  0.00           H  
ATOM   4920  HG1 THR   315      88.024  63.786 113.037  1.00  0.00           H  
ATOM   4921 HG21 THR   315      89.153  60.093 113.492  1.00  0.00           H  
ATOM   4922 HG22 THR   315      87.357  60.331 113.685  1.00  0.00           H  
ATOM   4923 HG23 THR   315      88.191  60.731 112.214  1.00  0.00           H  
ATOM   4924  H1  THR   315      89.818  61.848 116.833  1.00  0.00           H  
ATOM   4925  H2  THR   315      90.857  61.710 115.570  1.00  0.00           H  
ATOM   4926  H3  THR   315      89.616  60.600 115.744  1.00  0.00           H  
ATOM   4927  N   ASN   316      86.907  63.497 115.998  1.00  0.00           N  
ATOM   4928  CA  ASN   316      85.554  63.705 116.302  1.00  0.00           C  
ATOM   4929  C   ASN   316      84.554  63.229 115.178  1.00  0.00           C  
ATOM   4930  O   ASN   316      83.382  63.022 115.532  1.00  0.00           O  
ATOM   4931  CB  ASN   316      85.326  65.130 116.794  1.00  0.00           C  
ATOM   4932  CG  ASN   316      85.730  65.101 118.263  1.00  0.00           C  
ATOM   4933  ND2 ASN   316      86.894  65.519 118.621  1.00  0.00           N  
ATOM   4934  OD1 ASN   316      84.988  64.687 119.168  1.00  0.00           O  
ATOM   4935  H   ASN   316      87.423  64.330 115.751  1.00  0.00           H  
ATOM   4936  HA  ASN   316      85.253  63.021 117.096  1.00  0.00           H  
ATOM   4937  HB2 ASN   316      86.011  65.808 116.286  1.00  0.00           H  
ATOM   4938  HB3 ASN   316      84.284  65.432 116.685  1.00  0.00           H
[truncated: 1,315,149 more chars]
