# Supplementary material for: Molecular Mechanism of Protein Arginine Deiminase 2: A Study Involving Multiple Microsecond Long Molecular Dynamics Simulations
Source: Biochemistry. 2022 Jun 23;61(13):1286–97. doi: 10.1021/acs.biochem.2c00158 (PMC9260958; doi:10.1021/acs.biochem.2c00158)
Supplement: Supplementary file 2 — bi2c00158_si_002.zip [file bi2c00158_si_002.zip › closest/ps4-04-100w-last-frame.pdb]

ATOM      1  N   ARG     1      64.282 108.792  64.911  1.00  0.00           N  
ATOM      2  CA  ARG     1      63.280 108.417  65.954  1.00  0.00           C  
ATOM      3  C   ARG     1      61.993 109.156  65.562  1.00  0.00           C  
ATOM      4  O   ARG     1      61.973 110.353  65.212  1.00  0.00           O  
ATOM      5  CB  ARG     1      63.729 108.687  67.413  1.00  0.00           C  
ATOM      6  CG  ARG     1      64.940 107.863  67.930  1.00  0.00           C  
ATOM      7  CD  ARG     1      64.982 107.928  69.459  1.00  0.00           C  
ATOM      8  NE  ARG     1      65.558 109.185  69.894  1.00  0.00           N  
ATOM      9  CZ  ARG     1      65.713 109.462  71.134  1.00  0.00           C  
ATOM     10  NH1 ARG     1      65.360 108.713  72.119  1.00  0.00           N1+
ATOM     11  NH2 ARG     1      66.132 110.649  71.367  1.00  0.00           N  
ATOM     12  HA  ARG     1      63.001 107.370  65.837  1.00  0.00           H  
ATOM     13  HB2 ARG     1      63.814 109.770  67.496  1.00  0.00           H  
ATOM     14  HB3 ARG     1      62.868 108.359  67.996  1.00  0.00           H  
ATOM     15  HG2 ARG     1      64.737 106.852  67.577  1.00  0.00           H  
ATOM     16  HG3 ARG     1      65.929 108.174  67.592  1.00  0.00           H  
ATOM     17  HD2 ARG     1      64.051 107.777  70.005  1.00  0.00           H  
ATOM     18  HD3 ARG     1      65.719 107.201  69.801  1.00  0.00           H  
ATOM     19  HE  ARG     1      66.090 109.782  69.276  1.00  0.00           H  
ATOM     20 HH11 ARG     1      64.888 107.856  71.869  1.00  0.00           H  
ATOM     21 HH12 ARG     1      65.513 109.065  73.053  1.00  0.00           H  
ATOM     22 HH21 ARG     1      66.510 111.192  70.603  1.00  0.00           H  
ATOM     23 HH22 ARG     1      66.433 110.905  72.296  1.00  0.00           H  
ATOM     24  H1  ARG     1      65.213 108.402  64.926  1.00  0.00           H  
ATOM     25  H2  ARG     1      64.430 109.790  64.971  1.00  0.00           H  
ATOM     26  H3  ARG     1      63.949 108.557  63.987  1.00  0.00           H  
ATOM     27  N   GLU     2      60.864 108.439  65.342  1.00  0.00           N  
ATOM     28  CA  GLU     2      59.758 108.890  64.469  1.00  0.00           C  
ATOM     29  C   GLU     2      58.434 108.261  64.885  1.00  0.00           C  
ATOM     30  O   GLU     2      58.419 107.129  65.395  1.00  0.00           O  
ATOM     31  CB  GLU     2      59.987 108.733  62.956  1.00  0.00           C  
ATOM     32  CG  GLU     2      60.582 107.372  62.444  1.00  0.00           C  
ATOM     33  CD  GLU     2      61.993 107.108  63.009  1.00  0.00           C  
ATOM     34  OE1 GLU     2      63.013 107.602  62.533  1.00  0.00           O  
ATOM     35  OE2 GLU     2      62.174 106.236  63.965  1.00  0.00           O1-
ATOM     36  H   GLU     2      60.893 107.440  65.486  1.00  0.00           H  
ATOM     37  HA  GLU     2      59.666 109.958  64.663  1.00  0.00           H  
ATOM     38  HB2 GLU     2      58.997 108.856  62.519  1.00  0.00           H  
ATOM     39  HB3 GLU     2      60.617 109.563  62.638  1.00  0.00           H  
ATOM     40  HG2 GLU     2      59.820 106.636  62.700  1.00  0.00           H  
ATOM     41  HG3 GLU     2      60.559 107.320  61.355  1.00  0.00           H  
ATOM     42  N   ARG     3      57.331 108.998  64.765  1.00  0.00           N  
ATOM     43  CA  ARG     3      55.930 108.449  64.887  1.00  0.00           C  
ATOM     44  C   ARG     3      54.875 109.193  64.051  1.00  0.00           C  
ATOM     45  O   ARG     3      54.972 110.421  64.116  1.00  0.00           O  
ATOM     46  CB  ARG     3      55.599 108.472  66.429  1.00  0.00           C  
ATOM     47  CG  ARG     3      54.243 107.839  66.673  1.00  0.00           C  
ATOM     48  CD  ARG     3      53.724 107.735  68.094  1.00  0.00           C  
ATOM     49  NE  ARG     3      52.403 107.090  68.118  1.00  0.00           N  
ATOM     50  CZ  ARG     3      51.462 107.219  68.990  1.00  0.00           C  
ATOM     51  NH1 ARG     3      51.421 108.183  69.788  1.00  0.00           N1+
ATOM     52  NH2 ARG     3      50.595 106.249  69.021  1.00  0.00           N  
ATOM     53  H   ARG     3      57.424 109.866  64.257  1.00  0.00           H  
ATOM     54  HA  ARG     3      55.855 107.421  64.531  1.00  0.00           H  
ATOM     55  HB2 ARG     3      56.338 107.888  66.977  1.00  0.00           H  
ATOM     56  HB3 ARG     3      55.542 109.439  66.929  1.00  0.00           H  
ATOM     57  HG2 ARG     3      53.549 108.437  66.082  1.00  0.00           H  
ATOM     58  HG3 ARG     3      54.305 106.833  66.257  1.00  0.00           H  
ATOM     59  HD2 ARG     3      54.410 107.083  68.635  1.00  0.00           H  
ATOM     60  HD3 ARG     3      53.736 108.687  68.625  1.00  0.00           H  
ATOM     61  HE  ARG     3      52.337 106.228  67.595  1.00  0.00           H  
ATOM     62 HH11 ARG     3      52.012 108.992  69.658  1.00  0.00           H  
ATOM     63 HH12 ARG     3      50.732 108.079  70.519  1.00  0.00           H  
ATOM     64 HH21 ARG     3      50.530 105.704  68.173  1.00  0.00           H  
ATOM     65 HH22 ARG     3      49.822 106.381  69.657  1.00  0.00           H  
ATOM     66  N   THR     4      53.871 108.574  63.439  1.00  0.00           N  
ATOM     67  CA  THR     4      52.704 109.192  62.713  1.00  0.00           C  
ATOM     68  C   THR     4      51.656 109.318  63.787  1.00  0.00           C  
ATOM     69  O   THR     4      51.428 108.427  64.611  1.00  0.00           O  
ATOM     70  CB  THR     4      52.242 108.283  61.524  1.00  0.00           C  
ATOM     71  CG2 THR     4      51.059 108.699  60.722  1.00  0.00           C  
ATOM     72  OG1 THR     4      53.343 108.188  60.574  1.00  0.00           O  
ATOM     73  H   THR     4      53.917 107.566  63.399  1.00  0.00           H  
ATOM     74  HA  THR     4      53.075 110.121  62.278  1.00  0.00           H  
ATOM     75  HB  THR     4      51.978 107.333  61.989  1.00  0.00           H  
ATOM     76  HG1 THR     4      53.953 107.565  60.975  1.00  0.00           H  
ATOM     77 HG21 THR     4      51.154 108.261  59.729  1.00  0.00           H  
ATOM     78 HG22 THR     4      50.103 108.541  61.221  1.00  0.00           H  
ATOM     79 HG23 THR     4      51.144 109.738  60.405  1.00  0.00           H  
ATOM     80  N   VAL     5      50.814 110.370  63.611  1.00  0.00           N  
ATOM     81  CA  VAL     5      49.426 110.500  64.173  1.00  0.00           C  
ATOM     82  C   VAL     5      48.628 111.169  63.125  1.00  0.00           C  
ATOM     83  O   VAL     5      49.009 112.222  62.677  1.00  0.00           O  
ATOM     84  CB  VAL     5      49.436 111.180  65.557  1.00  0.00           C  
ATOM     85  CG1 VAL     5      47.945 111.333  66.128  1.00  0.00           C  
ATOM     86  CG2 VAL     5      50.345 110.425  66.568  1.00  0.00           C  
ATOM     87  H   VAL     5      51.105 111.049  62.922  1.00  0.00           H  
ATOM     88  HA  VAL     5      49.039 109.494  64.335  1.00  0.00           H  
ATOM     89  HB  VAL     5      49.868 112.153  65.326  1.00  0.00           H  
ATOM     90 HG11 VAL     5      47.337 112.081  65.619  1.00  0.00           H  
ATOM     91 HG12 VAL     5      47.432 110.373  66.078  1.00  0.00           H  
ATOM     92 HG13 VAL     5      47.896 111.530  67.199  1.00  0.00           H  
ATOM     93 HG21 VAL     5      50.277 110.758  67.604  1.00  0.00           H  
ATOM     94 HG22 VAL     5      50.236 109.343  66.634  1.00  0.00           H  
ATOM     95 HG23 VAL     5      51.355 110.514  66.167  1.00  0.00           H  
ATOM     96  N   ARG     6      47.508 110.539  62.744  1.00  0.00           N  
ATOM     97  CA  ARG     6      46.578 110.984  61.748  1.00  0.00           C  
ATOM     98  C   ARG     6      45.547 111.916  62.368  1.00  0.00           C  
ATOM     99  O   ARG     6      44.873 111.552  63.383  1.00  0.00           O  
ATOM    100  CB  ARG     6      45.901 109.657  61.140  1.00  0.00           C  
ATOM    101  CG  ARG     6      45.167 109.683  59.812  1.00  0.00           C  
ATOM    102  CD  ARG     6      46.033 109.653  58.539  1.00  0.00           C  
ATOM    103  NE  ARG     6      46.829 108.391  58.430  1.00  0.00           N  
ATOM    104  CZ  ARG     6      47.190 107.931  57.258  1.00  0.00           C  
ATOM    105  NH1 ARG     6      47.238 108.613  56.234  1.00  0.00           N1+
ATOM    106  NH2 ARG     6      47.745 106.745  57.260  1.00  0.00           N  
ATOM    107  H   ARG     6      47.338 109.671  63.231  1.00  0.00           H  
ATOM    108  HA  ARG     6      47.070 111.378  60.858  1.00  0.00           H  
ATOM    109  HB2 ARG     6      46.757 108.981  61.144  1.00  0.00           H  
ATOM    110  HB3 ARG     6      45.200 109.318  61.903  1.00  0.00           H  
ATOM    111  HG2 ARG     6      44.545 108.788  59.808  1.00  0.00           H  
ATOM    112  HG3 ARG     6      44.562 110.556  59.567  1.00  0.00           H  
ATOM    113  HD2 ARG     6      45.432 109.666  57.630  1.00  0.00           H  
ATOM    114  HD3 ARG     6      46.633 110.554  58.669  1.00  0.00           H  
ATOM    115  HE  ARG     6      46.851 107.827  59.267  1.00  0.00           H  
ATOM    116 HH11 ARG     6      46.964 109.584  56.252  1.00  0.00           H  
ATOM    117 HH12 ARG     6      47.654 108.231  55.396  1.00  0.00           H  
ATOM    118 HH21 ARG     6      47.948 106.164  58.060  1.00  0.00           H  
ATOM    119 HH22 ARG     6      47.936 106.319  56.364  1.00  0.00           H  
ATOM    120  N   LEU     7      45.355 113.041  61.645  1.00  0.00           N  
ATOM    121  CA  LEU     7      44.108 113.876  61.936  1.00  0.00           C  
ATOM    122  C   LEU     7      42.823 113.041  61.822  1.00  0.00           C  
ATOM    123  O   LEU     7      42.827 112.065  60.996  1.00  0.00           O  
ATOM    124  CB  LEU     7      44.037 115.189  61.106  1.00  0.00           C  
ATOM    125  CG  LEU     7      45.018 116.333  61.411  1.00  0.00           C  
ATOM    126  CD1 LEU     7      44.582 117.052  62.665  1.00  0.00           C  
ATOM    127  CD2 LEU     7      46.412 115.744  61.696  1.00  0.00           C  
ATOM    128  H   LEU     7      45.880 113.345  60.838  1.00  0.00           H  
ATOM    129  HA  LEU     7      44.143 114.190  62.979  1.00  0.00           H  
ATOM    130  HB2 LEU     7      44.294 114.857  60.100  1.00  0.00           H  
ATOM    131  HB3 LEU     7      43.092 115.733  61.126  1.00  0.00           H  
ATOM    132  HG  LEU     7      45.169 117.000  60.563  1.00  0.00           H  
ATOM    133 HD11 LEU     7      45.411 117.709  62.929  1.00  0.00           H  
ATOM    134 HD12 LEU     7      43.730 117.705  62.480  1.00  0.00           H  
ATOM    135 HD13 LEU     7      44.554 116.462  63.581  1.00  0.00           H  
ATOM    136 HD21 LEU     7      46.467 115.245  62.663  1.00  0.00           H  
ATOM    137 HD22 LEU     7      46.714 115.246  60.774  1.00  0.00           H  
ATOM    138 HD23 LEU     7      47.099 116.586  61.614  1.00  0.00           H  
ATOM    139  N   GLN     8      41.774 113.365  62.560  1.00  0.00           N  
ATOM    140  CA  GLN     8      40.410 112.781  62.363  1.00  0.00           C  
ATOM    141  C   GLN     8      39.417 113.882  61.736  1.00  0.00           C  
ATOM    142  O   GLN     8      39.583 115.056  61.921  1.00  0.00           O  
ATOM    143  CB  GLN     8      39.755 112.070  63.636  1.00  0.00           C  
ATOM    144  CG  GLN     8      38.375 111.435  63.539  1.00  0.00           C  
ATOM    145  CD  GLN     8      38.059 110.466  62.426  1.00  0.00           C  
ATOM    146  NE2 GLN     8      37.181 109.560  62.641  1.00  0.00           N  
ATOM    147  OE1 GLN     8      38.832 110.286  61.514  1.00  0.00           O  
ATOM    148  H   GLN     8      41.825 114.067  63.284  1.00  0.00           H  
ATOM    149  HA  GLN     8      40.506 112.008  61.600  1.00  0.00           H  
ATOM    150  HB2 GLN     8      40.432 111.303  64.012  1.00  0.00           H  
ATOM    151  HB3 GLN     8      39.664 112.840  64.402  1.00  0.00           H  
ATOM    152  HG2 GLN     8      38.131 111.019  64.516  1.00  0.00           H  
ATOM    153  HG3 GLN     8      37.546 112.142  63.534  1.00  0.00           H  
ATOM    154 HE21 GLN     8      37.248 108.816  61.962  1.00  0.00           H  
ATOM    155 HE22 GLN     8      36.648 109.594  63.499  1.00  0.00           H  
ATOM    156  N   TYR     9      38.459 113.413  60.928  1.00  0.00           N  
ATOM    157  CA  TYR     9      37.478 114.256  60.260  1.00  0.00           C  
ATOM    158  C   TYR     9      36.545 114.907  61.270  1.00  0.00           C  
ATOM    159  O   TYR     9      36.039 114.264  62.235  1.00  0.00           O  
ATOM    160  CB  TYR     9      36.730 113.502  59.056  1.00  0.00           C  
ATOM    161  CG  TYR     9      35.630 114.336  58.530  1.00  0.00           C  
ATOM    162  CD1 TYR     9      34.302 113.882  58.750  1.00  0.00           C  
ATOM    163  CD2 TYR     9      35.799 115.558  57.833  1.00  0.00           C  
ATOM    164  CE1 TYR     9      33.259 114.709  58.362  1.00  0.00           C  
ATOM    165  CE2 TYR     9      34.712 116.354  57.530  1.00  0.00           C  
ATOM    166  CZ  TYR     9      33.447 115.923  57.771  1.00  0.00           C  
ATOM    167  OH  TYR     9      32.334 116.626  57.426  1.00  0.00           O  
ATOM    168  H   TYR     9      38.458 112.431  60.693  1.00  0.00           H  
ATOM    169  HA  TYR     9      38.096 115.034  59.814  1.00  0.00           H  
ATOM    170  HB2 TYR     9      37.465 113.313  58.273  1.00  0.00           H  
ATOM    171  HB3 TYR     9      36.504 112.452  59.242  1.00  0.00           H  
ATOM    172  HD1 TYR     9      34.091 112.981  59.307  1.00  0.00           H  
ATOM    173  HD2 TYR     9      36.773 115.934  57.559  1.00  0.00           H  
ATOM    174  HE1 TYR     9      32.275 114.278  58.474  1.00  0.00           H  
ATOM    175  HE2 TYR     9      34.800 117.342  57.102  1.00  0.00           H  
ATOM    176  HH  TYR     9      32.548 117.527  57.173  1.00  0.00           H  
ATOM    177  N   GLY    10      36.554 116.264  61.243  1.00  0.00           N  
ATOM    178  CA  GLY    10      35.688 117.116  62.004  1.00  0.00           C  
ATOM    179  C   GLY    10      36.031 117.323  63.511  1.00  0.00           C  
ATOM    180  O   GLY    10      35.163 117.762  64.308  1.00  0.00           O  
ATOM    181  H   GLY    10      36.884 116.662  60.375  1.00  0.00           H  
ATOM    182  HA2 GLY    10      35.745 118.142  61.640  1.00  0.00           H  
ATOM    183  HA3 GLY    10      34.683 116.697  61.945  1.00  0.00           H  
ATOM    184  N   SER    11      37.207 116.850  63.906  1.00  0.00           N  
ATOM    185  CA  SER    11      37.439 116.381  65.335  1.00  0.00           C  
ATOM    186  C   SER    11      38.835 116.702  65.824  1.00  0.00           C  
ATOM    187  O   SER    11      39.775 117.010  65.140  1.00  0.00           O  
ATOM    188  CB  SER    11      37.007 114.961  65.378  1.00  0.00           C  
ATOM    189  OG  SER    11      37.003 114.303  66.620  1.00  0.00           O  
ATOM    190  H   SER    11      37.786 116.567  63.128  1.00  0.00           H  
ATOM    191  HA  SER    11      36.813 117.061  65.913  1.00  0.00           H  
ATOM    192  HB2 SER    11      36.107 114.748  64.802  1.00  0.00           H  
ATOM    193  HB3 SER    11      37.778 114.415  64.833  1.00  0.00           H  
ATOM    194  HG  SER    11      36.249 113.709  66.597  1.00  0.00           H  
ATOM    195  N   ALA    12      38.980 116.499  67.125  1.00  0.00           N  
ATOM    196  CA  ALA    12      40.063 116.840  68.067  1.00  0.00           C  
ATOM    197  C   ALA    12      40.656 115.525  68.658  1.00  0.00           C  
ATOM    198  O   ALA    12      39.952 114.623  69.151  1.00  0.00           O  
ATOM    199  CB  ALA    12      39.615 117.807  69.157  1.00  0.00           C  
ATOM    200  H   ALA    12      38.176 116.028  67.515  1.00  0.00           H  
ATOM    201  HA  ALA    12      40.843 117.303  67.462  1.00  0.00           H  
ATOM    202  HB1 ALA    12      40.296 117.816  70.008  1.00  0.00           H  
ATOM    203  HB2 ALA    12      39.378 118.804  68.786  1.00  0.00           H  
ATOM    204  HB3 ALA    12      38.732 117.339  69.591  1.00  0.00           H  
ATOM    205  N   VAL    13      41.986 115.511  68.538  1.00  0.00           N  
ATOM    206  CA  VAL    13      42.686 114.346  69.103  1.00  0.00           C  
ATOM    207  C   VAL    13      43.949 114.770  69.929  1.00  0.00           C  
ATOM    208  O   VAL    13      44.741 115.603  69.531  1.00  0.00           O  
ATOM    209  CB  VAL    13      43.064 113.303  68.006  1.00  0.00           C  
ATOM    210  CG1 VAL    13      41.826 112.768  67.352  1.00  0.00           C  
ATOM    211  CG2 VAL    13      43.997 113.898  66.972  1.00  0.00           C  
ATOM    212  H   VAL    13      42.483 116.319  68.189  1.00  0.00           H  
ATOM    213  HA  VAL    13      42.089 113.752  69.796  1.00  0.00           H  
ATOM    214  HB  VAL    13      43.575 112.523  68.571  1.00  0.00           H  
ATOM    215 HG11 VAL    13      41.108 112.405  68.088  1.00  0.00           H  
ATOM    216 HG12 VAL    13      41.394 113.542  66.719  1.00  0.00           H  
ATOM    217 HG13 VAL    13      42.025 111.964  66.644  1.00  0.00           H  
ATOM    218 HG21 VAL    13      43.588 114.827  66.572  1.00  0.00           H  
ATOM    219 HG22 VAL    13      44.908 114.171  67.504  1.00  0.00           H  
ATOM    220 HG23 VAL    13      44.248 113.132  66.238  1.00  0.00           H  
ATOM    221  N   GLU    14      44.046 114.178  71.103  1.00  0.00           N  
ATOM    222  CA  GLU    14      45.241 114.277  72.017  1.00  0.00           C  
ATOM    223  C   GLU    14      46.418 113.502  71.512  1.00  0.00           C  
ATOM    224  O   GLU    14      46.259 112.278  71.170  1.00  0.00           O  
ATOM    225  CB  GLU    14      44.880 114.014  73.514  1.00  0.00           C  
ATOM    226  CG  GLU    14      44.275 112.647  73.818  1.00  0.00           C  
ATOM    227  CD  GLU    14      42.831 112.657  73.488  1.00  0.00           C  
ATOM    228  OE1 GLU    14      42.482 112.343  72.311  1.00  0.00           O  
ATOM    229  OE2 GLU    14      42.016 112.873  74.454  1.00  0.00           O1-
ATOM    230  H   GLU    14      43.450 113.382  71.281  1.00  0.00           H  
ATOM    231  HA  GLU    14      45.730 115.250  71.966  1.00  0.00           H  
ATOM    232  HB2 GLU    14      45.853 113.978  74.004  1.00  0.00           H  
ATOM    233  HB3 GLU    14      44.274 114.772  74.011  1.00  0.00           H  
ATOM    234  HG2 GLU    14      44.768 111.794  73.352  1.00  0.00           H  
ATOM    235  HG3 GLU    14      44.316 112.538  74.902  1.00  0.00           H  
ATOM    236  N   ALA    15      47.652 114.052  71.472  1.00  0.00           N  
ATOM    237  CA  ALA    15      48.864 113.242  71.557  1.00  0.00           C  
ATOM    238  C   ALA    15      50.008 113.755  72.455  1.00  0.00           C  
ATOM    239  O   ALA    15      50.556 114.875  72.367  1.00  0.00           O  
ATOM    240  CB  ALA    15      49.428 113.025  70.145  1.00  0.00           C  
ATOM    241  H   ALA    15      47.642 115.035  71.705  1.00  0.00           H  
ATOM    242  HA  ALA    15      48.504 112.260  71.864  1.00  0.00           H  
ATOM    243  HB1 ALA    15      49.915 113.984  69.967  1.00  0.00           H  
ATOM    244  HB2 ALA    15      50.126 112.189  70.185  1.00  0.00           H  
ATOM    245  HB3 ALA    15      48.624 112.723  69.473  1.00  0.00           H  
ATOM    246  N   VAL    16      50.381 112.825  73.339  1.00  0.00           N  
ATOM    247  CA  VAL    16      51.631 113.165  74.077  1.00  0.00           C  
ATOM    248  C   VAL    16      52.869 113.076  73.071  1.00  0.00           C  
ATOM    249  O   VAL    16      52.978 112.108  72.334  1.00  0.00           O  
ATOM    250  CB  VAL    16      51.836 112.247  75.343  1.00  0.00           C  
ATOM    251  CG1 VAL    16      53.311 112.290  75.898  1.00  0.00           C  
ATOM    252  CG2 VAL    16      50.761 112.692  76.474  1.00  0.00           C  
ATOM    253  H   VAL    16      50.058 111.904  73.080  1.00  0.00           H  
ATOM    254  HA  VAL    16      51.540 114.213  74.361  1.00  0.00           H  
ATOM    255  HB  VAL    16      51.613 111.202  75.125  1.00  0.00           H  
ATOM    256 HG11 VAL    16      53.450 111.788  76.856  1.00  0.00           H  
ATOM    257 HG12 VAL    16      53.985 111.935  75.119  1.00  0.00           H  
ATOM    258 HG13 VAL    16      53.493 113.364  75.922  1.00  0.00           H  
ATOM    259 HG21 VAL    16      51.086 113.687  76.777  1.00  0.00           H  
ATOM    260 HG22 VAL    16      49.776 112.653  76.009  1.00  0.00           H  
ATOM    261 HG23 VAL    16      50.727 112.032  77.341  1.00  0.00           H  
ATOM    262  N   TYR    17      53.699 114.119  73.098  1.00  0.00           N  
ATOM    263  CA  TYR    17      54.726 114.324  72.090  1.00  0.00           C  
ATOM    264  C   TYR    17      56.072 114.333  72.749  1.00  0.00           C  
ATOM    265  O   TYR    17      56.291 115.116  73.718  1.00  0.00           O  
ATOM    266  CB  TYR    17      54.421 115.559  71.235  1.00  0.00           C  
ATOM    267  CG  TYR    17      55.650 115.902  70.454  1.00  0.00           C  
ATOM    268  CD1 TYR    17      56.373 116.996  70.850  1.00  0.00           C  
ATOM    269  CD2 TYR    17      56.191 115.029  69.470  1.00  0.00           C  
ATOM    270  CE1 TYR    17      57.591 117.243  70.233  1.00  0.00           C  
ATOM    271  CE2 TYR    17      57.460 115.237  68.948  1.00  0.00           C  
ATOM    272  CZ  TYR    17      58.132 116.374  69.285  1.00  0.00           C  
ATOM    273  OH  TYR    17      59.272 116.683  68.700  1.00  0.00           O  
ATOM    274  H   TYR    17      53.588 114.790  73.845  1.00  0.00           H  
ATOM    275  HA  TYR    17      54.570 113.511  71.381  1.00  0.00           H  
ATOM    276  HB2 TYR    17      53.552 115.418  70.593  1.00  0.00           H  
ATOM    277  HB3 TYR    17      54.126 116.435  71.812  1.00  0.00           H  
ATOM    278  HD1 TYR    17      55.900 117.677  71.542  1.00  0.00           H  
ATOM    279  HD2 TYR    17      55.535 114.216  69.198  1.00  0.00           H  
ATOM    280  HE1 TYR    17      58.254 118.063  70.462  1.00  0.00           H  
ATOM    281  HE2 TYR    17      57.903 114.491  68.303  1.00  0.00           H  
ATOM    282  HH  TYR    17      59.516 116.049  68.021  1.00  0.00           H  
ATOM    283  N   VAL    18      56.973 113.491  72.286  1.00  0.00           N  
ATOM    284  CA  VAL    18      58.271 113.235  72.867  1.00  0.00           C  
ATOM    285  C   VAL    18      59.384 114.005  72.108  1.00  0.00           C  
ATOM    286  O   VAL    18      59.656 113.735  70.902  1.00  0.00           O  
ATOM    287  CB  VAL    18      58.448 111.789  73.063  1.00  0.00           C  
ATOM    288  CG1 VAL    18      59.844 111.420  73.555  1.00  0.00           C  
ATOM    289  CG2 VAL    18      57.497 111.250  74.080  1.00  0.00           C  
ATOM    290  H   VAL    18      56.659 113.006  71.457  1.00  0.00           H  
ATOM    291  HA  VAL    18      58.371 113.710  73.843  1.00  0.00           H  
ATOM    292  HB  VAL    18      58.316 111.206  72.152  1.00  0.00           H  
ATOM    293 HG11 VAL    18      60.151 112.115  74.338  1.00  0.00           H  
ATOM    294 HG12 VAL    18      59.928 110.467  74.077  1.00  0.00           H  
ATOM    295 HG13 VAL    18      60.629 111.347  72.803  1.00  0.00           H  
ATOM    296 HG21 VAL    18      57.760 111.715  75.029  1.00  0.00           H  
ATOM    297 HG22 VAL    18      56.450 111.381  73.807  1.00  0.00           H  
ATOM    298 HG23 VAL    18      57.703 110.196  74.268  1.00  0.00           H  
ATOM    299  N   LEU    19      60.038 114.895  72.783  1.00  0.00           N  
ATOM    300  CA  LEU    19      60.807 115.935  72.126  1.00  0.00           C  
ATOM    301  C   LEU    19      62.099 115.424  71.392  1.00  0.00           C  
ATOM    302  O   LEU    19      62.516 115.917  70.369  1.00  0.00           O  
ATOM    303  CB  LEU    19      61.293 116.852  73.202  1.00  0.00           C  
ATOM    304  CG  LEU    19      60.371 117.931  73.799  1.00  0.00           C  
ATOM    305  CD1 LEU    19      60.935 118.616  75.031  1.00  0.00           C  
ATOM    306  CD2 LEU    19      60.152 118.960  72.725  1.00  0.00           C  
ATOM    307  H   LEU    19      59.721 115.045  73.731  1.00  0.00           H  
ATOM    308  HA  LEU    19      60.231 116.426  71.342  1.00  0.00           H  
ATOM    309  HB2 LEU    19      61.773 116.216  73.945  1.00  0.00           H  
ATOM    310  HB3 LEU    19      62.092 117.398  72.700  1.00  0.00           H  
ATOM    311  HG  LEU    19      59.440 117.459  74.113  1.00  0.00           H  
ATOM    312 HD11 LEU    19      60.511 119.587  75.287  1.00  0.00           H  
ATOM    313 HD12 LEU    19      60.640 118.052  75.916  1.00  0.00           H  
ATOM    314 HD13 LEU    19      62.009 118.699  74.863  1.00  0.00           H  
ATOM    315 HD21 LEU    19      59.898 118.568  71.740  1.00  0.00           H  
ATOM    316 HD22 LEU    19      59.358 119.665  72.974  1.00  0.00           H  
ATOM    317 HD23 LEU    19      61.008 119.629  72.631  1.00  0.00           H  
ATOM    318  N   GLY    20      62.662 114.305  71.861  1.00  0.00           N  
ATOM    319  CA  GLY    20      63.689 113.596  71.237  1.00  0.00           C  
ATOM    320  C   GLY    20      63.263 112.902  69.921  1.00  0.00           C  
ATOM    321  O   GLY    20      63.972 112.085  69.327  1.00  0.00           O  
ATOM    322  H   GLY    20      62.371 113.961  72.764  1.00  0.00           H  
ATOM    323  HA2 GLY    20      64.513 114.293  71.080  1.00  0.00           H  
ATOM    324  HA3 GLY    20      63.995 112.841  71.962  1.00  0.00           H  
ATOM    325  N   THR    21      62.051 113.116  69.379  1.00  0.00           N  
ATOM    326  CA  THR    21      61.451 112.404  68.211  1.00  0.00           C  
ATOM    327  C   THR    21      60.941 113.455  67.122  1.00  0.00           C  
ATOM    328  O   THR    21      60.624 114.572  67.388  1.00  0.00           O  
ATOM    329  CB  THR    21      60.441 111.335  68.639  1.00  0.00           C  
ATOM    330  CG2 THR    21      61.021 110.281  69.681  1.00  0.00           C  
ATOM    331  OG1 THR    21      59.239 111.866  69.154  1.00  0.00           O  
ATOM    332  H   THR    21      61.478 113.749  69.919  1.00  0.00           H  
ATOM    333  HA  THR    21      62.239 111.859  67.690  1.00  0.00           H  
ATOM    334  HB  THR    21      60.180 110.836  67.705  1.00  0.00           H  
ATOM    335  HG1 THR    21      59.502 112.528  69.799  1.00  0.00           H  
ATOM    336 HG21 THR    21      61.960 109.969  69.223  1.00  0.00           H  
ATOM    337 HG22 THR    21      61.322 110.638  70.666  1.00  0.00           H  
ATOM    338 HG23 THR    21      60.312 109.454  69.663  1.00  0.00           H  
ATOM    339  N   TYR    22      60.685 112.988  65.876  1.00  0.00           N  
ATOM    340  CA  TYR    22      59.747 113.706  64.921  1.00  0.00           C  
ATOM    341  C   TYR    22      58.324 113.250  65.006  1.00  0.00           C  
ATOM    342  O   TYR    22      58.009 112.041  64.878  1.00  0.00           O  
ATOM    343  CB  TYR    22      60.151 113.572  63.445  1.00  0.00           C  
ATOM    344  CG  TYR    22      61.546 114.142  63.392  1.00  0.00           C  
ATOM    345  CD1 TYR    22      61.804 115.577  63.394  1.00  0.00           C  
ATOM    346  CD2 TYR    22      62.611 113.257  63.349  1.00  0.00           C  
ATOM    347  CE1 TYR    22      63.120 116.065  63.217  1.00  0.00           C  
ATOM    348  CE2 TYR    22      63.900 113.720  63.094  1.00  0.00           C  
ATOM    349  CZ  TYR    22      64.156 115.075  63.077  1.00  0.00           C  
ATOM    350  OH  TYR    22      65.444 115.578  62.952  1.00  0.00           O  
ATOM    351  H   TYR    22      61.049 112.093  65.583  1.00  0.00           H  
ATOM    352  HA  TYR    22      59.785 114.767  65.171  1.00  0.00           H  
ATOM    353  HB2 TYR    22      60.203 112.493  63.298  1.00  0.00           H  
ATOM    354  HB3 TYR    22      59.533 114.083  62.707  1.00  0.00           H  
ATOM    355  HD1 TYR    22      61.040 116.335  63.480  1.00  0.00           H  
ATOM    356  HD2 TYR    22      62.437 112.201  63.491  1.00  0.00           H  
ATOM    357  HE1 TYR    22      63.308 117.111  63.413  1.00  0.00           H  
ATOM    358  HE2 TYR    22      64.647 112.965  62.899  1.00  0.00           H  
ATOM    359  HH  TYR    22      66.059 114.917  62.624  1.00  0.00           H  
ATOM    360  N   LEU    23      57.380 114.173  65.022  1.00  0.00           N  
ATOM    361  CA  LEU    23      55.901 113.737  64.829  1.00  0.00           C  
ATOM    362  C   LEU    23      55.383 114.034  63.400  1.00  0.00           C  
ATOM    363  O   LEU    23      55.248 115.179  62.915  1.00  0.00           O  
ATOM    364  CB  LEU    23      55.013 114.470  65.905  1.00  0.00           C  
ATOM    365  CG  LEU    23      53.511 114.456  65.731  1.00  0.00           C  
ATOM    366  CD1 LEU    23      52.850 113.027  65.582  1.00  0.00           C  
ATOM    367  CD2 LEU    23      52.947 115.310  66.859  1.00  0.00           C  
ATOM    368  H   LEU    23      57.587 115.158  64.936  1.00  0.00           H  
ATOM    369  HA  LEU    23      55.756 112.670  64.998  1.00  0.00           H  
ATOM    370  HB2 LEU    23      55.393 113.950  66.784  1.00  0.00           H  
ATOM    371  HB3 LEU    23      55.370 115.498  65.962  1.00  0.00           H  
ATOM    372  HG  LEU    23      53.224 115.029  64.850  1.00  0.00           H  
ATOM    373 HD11 LEU    23      51.777 113.194  65.484  1.00  0.00           H  
ATOM    374 HD12 LEU    23      53.290 112.377  64.826  1.00  0.00           H  
ATOM    375 HD13 LEU    23      53.105 112.544  66.525  1.00  0.00           H  
ATOM    376 HD21 LEU    23      51.950 115.724  66.715  1.00  0.00           H  
ATOM    377 HD22 LEU    23      52.900 114.736  67.784  1.00  0.00           H  
ATOM    378 HD23 LEU    23      53.464 116.268  66.802  1.00  0.00           H  
ATOM    379  N   TRP    24      55.133 112.915  62.627  1.00  0.00           N  
ATOM    380  CA  TRP    24      54.577 112.974  61.210  1.00  0.00           C  
ATOM    381  C   TRP    24      53.013 113.116  61.286  1.00  0.00           C  
ATOM    382  O   TRP    24      52.388 112.684  62.253  1.00  0.00           O  
ATOM    383  CB  TRP    24      54.929 111.670  60.440  1.00  0.00           C  
ATOM    384  CG  TRP    24      56.295 111.854  59.886  1.00  0.00           C  
ATOM    385  CD1 TRP    24      57.453 111.507  60.563  1.00  0.00           C  
ATOM    386  CD2 TRP    24      56.699 112.388  58.664  1.00  0.00           C  
ATOM    387  CE2 TRP    24      58.163 112.486  58.584  1.00  0.00           C  
ATOM    388  CE3 TRP    24      56.014 112.971  57.509  1.00  0.00           C  
ATOM    389  NE1 TRP    24      58.547 111.938  59.783  1.00  0.00           N  
ATOM    390  CZ2 TRP    24      58.811 113.000  57.469  1.00  0.00           C  
ATOM    391  CZ3 TRP    24      56.743 113.697  56.493  1.00  0.00           C  
ATOM    392  CH2 TRP    24      58.113 113.514  56.413  1.00  0.00           C  
ATOM    393  H   TRP    24      55.375 111.994  62.963  1.00  0.00           H  
ATOM    394  HA  TRP    24      54.949 113.862  60.698  1.00  0.00           H  
ATOM    395  HB2 TRP    24      54.806 110.727  60.973  1.00  0.00           H  
ATOM    396  HB3 TRP    24      54.310 111.547  59.551  1.00  0.00           H  
ATOM    397  HD1 TRP    24      57.551 111.115  61.564  1.00  0.00           H  
ATOM    398  HE1 TRP    24      59.477 111.854  60.169  1.00  0.00           H  
ATOM    399  HE3 TRP    24      54.943 112.868  57.411  1.00  0.00           H  
ATOM    400  HZ2 TRP    24      59.878 112.847  57.403  1.00  0.00           H  
ATOM    401  HZ3 TRP    24      56.297 114.173  55.633  1.00  0.00           H  
ATOM    402  HH2 TRP    24      58.681 113.879  55.570  1.00  0.00           H  
ATOM    403  N   THR    25      52.430 113.905  60.360  1.00  0.00           N  
ATOM    404  CA  THR    25      51.012 113.848  60.213  1.00  0.00           C  
ATOM    405  C   THR    25      50.447 113.866  58.732  1.00  0.00           C  
ATOM    406  O   THR    25      51.244 113.903  57.780  1.00  0.00           O  
ATOM    407  CB  THR    25      50.326 114.832  61.213  1.00  0.00           C  
ATOM    408  CG2 THR    25      50.402 116.272  60.796  1.00  0.00           C  
ATOM    409  OG1 THR    25      48.977 114.598  61.355  1.00  0.00           O  
ATOM    410  H   THR    25      52.975 114.194  59.561  1.00  0.00           H  
ATOM    411  HA  THR    25      50.466 112.936  60.453  1.00  0.00           H  
ATOM    412  HB  THR    25      50.773 114.833  62.207  1.00  0.00           H  
ATOM    413  HG1 THR    25      48.987 113.821  61.920  1.00  0.00           H  
ATOM    414 HG21 THR    25      51.413 116.666  60.898  1.00  0.00           H  
ATOM    415 HG22 THR    25      49.920 116.397  59.826  1.00  0.00           H  
ATOM    416 HG23 THR    25      49.828 116.893  61.483  1.00  0.00           H  
ATOM    417  N   ASP    26      49.118 113.823  58.592  1.00  0.00           N  
ATOM    418  CA  ASP    26      48.401 113.706  57.346  1.00  0.00           C  
ATOM    419  C   ASP    26      46.994 114.302  57.555  1.00  0.00           C  
ATOM    420  O   ASP    26      46.191 113.991  58.489  1.00  0.00           O  
ATOM    421  CB  ASP    26      48.320 112.271  56.724  1.00  0.00           C  
ATOM    422  CG  ASP    26      47.228 112.076  55.702  1.00  0.00           C  
ATOM    423  OD1 ASP    26      46.349 111.242  55.862  1.00  0.00           O  
ATOM    424  OD2 ASP    26      47.192 112.917  54.751  1.00  0.00           O1-
ATOM    425  H   ASP    26      48.529 113.839  59.412  1.00  0.00           H  
ATOM    426  HA  ASP    26      48.845 114.333  56.572  1.00  0.00           H  
ATOM    427  HB2 ASP    26      49.297 112.048  56.296  1.00  0.00           H  
ATOM    428  HB3 ASP    26      48.149 111.595  57.562  1.00  0.00           H  
ATOM    429  N   VAL    27      46.538 115.128  56.582  1.00  0.00           N  
ATOM    430  CA  VAL    27      45.201 115.809  56.473  1.00  0.00           C  
ATOM    431  C   VAL    27      44.152 115.208  55.476  1.00  0.00           C  
ATOM    432  O   VAL    27      43.062 115.632  55.482  1.00  0.00           O  
ATOM    433  CB  VAL    27      45.319 117.323  56.239  1.00  0.00           C  
ATOM    434  CG1 VAL    27      46.273 118.026  57.285  1.00  0.00           C  
ATOM    435  CG2 VAL    27      45.814 117.601  54.820  1.00  0.00           C  
ATOM    436  H   VAL    27      47.077 115.187  55.730  1.00  0.00           H  
ATOM    437  HA  VAL    27      44.675 115.682  57.419  1.00  0.00           H  
ATOM    438  HB  VAL    27      44.345 117.753  56.470  1.00  0.00           H  
ATOM    439 HG11 VAL    27      45.694 118.073  58.208  1.00  0.00           H  
ATOM    440 HG12 VAL    27      47.260 117.641  57.541  1.00  0.00           H  
ATOM    441 HG13 VAL    27      46.483 119.050  56.974  1.00  0.00           H  
ATOM    442 HG21 VAL    27      45.690 118.653  54.562  1.00  0.00           H  
ATOM    443 HG22 VAL    27      46.869 117.340  54.732  1.00  0.00           H  
ATOM    444 HG23 VAL    27      45.294 117.126  53.988  1.00  0.00           H  
ATOM    445  N   TYR    28      44.655 114.267  54.640  1.00  0.00           N  
ATOM    446  CA  TYR    28      43.943 113.953  53.357  1.00  0.00           C  
ATOM    447  C   TYR    28      42.722 113.037  53.500  1.00  0.00           C  
ATOM    448  O   TYR    28      41.675 113.283  52.820  1.00  0.00           O  
ATOM    449  CB  TYR    28      44.982 113.329  52.314  1.00  0.00           C  
ATOM    450  CG  TYR    28      44.412 112.895  50.936  1.00  0.00           C  
ATOM    451  CD1 TYR    28      44.294 113.917  49.944  1.00  0.00           C  
ATOM    452  CD2 TYR    28      44.191 111.612  50.614  1.00  0.00           C  
ATOM    453  CE1 TYR    28      44.005 113.610  48.567  1.00  0.00           C  
ATOM    454  CE2 TYR    28      43.725 111.271  49.360  1.00  0.00           C  
ATOM    455  CZ  TYR    28      43.765 112.259  48.335  1.00  0.00           C  
ATOM    456  OH  TYR    28      43.533 111.922  47.023  1.00  0.00           O  
ATOM    457  H   TYR    28      45.660 114.162  54.628  1.00  0.00           H  
ATOM    458  HA  TYR    28      43.595 114.870  52.882  1.00  0.00           H  
ATOM    459  HB2 TYR    28      45.763 114.074  52.167  1.00  0.00           H  
ATOM    460  HB3 TYR    28      45.492 112.514  52.828  1.00  0.00           H  
ATOM    461  HD1 TYR    28      44.400 114.923  50.323  1.00  0.00           H  
ATOM    462  HD2 TYR    28      44.307 110.802  51.320  1.00  0.00           H  
ATOM    463  HE1 TYR    28      43.905 114.293  47.737  1.00  0.00           H  
ATOM    464  HE2 TYR    28      43.669 110.206  49.193  1.00  0.00           H  
ATOM    465  HH  TYR    28      43.006 111.121  46.971  1.00  0.00           H  
ATOM    466  N   SER    29      42.767 112.127  54.546  1.00  0.00           N  
ATOM    467  CA  SER    29      41.635 111.411  55.018  1.00  0.00           C  
ATOM    468  C   SER    29      40.718 112.158  56.061  1.00  0.00           C  
ATOM    469  O   SER    29      39.541 111.817  56.313  1.00  0.00           O  
ATOM    470  CB  SER    29      42.057 110.076  55.529  1.00  0.00           C  
ATOM    471  OG  SER    29      42.571 109.188  54.563  1.00  0.00           O  
ATOM    472  H   SER    29      43.583 111.997  55.128  1.00  0.00           H  
ATOM    473  HA  SER    29      40.978 111.209  54.172  1.00  0.00           H  
ATOM    474  HB2 SER    29      42.648 110.300  56.418  1.00  0.00           H  
ATOM    475  HB3 SER    29      41.190 109.548  55.926  1.00  0.00           H  
ATOM    476  HG  SER    29      43.438 109.507  54.303  1.00  0.00           H  
ATOM    477  N   ALA    30      41.281 113.149  56.749  1.00  0.00           N  
ATOM    478  CA  ALA    30      40.586 113.989  57.686  1.00  0.00           C  
ATOM    479  C   ALA    30      39.856 115.188  57.008  1.00  0.00           C  
ATOM    480  O   ALA    30      39.144 115.876  57.609  1.00  0.00           O  
ATOM    481  CB  ALA    30      41.645 114.546  58.685  1.00  0.00           C  
ATOM    482  H   ALA    30      42.269 113.278  56.585  1.00  0.00           H  
ATOM    483  HA  ALA    30      39.900 113.382  58.276  1.00  0.00           H  
ATOM    484  HB1 ALA    30      42.319 113.772  59.052  1.00  0.00           H  
ATOM    485  HB2 ALA    30      42.356 115.258  58.265  1.00  0.00           H  
ATOM    486  HB3 ALA    30      41.013 114.901  59.499  1.00  0.00           H  
ATOM    487  N   ALA    31      40.166 115.478  55.738  1.00  0.00           N  
ATOM    488  CA  ALA    31      39.436 116.354  54.803  1.00  0.00           C  
ATOM    489  C   ALA    31      37.931 116.188  54.790  1.00  0.00           C  
ATOM    490  O   ALA    31      37.429 115.051  54.763  1.00  0.00           O  
ATOM    491  CB  ALA    31      40.055 116.330  53.365  1.00  0.00           C  
ATOM    492  H   ALA    31      40.915 114.898  55.386  1.00  0.00           H  
ATOM    493  HA  ALA    31      39.589 117.372  55.161  1.00  0.00           H  
ATOM    494  HB1 ALA    31      39.819 115.421  52.811  1.00  0.00           H  
ATOM    495  HB2 ALA    31      39.540 117.121  52.818  1.00  0.00           H  
ATOM    496  HB3 ALA    31      41.102 116.626  53.415  1.00  0.00           H  
ATOM    497  N   PRO    32      37.088 117.237  54.728  1.00  0.00           N  
ATOM    498  CA  PRO    32      35.723 117.147  54.250  1.00  0.00           C  
ATOM    499  C   PRO    32      35.665 116.668  52.803  1.00  0.00           C  
ATOM    500  O   PRO    32      36.658 116.573  52.116  1.00  0.00           O  
ATOM    501  CB  PRO    32      35.179 118.609  54.241  1.00  0.00           C  
ATOM    502  CG  PRO    32      36.416 119.373  53.984  1.00  0.00           C  
ATOM    503  CD  PRO    32      37.421 118.635  54.807  1.00  0.00           C  
ATOM    504  HA  PRO    32      35.111 116.498  54.877  1.00  0.00           H  
ATOM    505  HB2 PRO    32      34.513 118.738  53.388  1.00  0.00           H  
ATOM    506  HB3 PRO    32      34.675 118.902  55.162  1.00  0.00           H  
ATOM    507  HG2 PRO    32      36.636 119.184  52.934  1.00  0.00           H  
ATOM    508  HG3 PRO    32      36.295 120.450  54.095  1.00  0.00           H  
ATOM    509  HD2 PRO    32      38.369 118.836  54.306  1.00  0.00           H  
ATOM    510  HD3 PRO    32      37.417 118.996  55.835  1.00  0.00           H  
ATOM    511  N   ALA    33      34.442 116.355  52.329  1.00  0.00           N  
ATOM    512  CA  ALA    33      34.223 116.016  50.931  1.00  0.00           C  
ATOM    513  C   ALA    33      34.249 117.245  50.015  1.00  0.00           C  
ATOM    514  O   ALA    33      33.887 118.359  50.326  1.00  0.00           O  
ATOM    515  CB  ALA    33      32.951 115.252  50.944  1.00  0.00           C  
ATOM    516  H   ALA    33      33.671 116.634  52.918  1.00  0.00           H  
ATOM    517  HA  ALA    33      34.939 115.276  50.575  1.00  0.00           H  
ATOM    518  HB1 ALA    33      32.599 115.035  49.936  1.00  0.00           H  
ATOM    519  HB2 ALA    33      32.922 114.334  51.532  1.00  0.00           H  
ATOM    520  HB3 ALA    33      32.213 115.944  51.349  1.00  0.00           H  
ATOM    521  N   GLY    34      34.826 116.944  48.839  1.00  0.00           N  
ATOM    522  CA  GLY    34      34.788 117.958  47.789  1.00  0.00           C  
ATOM    523  C   GLY    34      35.944 119.012  47.640  1.00  0.00           C  
ATOM    524  O   GLY    34      35.979 119.598  46.600  1.00  0.00           O  
ATOM    525  H   GLY    34      35.255 116.034  48.757  1.00  0.00           H  
ATOM    526  HA2 GLY    34      34.668 117.436  46.840  1.00  0.00           H  
ATOM    527  HA3 GLY    34      33.887 118.570  47.830  1.00  0.00           H  
ATOM    528  N   ALA    35      36.728 119.228  48.704  1.00  0.00           N  
ATOM    529  CA  ALA    35      37.637 120.430  48.852  1.00  0.00           C  
ATOM    530  C   ALA    35      38.860 120.285  47.900  1.00  0.00           C  
ATOM    531  O   ALA    35      39.139 119.123  47.486  1.00  0.00           O  
ATOM    532  CB  ALA    35      37.935 120.568  50.381  1.00  0.00           C  
ATOM    533  H   ALA    35      36.701 118.698  49.564  1.00  0.00           H  
ATOM    534  HA  ALA    35      37.008 121.208  48.418  1.00  0.00           H  
ATOM    535  HB1 ALA    35      38.311 119.615  50.752  1.00  0.00           H  
ATOM    536  HB2 ALA    35      38.764 121.247  50.581  1.00  0.00           H  
ATOM    537  HB3 ALA    35      37.038 120.771  50.967  1.00  0.00           H  
ATOM    538  N   GLN    36      39.704 121.316  47.694  1.00  0.00           N  
ATOM    539  CA  GLN    36      40.841 121.229  46.785  1.00  0.00           C  
ATOM    540  C   GLN    36      42.151 121.811  47.316  1.00  0.00           C  
ATOM    541  O   GLN    36      43.230 121.260  47.023  1.00  0.00           O  
ATOM    542  CB  GLN    36      40.420 122.158  45.675  1.00  0.00           C  
ATOM    543  CG  GLN    36      41.348 122.352  44.442  1.00  0.00           C  
ATOM    544  CD  GLN    36      41.667 123.881  44.383  1.00  0.00           C  
ATOM    545  NE2 GLN    36      41.358 124.613  43.356  1.00  0.00           N  
ATOM    546  OE1 GLN    36      42.301 124.445  45.294  1.00  0.00           O  
ATOM    547  H   GLN    36      39.414 122.224  48.028  1.00  0.00           H  
ATOM    548  HA  GLN    36      40.954 120.206  46.426  1.00  0.00           H  
ATOM    549  HB2 GLN    36      39.557 121.687  45.205  1.00  0.00           H  
ATOM    550  HB3 GLN    36      39.915 123.084  45.948  1.00  0.00           H  
ATOM    551  HG2 GLN    36      42.223 121.736  44.647  1.00  0.00           H  
ATOM    552  HG3 GLN    36      40.870 121.957  43.545  1.00  0.00           H  
ATOM    553 HE21 GLN    36      41.761 125.539  43.327  1.00  0.00           H  
ATOM    554 HE22 GLN    36      40.719 124.309  42.635  1.00  0.00           H  
ATOM    555  N   THR    37      41.924 122.790  48.211  1.00  0.00           N  
ATOM    556  CA  THR    37      42.807 123.539  49.074  1.00  0.00           C  
ATOM    557  C   THR    37      42.537 123.284  50.571  1.00  0.00           C  
ATOM    558  O   THR    37      41.377 123.065  50.960  1.00  0.00           O  
ATOM    559  CB  THR    37      42.941 125.062  48.719  1.00  0.00           C  
ATOM    560  CG2 THR    37      43.437 125.936  49.710  1.00  0.00           C  
ATOM    561  OG1 THR    37      43.677 125.100  47.516  1.00  0.00           O  
ATOM    562  H   THR    37      40.957 123.082  48.236  1.00  0.00           H  
ATOM    563  HA  THR    37      43.806 123.195  48.809  1.00  0.00           H  
ATOM    564  HB  THR    37      41.899 125.230  48.447  1.00  0.00           H  
ATOM    565  HG1 THR    37      43.083 124.799  46.824  1.00  0.00           H  
ATOM    566 HG21 THR    37      44.405 125.557  50.040  1.00  0.00           H  
ATOM    567 HG22 THR    37      43.598 126.927  49.287  1.00  0.00           H  
ATOM    568 HG23 THR    37      42.775 126.122  50.555  1.00  0.00           H  
ATOM    569  N   PHE    38      43.680 123.290  51.281  1.00  0.00           N  
ATOM    570  CA  PHE    38      43.768 123.347  52.802  1.00  0.00           C  
ATOM    571  C   PHE    38      44.738 124.443  53.297  1.00  0.00           C  
ATOM    572  O   PHE    38      45.665 124.896  52.603  1.00  0.00           O  
ATOM    573  CB  PHE    38      44.033 122.003  53.375  1.00  0.00           C  
ATOM    574  CG  PHE    38      45.445 121.550  53.282  1.00  0.00           C  
ATOM    575  CD1 PHE    38      45.940 120.883  52.106  1.00  0.00           C  
ATOM    576  CD2 PHE    38      46.337 121.614  54.402  1.00  0.00           C  
ATOM    577  CE1 PHE    38      47.208 120.251  52.072  1.00  0.00           C  
ATOM    578  CE2 PHE    38      47.623 121.060  54.384  1.00  0.00           C  
ATOM    579  CZ  PHE    38      47.991 120.388  53.180  1.00  0.00           C  
ATOM    580  H   PHE    38      44.519 123.398  50.730  1.00  0.00           H  
ATOM    581  HA  PHE    38      42.808 123.644  53.223  1.00  0.00           H  
ATOM    582  HB2 PHE    38      43.858 122.140  54.442  1.00  0.00           H  
ATOM    583  HB3 PHE    38      43.399 121.294  52.841  1.00  0.00           H  
ATOM    584  HD1 PHE    38      45.355 120.800  51.202  1.00  0.00           H  
ATOM    585  HD2 PHE    38      46.057 122.045  55.352  1.00  0.00           H  
ATOM    586  HE1 PHE    38      47.434 119.604  51.236  1.00  0.00           H  
ATOM    587  HE2 PHE    38      48.250 121.027  55.262  1.00  0.00           H  
ATOM    588  HZ  PHE    38      48.899 119.807  53.250  1.00  0.00           H  
ATOM    589  N   SER    39      44.520 124.948  54.575  1.00  0.00           N  
ATOM    590  CA  SER    39      45.437 125.734  55.361  1.00  0.00           C  
ATOM    591  C   SER    39      45.729 125.065  56.749  1.00  0.00           C  
ATOM    592  O   SER    39      44.964 124.302  57.308  1.00  0.00           O  
ATOM    593  CB  SER    39      44.875 127.132  55.634  1.00  0.00           C  
ATOM    594  OG  SER    39      45.880 128.050  56.118  1.00  0.00           O  
ATOM    595  H   SER    39      43.699 124.498  54.952  1.00  0.00           H  
ATOM    596  HA  SER    39      46.366 125.901  54.816  1.00  0.00           H  
ATOM    597  HB2 SER    39      44.352 127.493  54.748  1.00  0.00           H  
ATOM    598  HB3 SER    39      44.110 127.101  56.411  1.00  0.00           H  
ATOM    599  HG  SER    39      46.627 128.036  55.514  1.00  0.00           H  
ATOM    600  N   LEU    40      46.890 125.338  57.273  1.00  0.00           N  
ATOM    601  CA  LEU    40      47.350 125.014  58.649  1.00  0.00           C  
ATOM    602  C   LEU    40      47.579 126.306  59.535  1.00  0.00           C  
ATOM    603  O   LEU    40      48.159 127.321  59.040  1.00  0.00           O  
ATOM    604  CB  LEU    40      48.575 124.222  58.488  1.00  0.00           C  
ATOM    605  CG  LEU    40      48.567 122.923  57.663  1.00  0.00           C  
ATOM    606  CD1 LEU    40      49.994 122.301  57.467  1.00  0.00           C  
ATOM    607  CD2 LEU    40      47.607 121.797  58.336  1.00  0.00           C  
ATOM    608  H   LEU    40      47.527 125.948  56.782  1.00  0.00           H  
ATOM    609  HA  LEU    40      46.604 124.368  59.113  1.00  0.00           H  
ATOM    610  HB2 LEU    40      49.422 124.841  58.193  1.00  0.00           H  
ATOM    611  HB3 LEU    40      48.906 123.989  59.500  1.00  0.00           H  
ATOM    612  HG  LEU    40      48.172 123.224  56.693  1.00  0.00           H  
ATOM    613 HD11 LEU    40      50.446 121.880  58.365  1.00  0.00           H  
ATOM    614 HD12 LEU    40      49.890 121.474  56.765  1.00  0.00           H  
ATOM    615 HD13 LEU    40      50.652 122.968  56.909  1.00  0.00           H  
ATOM    616 HD21 LEU    40      48.104 121.758  59.306  1.00  0.00           H  
ATOM    617 HD22 LEU    40      46.646 122.307  58.393  1.00  0.00           H  
ATOM    618 HD23 LEU    40      47.647 120.880  57.748  1.00  0.00           H  
ATOM    619  N   LYS    41      47.238 126.183  60.842  1.00  0.00           N  
ATOM    620  CA  LYS    41      47.373 127.108  61.989  1.00  0.00           C  
ATOM    621  C   LYS    41      48.143 126.400  63.109  1.00  0.00           C  
ATOM    622  O   LYS    41      48.061 125.192  63.174  1.00  0.00           O  
ATOM    623  CB  LYS    41      46.014 127.440  62.598  1.00  0.00           C  
ATOM    624  CG  LYS    41      45.116 128.401  61.723  1.00  0.00           C  
ATOM    625  CD  LYS    41      43.814 128.797  62.446  1.00  0.00           C  
ATOM    626  CE  LYS    41      43.055 129.896  61.683  1.00  0.00           C  
ATOM    627  NZ  LYS    41      42.439 129.416  60.391  1.00  0.00           N1+
ATOM    628  H   LYS    41      46.720 125.337  61.032  1.00  0.00           H  
ATOM    629  HA  LYS    41      47.980 127.985  61.765  1.00  0.00           H  
ATOM    630  HB2 LYS    41      45.518 126.484  62.769  1.00  0.00           H  
ATOM    631  HB3 LYS    41      46.208 127.996  63.515  1.00  0.00           H  
ATOM    632  HG2 LYS    41      45.671 129.316  61.517  1.00  0.00           H  
ATOM    633  HG3 LYS    41      44.763 127.997  60.774  1.00  0.00           H  
ATOM    634  HD2 LYS    41      43.223 127.889  62.569  1.00  0.00           H  
ATOM    635  HD3 LYS    41      44.196 129.111  63.418  1.00  0.00           H  
ATOM    636  HE2 LYS    41      42.242 130.219  62.333  1.00  0.00           H  
ATOM    637  HE3 LYS    41      43.741 130.709  61.447  1.00  0.00           H  
ATOM    638  HZ1 LYS    41      42.011 128.506  60.488  1.00  0.00           H  
ATOM    639  HZ2 LYS    41      41.677 130.077  60.335  1.00  0.00           H  
ATOM    640  HZ3 LYS    41      43.038 129.417  59.578  1.00  0.00           H  
ATOM    641  N   HIP    42      48.866 127.025  63.951  1.00  0.00           N  
ATOM    642  CA  HIP    42      49.643 126.468  65.068  1.00  0.00           C  
ATOM    643  C   HIP    42      49.880 127.419  66.159  1.00  0.00           C  
ATOM    644  O   HIP    42      50.149 128.590  65.850  1.00  0.00           O  
ATOM    645  CB  HIP    42      50.952 125.869  64.556  1.00  0.00           C  
ATOM    646  CG  HIP    42      52.104 126.867  64.176  1.00  0.00           C  
ATOM    647  CD2 HIP    42      52.552 127.065  62.901  1.00  0.00           C  
ATOM    648  ND1 HIP    42      52.872 127.699  64.989  1.00  0.00           N1+
ATOM    649  CE1 HIP    42      53.785 128.371  64.233  1.00  0.00           C  
ATOM    650  NE2 HIP    42      53.566 127.975  62.959  1.00  0.00           N  
ATOM    651  H   HIP    42      48.743 128.026  63.902  1.00  0.00           H  
ATOM    652  HA  HIP    42      49.027 125.666  65.473  1.00  0.00           H  
ATOM    653  HB2 HIP    42      51.257 125.158  65.324  1.00  0.00           H  
ATOM    654  HB3 HIP    42      50.677 125.325  63.652  1.00  0.00           H  
ATOM    655  HD1 HIP    42      52.757 127.736  65.991  1.00  0.00           H  
ATOM    656  HD2 HIP    42      52.279 126.525  62.006  1.00  0.00           H  
ATOM    657  HE1 HIP    42      54.454 129.177  64.493  1.00  0.00           H  
ATOM    658  HE2 HIP    42      53.960 128.349  62.107  1.00  0.00           H  
ATOM    659  N   SER    43      50.070 126.907  67.434  1.00  0.00           N  
ATOM    660  CA  SER    43      50.548 127.614  68.546  1.00  0.00           C  
ATOM    661  C   SER    43      52.063 128.002  68.501  1.00  0.00           C  
ATOM    662  O   SER    43      52.821 127.289  67.813  1.00  0.00           O  
ATOM    663  CB  SER    43      50.237 126.755  69.866  1.00  0.00           C  
ATOM    664  OG  SER    43      49.003 126.152  69.799  1.00  0.00           O  
ATOM    665  H   SER    43      49.631 126.017  67.624  1.00  0.00           H  
ATOM    666  HA  SER    43      50.033 128.562  68.702  1.00  0.00           H  
ATOM    667  HB2 SER    43      51.034 126.021  69.982  1.00  0.00           H  
ATOM    668  HB3 SER    43      50.271 127.448  70.706  1.00  0.00           H  
ATOM    669  HG  SER    43      48.449 126.833  70.187  1.00  0.00           H  
ATOM    670  N   GLU    44      52.561 129.034  69.162  1.00  0.00           N  
ATOM    671  CA  GLU    44      53.927 129.582  69.210  1.00  0.00           C  
ATOM    672  C   GLU    44      55.069 128.574  69.450  1.00  0.00           C  
ATOM    673  O   GLU    44      56.174 128.804  69.042  1.00  0.00           O  
ATOM    674  CB  GLU    44      53.868 130.770  70.256  1.00  0.00           C  
ATOM    675  CG  GLU    44      53.311 132.066  69.637  1.00  0.00           C  
ATOM    676  CD  GLU    44      53.373 133.216  70.643  1.00  0.00           C  
ATOM    677  OE1 GLU    44      53.052 134.379  70.350  1.00  0.00           O  
ATOM    678  OE2 GLU    44      53.720 132.875  71.812  1.00  0.00           O1-
ATOM    679  H   GLU    44      51.900 129.602  69.673  1.00  0.00           H  
ATOM    680  HA  GLU    44      54.088 130.090  68.259  1.00  0.00           H  
ATOM    681  HB2 GLU    44      53.450 130.478  71.220  1.00  0.00           H  
ATOM    682  HB3 GLU    44      54.883 131.000  70.577  1.00  0.00           H  
ATOM    683  HG2 GLU    44      53.953 132.261  68.778  1.00  0.00           H  
ATOM    684  HG3 GLU    44      52.281 132.000  69.286  1.00  0.00           H  
ATOM    685  N   HIP    45      54.798 127.492  70.106  1.00  0.00           N  
ATOM    686  CA  HIP    45      55.807 126.529  70.532  1.00  0.00           C  
ATOM    687  C   HIP    45      56.043 125.393  69.523  1.00  0.00           C  
ATOM    688  O   HIP    45      56.804 124.493  69.844  1.00  0.00           O  
ATOM    689  CB  HIP    45      55.450 126.004  71.889  1.00  0.00           C  
ATOM    690  CG  HIP    45      55.392 126.980  72.980  1.00  0.00           C  
ATOM    691  CD2 HIP    45      55.601 128.347  72.899  1.00  0.00           C  
ATOM    692  ND1 HIP    45      55.027 126.742  74.269  1.00  0.00           N1+
ATOM    693  CE1 HIP    45      54.779 127.909  74.909  1.00  0.00           C  
ATOM    694  NE2 HIP    45      55.216 128.915  74.127  1.00  0.00           N  
ATOM    695  H   HIP    45      53.857 127.277  70.404  1.00  0.00           H  
ATOM    696  HA  HIP    45      56.787 127.003  70.563  1.00  0.00           H  
ATOM    697  HB2 HIP    45      54.441 125.593  71.884  1.00  0.00           H  
ATOM    698  HB3 HIP    45      56.158 125.221  72.160  1.00  0.00           H  
ATOM    699  HD1 HIP    45      54.840 125.806  74.600  1.00  0.00           H  
ATOM    700  HD2 HIP    45      55.712 128.878  71.966  1.00  0.00           H  
ATOM    701  HE1 HIP    45      54.315 127.982  75.882  1.00  0.00           H  
ATOM    702  HE2 HIP    45      55.007 129.901  74.192  1.00  0.00           H  
ATOM    703  N   VAL    46      55.564 125.494  68.256  1.00  0.00           N  
ATOM    704  CA  VAL    46      55.440 124.396  67.283  1.00  0.00           C  
ATOM    705  C   VAL    46      55.794 125.002  65.892  1.00  0.00           C  
ATOM    706  O   VAL    46      55.607 126.214  65.672  1.00  0.00           O  
ATOM    707  CB  VAL    46      53.931 124.021  67.330  1.00  0.00           C  
ATOM    708  CG1 VAL    46      53.777 123.010  66.207  1.00  0.00           C  
ATOM    709  CG2 VAL    46      53.345 123.593  68.661  1.00  0.00           C  
ATOM    710  H   VAL    46      55.105 126.355  67.995  1.00  0.00           H  
ATOM    711  HA  VAL    46      56.075 123.563  67.585  1.00  0.00           H  
ATOM    712  HB  VAL    46      53.292 124.864  67.065  1.00  0.00           H  
ATOM    713 HG11 VAL    46      52.808 122.543  66.387  1.00  0.00           H  
ATOM    714 HG12 VAL    46      53.746 123.461  65.216  1.00  0.00           H  
ATOM    715 HG13 VAL    46      54.504 122.205  66.312  1.00  0.00           H  
ATOM    716 HG21 VAL    46      53.419 124.328  69.462  1.00  0.00           H  
ATOM    717 HG22 VAL    46      52.275 123.529  68.462  1.00  0.00           H  
ATOM    718 HG23 VAL    46      53.692 122.609  68.976  1.00  0.00           H  
ATOM    719  N   TRP    47      56.381 124.147  65.008  1.00  0.00           N  
ATOM    720  CA  TRP    47      56.631 124.416  63.558  1.00  0.00           C  
ATOM    721  C   TRP    47      56.465 123.147  62.736  1.00  0.00           C  
ATOM    722  O   TRP    47      56.923 122.039  63.145  1.00  0.00           O  
ATOM    723  CB  TRP    47      57.961 125.045  63.247  1.00  0.00           C  
ATOM    724  CG  TRP    47      59.117 124.096  63.177  1.00  0.00           C  
ATOM    725  CD1 TRP    47      59.823 123.745  62.059  1.00  0.00           C  
ATOM    726  CD2 TRP    47      60.001 123.636  64.247  1.00  0.00           C  
ATOM    727  CE2 TRP    47      61.141 122.978  63.758  1.00  0.00           C  
ATOM    728  CE3 TRP    47      59.954 123.915  65.638  1.00  0.00           C  
ATOM    729  NE1 TRP    47      60.961 123.027  62.445  1.00  0.00           N  
ATOM    730  CZ2 TRP    47      62.038 122.360  64.673  1.00  0.00           C  
ATOM    731  CZ3 TRP    47      60.921 123.336  66.498  1.00  0.00           C  
ATOM    732  CH2 TRP    47      61.899 122.543  66.066  1.00  0.00           C  
ATOM    733  H   TRP    47      56.630 123.263  65.427  1.00  0.00           H  
ATOM    734  HA  TRP    47      55.907 125.142  63.188  1.00  0.00           H  
ATOM    735  HB2 TRP    47      57.836 125.396  62.223  1.00  0.00           H  
ATOM    736  HB3 TRP    47      58.284 125.734  64.027  1.00  0.00           H  
ATOM    737  HD1 TRP    47      59.692 124.116  61.054  1.00  0.00           H  
ATOM    738  HE1 TRP    47      61.610 122.659  61.765  1.00  0.00           H  
ATOM    739  HE3 TRP    47      59.266 124.642  66.043  1.00  0.00           H  
ATOM    740  HZ2 TRP    47      62.884 121.850  64.237  1.00  0.00           H  
ATOM    741  HZ3 TRP    47      60.822 123.529  67.556  1.00  0.00           H  
ATOM    742  HH2 TRP    47      62.669 122.251  66.763  1.00  0.00           H  
ATOM    743  N   VAL    48      55.936 123.364  61.524  1.00  0.00           N  
ATOM    744  CA  VAL    48      55.735 122.315  60.565  1.00  0.00           C  
ATOM    745  C   VAL    48      56.788 122.412  59.391  1.00  0.00           C  
ATOM    746  O   VAL    48      57.342 123.501  59.131  1.00  0.00           O  
ATOM    747  CB  VAL    48      54.216 122.325  60.052  1.00  0.00           C  
ATOM    748  CG1 VAL    48      53.916 121.230  59.038  1.00  0.00           C  
ATOM    749  CG2 VAL    48      53.209 122.204  61.270  1.00  0.00           C  
ATOM    750  H   VAL    48      55.758 124.314  61.230  1.00  0.00           H  
ATOM    751  HA  VAL    48      55.830 121.358  61.078  1.00  0.00           H  
ATOM    752  HB  VAL    48      54.006 123.239  59.496  1.00  0.00           H  
ATOM    753 HG11 VAL    48      52.860 121.112  58.795  1.00  0.00           H  
ATOM    754 HG12 VAL    48      54.413 121.408  58.085  1.00  0.00           H  
ATOM    755 HG13 VAL    48      54.228 120.259  59.422  1.00  0.00           H  
ATOM    756 HG21 VAL    48      52.160 122.221  60.974  1.00  0.00           H  
ATOM    757 HG22 VAL    48      53.390 121.323  61.885  1.00  0.00           H  
ATOM    758 HG23 VAL    48      53.408 123.073  61.898  1.00  0.00           H  
ATOM    759  N   GLU    49      57.154 121.284  58.837  1.00  0.00           N  
ATOM    760  CA  GLU    49      57.920 121.105  57.594  1.00  0.00           C  
ATOM    761  C   GLU    49      56.974 120.184  56.684  1.00  0.00           C  
ATOM    762  O   GLU    49      56.225 119.398  57.226  1.00  0.00           O  
ATOM    763  CB  GLU    49      59.245 120.399  57.858  1.00  0.00           C  
ATOM    764  CG  GLU    49      60.007 121.062  59.025  1.00  0.00           C  
ATOM    765  CD  GLU    49      61.267 120.398  59.606  1.00  0.00           C  
ATOM    766  OE1 GLU    49      61.882 120.989  60.512  1.00  0.00           O  
ATOM    767  OE2 GLU    49      61.606 119.355  59.119  1.00  0.00           O1-
ATOM    768  H   GLU    49      56.768 120.419  59.188  1.00  0.00           H  
ATOM    769  HA  GLU    49      58.044 122.090  57.142  1.00  0.00           H  
ATOM    770  HB2 GLU    49      59.030 119.421  58.289  1.00  0.00           H  
ATOM    771  HB3 GLU    49      59.863 120.448  56.961  1.00  0.00           H  
ATOM    772  HG2 GLU    49      60.348 121.977  58.541  1.00  0.00           H  
ATOM    773  HG3 GLU    49      59.431 121.318  59.915  1.00  0.00           H  
ATOM    774  N   VAL    50      57.071 120.360  55.360  1.00  0.00           N  
ATOM    775  CA  VAL    50      56.079 119.815  54.419  1.00  0.00           C  
ATOM    776  C   VAL    50      56.756 119.110  53.244  1.00  0.00           C  
ATOM    777  O   VAL    50      57.869 119.441  52.776  1.00  0.00           O  
ATOM    778  CB  VAL    50      55.035 120.957  53.882  1.00  0.00           C  
ATOM    779  CG1 VAL    50      53.860 120.234  53.219  1.00  0.00           C  
ATOM    780  CG2 VAL    50      54.449 121.871  54.942  1.00  0.00           C  
ATOM    781  H   VAL    50      57.780 121.000  55.033  1.00  0.00           H  
ATOM    782  HA  VAL    50      55.519 119.040  54.942  1.00  0.00           H  
ATOM    783  HB  VAL    50      55.527 121.496  53.072  1.00  0.00           H  
ATOM    784 HG11 VAL    50      54.170 119.874  52.237  1.00  0.00           H  
ATOM    785 HG12 VAL    50      53.543 119.384  53.823  1.00  0.00           H  
ATOM    786 HG13 VAL    50      52.998 120.893  53.114  1.00  0.00           H  
ATOM    787 HG21 VAL    50      53.933 121.243  55.668  1.00  0.00           H  
ATOM    788 HG22 VAL    50      55.259 122.467  55.363  1.00  0.00           H  
ATOM    789 HG23 VAL    50      53.806 122.597  54.444  1.00  0.00           H  
ATOM    790  N   VAL    51      56.263 117.961  52.884  1.00  0.00           N  
ATOM    791  CA  VAL    51      56.763 117.185  51.707  1.00  0.00           C  
ATOM    792  C   VAL    51      55.729 116.834  50.684  1.00  0.00           C  
ATOM    793  O   VAL    51      54.643 116.528  51.184  1.00  0.00           O  
ATOM    794  CB  VAL    51      57.473 115.898  52.278  1.00  0.00           C  
ATOM    795  CG1 VAL    51      57.941 114.947  51.091  1.00  0.00           C  
ATOM    796  CG2 VAL    51      58.662 116.321  53.226  1.00  0.00           C  
ATOM    797  H   VAL    51      55.435 117.607  53.341  1.00  0.00           H  
ATOM    798  HA  VAL    51      57.534 117.784  51.222  1.00  0.00           H  
ATOM    799  HB  VAL    51      56.783 115.221  52.783  1.00  0.00           H  
ATOM    800 HG11 VAL    51      58.407 115.478  50.262  1.00  0.00           H  
ATOM    801 HG12 VAL    51      58.517 114.115  51.497  1.00  0.00           H  
ATOM    802 HG13 VAL    51      57.084 114.513  50.575  1.00  0.00           H  
ATOM    803 HG21 VAL    51      59.519 116.676  52.654  1.00  0.00           H  
ATOM    804 HG22 VAL    51      58.403 117.032  54.011  1.00  0.00           H  
ATOM    805 HG23 VAL    51      58.996 115.416  53.734  1.00  0.00           H  
ATOM    806  N   ARG    52      55.914 116.962  49.373  1.00  0.00           N  
ATOM    807  CA  ARG    52      54.953 116.681  48.346  1.00  0.00           C  
ATOM    808  C   ARG    52      55.698 116.144  47.007  1.00  0.00           C  
ATOM    809  O   ARG    52      56.760 116.730  46.726  1.00  0.00           O  
ATOM    810  CB  ARG    52      54.028 117.866  48.097  1.00  0.00           C  
ATOM    811  CG  ARG    52      54.622 119.027  47.311  1.00  0.00           C  
ATOM    812  CD  ARG    52      53.540 120.117  47.169  1.00  0.00           C  
ATOM    813  NE  ARG    52      52.400 119.630  46.300  1.00  0.00           N  
ATOM    814  CZ  ARG    52      51.812 120.179  45.342  1.00  0.00           C  
ATOM    815  NH1 ARG    52      52.138 121.388  44.826  1.00  0.00           N1+
ATOM    816  NH2 ARG    52      50.896 119.478  44.656  1.00  0.00           N  
ATOM    817  H   ARG    52      56.833 117.203  49.030  1.00  0.00           H  
ATOM    818  HA  ARG    52      54.385 115.824  48.707  1.00  0.00           H  
ATOM    819  HB2 ARG    52      53.176 117.461  47.550  1.00  0.00           H  
ATOM    820  HB3 ARG    52      53.557 118.231  49.010  1.00  0.00           H  
ATOM    821  HG2 ARG    52      55.453 119.363  47.931  1.00  0.00           H  
ATOM    822  HG3 ARG    52      54.867 118.662  46.313  1.00  0.00           H  
ATOM    823  HD2 ARG    52      53.201 120.300  48.188  1.00  0.00           H  
ATOM    824  HD3 ARG    52      53.959 121.055  46.804  1.00  0.00           H  
ATOM    825  HE  ARG    52      52.076 118.724  46.607  1.00  0.00           H  
ATOM    826 HH11 ARG    52      52.840 121.946  45.289  1.00  0.00           H  
ATOM    827 HH12 ARG    52      51.635 121.835  44.072  1.00  0.00           H  
ATOM    828 HH21 ARG    52      50.660 118.527  44.901  1.00  0.00           H  
ATOM    829 HH22 ARG    52      50.435 119.782  43.810  1.00  0.00           H  
ATOM    830  N   ASP    53      55.230 115.077  46.387  1.00  0.00           N  
ATOM    831  CA  ASP    53      55.863 114.379  45.197  1.00  0.00           C  
ATOM    832  C   ASP    53      57.366 114.125  45.281  1.00  0.00           C  
ATOM    833  O   ASP    53      58.091 114.491  44.307  1.00  0.00           O  
ATOM    834  CB  ASP    53      55.388 115.152  43.898  1.00  0.00           C  
ATOM    835  CG  ASP    53      53.933 115.223  43.663  1.00  0.00           C  
ATOM    836  OD1 ASP    53      53.420 116.097  42.907  1.00  0.00           O  
ATOM    837  OD2 ASP    53      53.241 114.362  44.307  1.00  0.00           O1-
ATOM    838  H   ASP    53      54.319 114.741  46.666  1.00  0.00           H  
ATOM    839  HA  ASP    53      55.295 113.449  45.238  1.00  0.00           H  
ATOM    840  HB2 ASP    53      55.690 116.198  43.839  1.00  0.00           H  
ATOM    841  HB3 ASP    53      55.766 114.616  43.027  1.00  0.00           H  
ATOM    842  N   GLY    54      57.908 113.530  46.336  1.00  0.00           N  
ATOM    843  CA  GLY    54      59.375 113.390  46.528  1.00  0.00           C  
ATOM    844  C   GLY    54      60.186 114.564  47.012  1.00  0.00           C  
ATOM    845  O   GLY    54      61.381 114.450  47.149  1.00  0.00           O  
ATOM    846  H   GLY    54      57.258 113.429  47.103  1.00  0.00           H  
ATOM    847  HA2 GLY    54      59.426 112.608  47.286  1.00  0.00           H  
ATOM    848  HA3 GLY    54      59.843 113.059  45.601  1.00  0.00           H  
ATOM    849  N   GLU    55      59.630 115.775  47.246  1.00  0.00           N  
ATOM    850  CA  GLU    55      60.364 117.046  47.419  1.00  0.00           C  
ATOM    851  C   GLU    55      59.825 117.960  48.547  1.00  0.00           C  
ATOM    852  O   GLU    55      58.640 117.846  48.906  1.00  0.00           O  
ATOM    853  CB  GLU    55      60.444 117.845  46.120  1.00  0.00           C  
ATOM    854  CG  GLU    55      61.121 117.131  44.983  1.00  0.00           C  
ATOM    855  CD  GLU    55      62.678 116.871  45.084  1.00  0.00           C  
ATOM    856  OE1 GLU    55      63.245 115.813  44.636  1.00  0.00           O  
ATOM    857  OE2 GLU    55      63.381 117.835  45.499  1.00  0.00           O1-
ATOM    858  H   GLU    55      58.631 115.788  47.097  1.00  0.00           H  
ATOM    859  HA  GLU    55      61.366 116.787  47.760  1.00  0.00           H  
ATOM    860  HB2 GLU    55      59.432 118.124  45.826  1.00  0.00           H  
ATOM    861  HB3 GLU    55      60.856 118.851  46.199  1.00  0.00           H  
ATOM    862  HG2 GLU    55      60.653 116.157  44.842  1.00  0.00           H  
ATOM    863  HG3 GLU    55      60.912 117.686  44.068  1.00  0.00           H  
ATOM    864  N   ALA    56      60.682 118.853  49.149  1.00  0.00           N  
ATOM    865  CA  ALA    56      60.232 119.738  50.214  1.00  0.00           C  
ATOM    866  C   ALA    56      59.233 120.828  49.667  1.00  0.00           C  
ATOM    867  O   ALA    56      59.499 121.479  48.647  1.00  0.00           O  
ATOM    868  CB  ALA    56      61.483 120.393  50.792  1.00  0.00           C  
ATOM    869  H   ALA    56      61.580 118.948  48.696  1.00  0.00           H  
ATOM    870  HA  ALA    56      59.816 119.164  51.042  1.00  0.00           H  
ATOM    871  HB1 ALA    56      61.206 121.099  51.575  1.00  0.00           H  
ATOM    872  HB2 ALA    56      62.130 119.628  51.221  1.00  0.00           H  
ATOM    873  HB3 ALA    56      62.145 120.893  50.085  1.00  0.00           H  
ATOM    874  N   GLU    57      58.099 121.109  50.314  1.00  0.00           N  
ATOM    875  CA  GLU    57      57.198 122.226  49.966  1.00  0.00           C  
ATOM    876  C   GLU    57      57.494 123.416  50.924  1.00  0.00           C  
ATOM    877  O   GLU    57      57.356 124.575  50.496  1.00  0.00           O  
ATOM    878  CB  GLU    57      55.800 121.689  49.943  1.00  0.00           C  
ATOM    879  CG  GLU    57      54.766 122.769  49.956  1.00  0.00           C  
ATOM    880  CD  GLU    57      54.861 123.634  48.702  1.00  0.00           C  
ATOM    881  OE1 GLU    57      55.518 123.339  47.642  1.00  0.00           O  
ATOM    882  OE2 GLU    57      54.303 124.728  48.715  1.00  0.00           O1-
ATOM    883  H   GLU    57      57.779 120.466  51.024  1.00  0.00           H  
ATOM    884  HA  GLU    57      57.435 122.508  48.940  1.00  0.00           H  
ATOM    885  HB2 GLU    57      55.588 121.094  49.054  1.00  0.00           H  
ATOM    886  HB3 GLU    57      55.658 121.049  50.814  1.00  0.00           H  
ATOM    887  HG2 GLU    57      53.786 122.292  49.970  1.00  0.00           H  
ATOM    888  HG3 GLU    57      54.926 123.316  50.885  1.00  0.00           H  
ATOM    889  N   GLU    58      57.914 123.161  52.190  1.00  0.00           N  
ATOM    890  CA  GLU    58      58.227 124.145  53.192  1.00  0.00           C  
ATOM    891  C   GLU    58      59.041 123.502  54.342  1.00  0.00           C  
ATOM    892  O   GLU    58      58.974 122.297  54.581  1.00  0.00           O  
ATOM    893  CB  GLU    58      56.896 124.771  53.754  1.00  0.00           C  
ATOM    894  CG  GLU    58      56.711 125.814  54.835  1.00  0.00           C  
ATOM    895  CD  GLU    58      57.592 127.023  54.536  1.00  0.00           C  
ATOM    896  OE1 GLU    58      57.156 128.163  54.732  1.00  0.00           O  
ATOM    897  OE2 GLU    58      58.785 126.879  54.402  1.00  0.00           O1-
ATOM    898  H   GLU    58      58.108 122.226  52.517  1.00  0.00           H  
ATOM    899  HA  GLU    58      58.893 124.896  52.768  1.00  0.00           H  
ATOM    900  HB2 GLU    58      56.375 125.152  52.876  1.00  0.00           H  
ATOM    901  HB3 GLU    58      56.325 123.883  54.025  1.00  0.00           H  
ATOM    902  HG2 GLU    58      55.678 126.147  54.936  1.00  0.00           H  
ATOM    903  HG3 GLU    58      56.987 125.319  55.766  1.00  0.00           H  
ATOM    904  N   VAL    59      59.936 124.316  54.963  1.00  0.00           N  
ATOM    905  CA  VAL    59      60.566 123.934  56.259  1.00  0.00           C  
ATOM    906  C   VAL    59      60.312 124.870  57.503  1.00  0.00           C  
ATOM    907  O   VAL    59      61.024 124.895  58.501  1.00  0.00           O  
ATOM    908  CB  VAL    59      62.116 123.635  56.047  1.00  0.00           C  
ATOM    909  CG1 VAL    59      62.771 122.747  57.144  1.00  0.00           C  
ATOM    910  CG2 VAL    59      62.442 122.949  54.662  1.00  0.00           C  
ATOM    911  H   VAL    59      59.995 125.280  54.668  1.00  0.00           H  
ATOM    912  HA  VAL    59      60.144 122.980  56.574  1.00  0.00           H  
ATOM    913  HB  VAL    59      62.551 124.633  56.066  1.00  0.00           H  
ATOM    914 HG11 VAL    59      62.083 121.909  57.260  1.00  0.00           H  
ATOM    915 HG12 VAL    59      63.746 122.377  56.826  1.00  0.00           H  
ATOM    916 HG13 VAL    59      62.877 123.228  58.116  1.00  0.00           H  
ATOM    917 HG21 VAL    59      63.521 122.924  54.507  1.00  0.00           H  
ATOM    918 HG22 VAL    59      62.080 121.921  54.630  1.00  0.00           H  
ATOM    919 HG23 VAL    59      62.007 123.525  53.845  1.00  0.00           H  
ATOM    920  N   ALA    60      59.247 125.663  57.364  1.00  0.00           N  
ATOM    921  CA  ALA    60      59.086 127.041  57.913  1.00  0.00           C  
ATOM    922  C   ALA    60      60.096 128.091  57.476  1.00  0.00           C  
ATOM    923  O   ALA    60      60.460 128.933  58.289  1.00  0.00           O  
ATOM    924  CB  ALA    60      58.957 127.000  59.485  1.00  0.00           C  
ATOM    925  H   ALA    60      58.622 125.421  56.608  1.00  0.00           H  
ATOM    926  HA  ALA    60      58.084 127.311  57.579  1.00  0.00           H  
ATOM    927  HB1 ALA    60      58.173 126.292  59.754  1.00  0.00           H  
ATOM    928  HB2 ALA    60      59.855 126.637  59.984  1.00  0.00           H  
ATOM    929  HB3 ALA    60      58.641 127.968  59.873  1.00  0.00           H  
ATOM    930  N   THR    61      60.510 128.036  56.196  1.00  0.00           N  
ATOM    931  CA  THR    61      61.502 129.009  55.638  1.00  0.00           C  
ATOM    932  C   THR    61      60.981 129.953  54.543  1.00  0.00           C  
ATOM    933  O   THR    61      61.447 131.067  54.417  1.00  0.00           O  
ATOM    934  CB  THR    61      62.660 128.224  54.991  1.00  0.00           C  
ATOM    935  CG2 THR    61      63.534 127.438  56.040  1.00  0.00           C  
ATOM    936  OG1 THR    61      62.125 127.418  54.010  1.00  0.00           O  
ATOM    937  H   THR    61      60.055 127.421  55.537  1.00  0.00           H  
ATOM    938  HA  THR    61      61.983 129.661  56.368  1.00  0.00           H  
ATOM    939  HB  THR    61      63.461 128.686  54.413  1.00  0.00           H  
ATOM    940  HG1 THR    61      62.778 126.847  53.597  1.00  0.00           H  
ATOM    941 HG21 THR    61      64.278 128.060  56.536  1.00  0.00           H  
ATOM    942 HG22 THR    61      62.913 127.173  56.896  1.00  0.00           H  
ATOM    943 HG23 THR    61      64.078 126.600  55.605  1.00  0.00           H  
ATOM    944  N   ASN    62      59.971 129.587  53.676  1.00  0.00           N  
ATOM    945  CA  ASN    62      59.305 130.304  52.642  1.00  0.00           C  
ATOM    946  C   ASN    62      58.199 131.201  53.151  1.00  0.00           C  
ATOM    947  O   ASN    62      58.049 132.349  52.679  1.00  0.00           O  
ATOM    948  CB  ASN    62      58.669 129.289  51.661  1.00  0.00           C  
ATOM    949  CG  ASN    62      59.514 128.218  51.053  1.00  0.00           C  
ATOM    950  ND2 ASN    62      59.910 127.198  51.766  1.00  0.00           N  
ATOM    951  OD1 ASN    62      59.703 128.119  49.808  1.00  0.00           O  
ATOM    952  H   ASN    62      59.529 128.756  54.042  1.00  0.00           H  
ATOM    953  HA  ASN    62      60.034 130.961  52.167  1.00  0.00           H  
ATOM    954  HB2 ASN    62      57.785 128.872  52.144  1.00  0.00           H  
ATOM    955  HB3 ASN    62      58.220 129.883  50.864  1.00  0.00           H  
ATOM    956 HD21 ASN    62      60.380 126.434  51.302  1.00  0.00           H  
ATOM    957 HD22 ASN    62      59.724 127.195  52.759  1.00  0.00           H  
ATOM    958  N   GLY    63      57.600 130.992  54.336  1.00  0.00           N  
ATOM    959  CA  GLY    63      56.447 131.746  54.841  1.00  0.00           C  
ATOM    960  C   GLY    63      55.059 131.384  54.305  1.00  0.00           C  
ATOM    961  O   GLY    63      54.189 132.186  54.121  1.00  0.00           O  
ATOM    962  H   GLY    63      57.854 130.126  54.790  1.00  0.00           H  
ATOM    963  HA2 GLY    63      56.394 131.599  55.920  1.00  0.00           H  
ATOM    964  HA3 GLY    63      56.580 132.808  54.634  1.00  0.00           H  
ATOM    965  N   LYS    64      54.897 130.120  53.952  1.00  0.00           N  
ATOM    966  CA  LYS    64      53.751 129.599  53.256  1.00  0.00           C  
ATOM    967  C   LYS    64      52.478 129.288  54.092  1.00  0.00           C  
ATOM    968  O   LYS    64      52.538 129.265  55.349  1.00  0.00           O  
ATOM    969  CB  LYS    64      54.145 128.333  52.585  1.00  0.00           C  
ATOM    970  CG  LYS    64      54.767 128.683  51.162  1.00  0.00           C  
ATOM    971  CD  LYS    64      55.509 127.406  50.594  1.00  0.00           C  
ATOM    972  CE  LYS    64      56.093 127.643  49.208  1.00  0.00           C  
ATOM    973  NZ  LYS    64      56.491 126.411  48.550  1.00  0.00           N1+
ATOM    974  H   LYS    64      55.617 129.466  54.223  1.00  0.00           H  
ATOM    975  HA  LYS    64      53.410 130.308  52.501  1.00  0.00           H  
ATOM    976  HB2 LYS    64      54.854 127.787  53.206  1.00  0.00           H  
ATOM    977  HB3 LYS    64      53.299 127.698  52.321  1.00  0.00           H  
ATOM    978  HG2 LYS    64      54.080 128.932  50.354  1.00  0.00           H  
ATOM    979  HG3 LYS    64      55.500 129.447  51.420  1.00  0.00           H  
ATOM    980  HD2 LYS    64      56.253 127.034  51.299  1.00  0.00           H  
ATOM    981  HD3 LYS    64      54.792 126.595  50.467  1.00  0.00           H  
ATOM    982  HE2 LYS    64      55.305 128.158  48.658  1.00  0.00           H  
ATOM    983  HE3 LYS    64      56.823 128.452  49.177  1.00  0.00           H  
ATOM    984  HZ1 LYS    64      57.290 126.027  49.033  1.00  0.00           H  
ATOM    985  HZ2 LYS    64      55.742 125.733  48.538  1.00  0.00           H  
ATOM    986  HZ3 LYS    64      56.728 126.473  47.571  1.00  0.00           H  
ATOM    987  N   GLN    65      51.339 129.310  53.469  1.00  0.00           N  
ATOM    988  CA  GLN    65      50.115 129.171  54.321  1.00  0.00           C  
ATOM    989  C   GLN    65      48.877 128.484  53.755  1.00  0.00           C  
ATOM    990  O   GLN    65      48.033 127.974  54.515  1.00  0.00           O  
ATOM    991  CB  GLN    65      49.675 130.582  54.871  1.00  0.00           C  
ATOM    992  CG  GLN    65      49.085 131.595  53.845  1.00  0.00           C  
ATOM    993  CD  GLN    65      49.323 133.049  54.132  1.00  0.00           C  
ATOM    994  NE2 GLN    65      50.515 133.583  53.940  1.00  0.00           N  
ATOM    995  OE1 GLN    65      48.407 133.752  54.479  1.00  0.00           O  
ATOM    996  H   GLN    65      51.246 129.529  52.487  1.00  0.00           H  
ATOM    997  HA  GLN    65      50.450 128.446  55.063  1.00  0.00           H  
ATOM    998  HB2 GLN    65      49.082 130.437  55.774  1.00  0.00           H  
ATOM    999  HB3 GLN    65      50.546 131.013  55.365  1.00  0.00           H  
ATOM   1000  HG2 GLN    65      49.506 131.355  52.869  1.00  0.00           H  
ATOM   1001  HG3 GLN    65      48.008 131.428  53.852  1.00  0.00           H  
ATOM   1002 HE21 GLN    65      50.618 134.560  54.175  1.00  0.00           H  
ATOM   1003 HE22 GLN    65      51.326 133.111  53.564  1.00  0.00           H  
ATOM   1004  N   ARG    66      48.765 128.354  52.449  1.00  0.00           N  
ATOM   1005  CA  ARG    66      47.759 127.456  51.682  1.00  0.00           C  
ATOM   1006  C   ARG    66      48.435 126.332  50.921  1.00  0.00           C  
ATOM   1007  O   ARG    66      49.482 126.548  50.280  1.00  0.00           O  
ATOM   1008  CB  ARG    66      46.654 128.268  50.990  1.00  0.00           C  
ATOM   1009  CG  ARG    66      45.840 129.299  51.895  1.00  0.00           C  
ATOM   1010  CD  ARG    66      44.466 129.642  51.292  1.00  0.00           C  
ATOM   1011  NE  ARG    66      43.701 130.520  52.168  1.00  0.00           N  
ATOM   1012  CZ  ARG    66      42.365 130.372  52.348  1.00  0.00           C  
ATOM   1013  NH1 ARG    66      41.567 129.628  51.624  1.00  0.00           N1+
ATOM   1014  NH2 ARG    66      41.723 131.141  53.214  1.00  0.00           N  
ATOM   1015  H   ARG    66      49.323 128.932  51.837  1.00  0.00           H  
ATOM   1016  HA  ARG    66      47.386 126.919  52.554  1.00  0.00           H  
ATOM   1017  HB2 ARG    66      47.143 128.834  50.197  1.00  0.00           H  
ATOM   1018  HB3 ARG    66      45.952 127.537  50.588  1.00  0.00           H  
ATOM   1019  HG2 ARG    66      45.770 128.775  52.847  1.00  0.00           H  
ATOM   1020  HG3 ARG    66      46.371 130.218  52.145  1.00  0.00           H  
ATOM   1021  HD2 ARG    66      44.660 130.122  50.333  1.00  0.00           H  
ATOM   1022  HD3 ARG    66      43.926 128.709  51.136  1.00  0.00           H  
ATOM   1023  HE  ARG    66      44.188 131.310  52.565  1.00  0.00           H  
ATOM   1024 HH11 ARG    66      41.956 129.161  50.817  1.00  0.00           H  
ATOM   1025 HH12 ARG    66      40.563 129.614  51.727  1.00  0.00           H  
ATOM   1026 HH21 ARG    66      42.127 131.912  53.727  1.00  0.00           H  
ATOM   1027 HH22 ARG    66      40.726 131.040  53.339  1.00  0.00           H  
ATOM   1028  N   TRP    67      47.804 125.148  50.927  1.00  0.00           N  
ATOM   1029  CA  TRP    67      48.293 123.925  50.304  1.00  0.00           C  
ATOM   1030  C   TRP    67      47.242 123.260  49.450  1.00  0.00           C  
ATOM   1031  O   TRP    67      46.087 123.212  49.898  1.00  0.00           O  
ATOM   1032  CB  TRP    67      48.966 123.086  51.382  1.00  0.00           C  
ATOM   1033  CG  TRP    67      50.265 123.648  51.922  1.00  0.00           C  
ATOM   1034  CD1 TRP    67      51.443 123.558  51.253  1.00  0.00           C  
ATOM   1035  CD2 TRP    67      50.505 124.331  53.125  1.00  0.00           C  
ATOM   1036  CE2 TRP    67      51.859 124.685  53.145  1.00  0.00           C  
ATOM   1037  CE3 TRP    67      49.696 124.657  54.237  1.00  0.00           C  
ATOM   1038  NE1 TRP    67      52.428 124.152  52.033  1.00  0.00           N  
ATOM   1039  CZ2 TRP    67      52.400 125.388  54.294  1.00  0.00           C  
ATOM   1040  CZ3 TRP    67      50.183 125.454  55.279  1.00  0.00           C  
ATOM   1041  CH2 TRP    67      51.513 125.869  55.299  1.00  0.00           C  
ATOM   1042  H   TRP    67      46.863 125.181  51.292  1.00  0.00           H  
ATOM   1043  HA  TRP    67      49.148 124.126  49.658  1.00  0.00           H  
ATOM   1044  HB2 TRP    67      48.130 123.057  52.081  1.00  0.00           H  
ATOM   1045  HB3 TRP    67      49.193 122.114  50.946  1.00  0.00           H  
ATOM   1046  HD1 TRP    67      51.461 122.902  50.395  1.00  0.00           H  
ATOM   1047  HE1 TRP    67      53.389 124.173  51.721  1.00  0.00           H  
ATOM   1048  HE3 TRP    67      48.651 124.401  54.146  1.00  0.00           H  
ATOM   1049  HZ2 TRP    67      53.432 125.706  54.286  1.00  0.00           H  
ATOM   1050  HZ3 TRP    67      49.480 125.724  56.053  1.00  0.00           H  
ATOM   1051  HH2 TRP    67      51.762 126.546  56.103  1.00  0.00           H  
ATOM   1052  N   LEU    68      47.575 122.572  48.399  1.00  0.00           N  
ATOM   1053  CA  LEU    68      46.722 121.745  47.642  1.00  0.00           C  
ATOM   1054  C   LEU    68      46.548 120.369  48.267  1.00  0.00           C  
ATOM   1055  O   LEU    68      47.545 119.837  48.737  1.00  0.00           O  
ATOM   1056  CB  LEU    68      47.264 121.617  46.177  1.00  0.00           C  
ATOM   1057  CG  LEU    68      47.202 122.915  45.230  1.00  0.00           C  
ATOM   1058  CD1 LEU    68      47.836 122.731  43.895  1.00  0.00           C  
ATOM   1059  CD2 LEU    68      45.750 123.202  44.968  1.00  0.00           C  
ATOM   1060  H   LEU    68      48.571 122.407  48.374  1.00  0.00           H  
ATOM   1061  HA  LEU    68      45.758 122.243  47.542  1.00  0.00           H  
ATOM   1062  HB2 LEU    68      48.311 121.313  46.211  1.00  0.00           H  
ATOM   1063  HB3 LEU    68      46.874 120.741  45.660  1.00  0.00           H  
ATOM   1064  HG  LEU    68      47.664 123.726  45.794  1.00  0.00           H  
ATOM   1065 HD11 LEU    68      48.900 122.493  43.891  1.00  0.00           H  
ATOM   1066 HD12 LEU    68      47.430 121.877  43.353  1.00  0.00           H  
ATOM   1067 HD13 LEU    68      47.711 123.675  43.365  1.00  0.00           H  
ATOM   1068 HD21 LEU    68      45.120 123.329  45.848  1.00  0.00           H  
ATOM   1069 HD22 LEU    68      45.567 124.047  44.303  1.00  0.00           H  
ATOM   1070 HD23 LEU    68      45.407 122.344  44.389  1.00  0.00           H  
ATOM   1071  N   LEU    69      45.299 119.888  48.428  1.00  0.00           N  
ATOM   1072  CA  LEU    69      45.003 118.532  48.853  1.00  0.00           C  
ATOM   1073  C   LEU    69      45.628 117.439  48.008  1.00  0.00           C  
ATOM   1074  O   LEU    69      45.185 117.347  46.835  1.00  0.00           O  
ATOM   1075  CB  LEU    69      43.472 118.376  49.024  1.00  0.00           C  
ATOM   1076  CG  LEU    69      42.782 118.848  50.346  1.00  0.00           C  
ATOM   1077  CD1 LEU    69      41.255 118.891  50.197  1.00  0.00           C  
ATOM   1078  CD2 LEU    69      43.206 118.078  51.575  1.00  0.00           C  
ATOM   1079  H   LEU    69      44.589 120.507  48.065  1.00  0.00           H  
ATOM   1080  HA  LEU    69      45.528 118.320  49.785  1.00  0.00           H  
ATOM   1081  HB2 LEU    69      42.955 118.726  48.130  1.00  0.00           H  
ATOM   1082  HB3 LEU    69      43.313 117.298  49.006  1.00  0.00           H  
ATOM   1083  HG  LEU    69      43.130 119.849  50.602  1.00  0.00           H  
ATOM   1084 HD11 LEU    69      41.005 117.926  49.757  1.00  0.00           H  
ATOM   1085 HD12 LEU    69      40.772 118.985  51.170  1.00  0.00           H  
ATOM   1086 HD13 LEU    69      40.954 119.743  49.588  1.00  0.00           H  
ATOM   1087 HD21 LEU    69      42.691 117.125  51.453  1.00  0.00           H  
ATOM   1088 HD22 LEU    69      44.278 118.164  51.752  1.00  0.00           H  
ATOM   1089 HD23 LEU    69      42.698 118.511  52.436  1.00  0.00           H  
ATOM   1090  N   SER    70      46.525 116.568  48.439  1.00  0.00           N  
ATOM   1091  CA  SER    70      47.167 115.549  47.589  1.00  0.00           C  
ATOM   1092  C   SER    70      47.608 114.333  48.324  1.00  0.00           C  
ATOM   1093  O   SER    70      48.228 114.357  49.415  1.00  0.00           O  
ATOM   1094  CB  SER    70      48.322 116.228  46.742  1.00  0.00           C  
ATOM   1095  OG  SER    70      49.579 116.008  47.401  1.00  0.00           O  
ATOM   1096  H   SER    70      46.669 116.687  49.431  1.00  0.00           H  
ATOM   1097  HA  SER    70      46.372 115.222  46.919  1.00  0.00           H  
ATOM   1098  HB2 SER    70      48.434 115.890  45.712  1.00  0.00           H  
ATOM   1099  HB3 SER    70      48.065 117.285  46.663  1.00  0.00           H  
ATOM   1100  HG  SER    70      50.165 115.574  46.776  1.00  0.00           H  
ATOM   1101  N   PRO    71      47.396 113.086  47.803  1.00  0.00           N  
ATOM   1102  CA  PRO    71      47.742 111.808  48.524  1.00  0.00           C  
ATOM   1103  C   PRO    71      49.271 111.529  48.546  1.00  0.00           C  
ATOM   1104  O   PRO    71      49.753 110.552  49.136  1.00  0.00           O  
ATOM   1105  CB  PRO    71      47.087 110.792  47.635  1.00  0.00           C  
ATOM   1106  CG  PRO    71      46.933 111.463  46.255  1.00  0.00           C  
ATOM   1107  CD  PRO    71      46.742 112.890  46.539  1.00  0.00           C  
ATOM   1108  HA  PRO    71      47.319 111.859  49.527  1.00  0.00           H  
ATOM   1109  HB2 PRO    71      47.571 109.826  47.493  1.00  0.00           H  
ATOM   1110  HB3 PRO    71      46.114 110.534  48.053  1.00  0.00           H  
ATOM   1111  HG2 PRO    71      47.828 111.231  45.678  1.00  0.00           H  
ATOM   1112  HG3 PRO    71      46.104 111.001  45.718  1.00  0.00           H  
ATOM   1113  HD2 PRO    71      47.098 113.492  45.703  1.00  0.00           H  
ATOM   1114  HD3 PRO    71      45.661 113.025  46.560  1.00  0.00           H  
ATOM   1115  N   SER    72      50.094 112.477  48.052  1.00  0.00           N  
ATOM   1116  CA  SER    72      51.568 112.564  48.226  1.00  0.00           C  
ATOM   1117  C   SER    72      52.023 113.591  49.214  1.00  0.00           C  
ATOM   1118  O   SER    72      53.148 113.508  49.704  1.00  0.00           O  
ATOM   1119  CB  SER    72      52.321 112.902  46.911  1.00  0.00           C  
ATOM   1120  OG  SER    72      51.717 114.106  46.473  1.00  0.00           O  
ATOM   1121  H   SER    72      49.552 113.216  47.629  1.00  0.00           H  
ATOM   1122  HA  SER    72      51.854 111.605  48.658  1.00  0.00           H  
ATOM   1123  HB2 SER    72      53.379 113.138  47.029  1.00  0.00           H  
ATOM   1124  HB3 SER    72      52.241 112.029  46.263  1.00  0.00           H  
ATOM   1125  HG  SER    72      52.169 114.292  45.646  1.00  0.00           H  
ATOM   1126  N   THR    73      51.096 114.527  49.539  1.00  0.00           N  
ATOM   1127  CA  THR    73      51.324 115.587  50.578  1.00  0.00           C  
ATOM   1128  C   THR    73      51.374 114.971  51.956  1.00  0.00           C  
ATOM   1129  O   THR    73      50.413 114.298  52.293  1.00  0.00           O  
ATOM   1130  CB  THR    73      50.332 116.750  50.548  1.00  0.00           C  
ATOM   1131  CG2 THR    73      50.584 117.710  51.692  1.00  0.00           C  
ATOM   1132  OG1 THR    73      50.332 117.567  49.450  1.00  0.00           O  
ATOM   1133  H   THR    73      50.199 114.558  49.075  1.00  0.00           H  
ATOM   1134  HA  THR    73      52.239 116.156  50.408  1.00  0.00           H  
ATOM   1135  HB  THR    73      49.325 116.354  50.684  1.00  0.00           H  
ATOM   1136  HG1 THR    73      50.033 116.997  48.737  1.00  0.00           H  
ATOM   1137 HG21 THR    73      51.636 117.976  51.788  1.00  0.00           H  
ATOM   1138 HG22 THR    73      50.023 118.592  51.382  1.00  0.00           H  
ATOM   1139 HG23 THR    73      50.128 117.221  52.554  1.00  0.00           H  
ATOM   1140  N   THR    74      52.492 115.176  52.678  1.00  0.00           N  
ATOM   1141  CA  THR    74      52.686 114.751  54.096  1.00  0.00           C  
ATOM   1142  C   THR    74      53.541 115.751  54.817  1.00  0.00           C  
ATOM   1143  O   THR    74      54.348 116.617  54.303  1.00  0.00           O  
ATOM   1144  CB  THR    74      53.188 113.327  54.009  1.00  0.00           C  
ATOM   1145  CG2 THR    74      54.497 113.034  53.160  1.00  0.00           C  
ATOM   1146  OG1 THR    74      53.253 112.790  55.311  1.00  0.00           O  
ATOM   1147  H   THR    74      53.226 115.654  52.175  1.00  0.00           H  
ATOM   1148  HA  THR    74      51.743 114.832  54.635  1.00  0.00           H  
ATOM   1149  HB  THR    74      52.422 112.767  53.472  1.00  0.00           H  
ATOM   1150  HG1 THR    74      52.872 111.908  55.321  1.00  0.00           H  
ATOM   1151 HG21 THR    74      55.363 113.596  53.508  1.00  0.00           H  
ATOM   1152 HG22 THR    74      54.699 111.971  53.031  1.00  0.00           H  
ATOM   1153 HG23 THR    74      54.389 113.415  52.144  1.00  0.00           H  
ATOM   1154  N   LEU    75      53.279 115.648  56.143  1.00  0.00           N  
ATOM   1155  CA  LEU    75      53.626 116.734  57.183  1.00  0.00           C  
ATOM   1156  C   LEU    75      54.425 116.175  58.328  1.00  0.00           C  
ATOM   1157  O   LEU    75      54.240 115.078  58.863  1.00  0.00           O  
ATOM   1158  CB  LEU    75      52.289 117.269  57.657  1.00  0.00           C  
ATOM   1159  CG  LEU    75      51.340 117.979  56.643  1.00  0.00           C  
ATOM   1160  CD1 LEU    75      50.003 118.077  57.291  1.00  0.00           C  
ATOM   1161  CD2 LEU    75      51.973 119.324  56.454  1.00  0.00           C  
ATOM   1162  H   LEU    75      52.662 114.887  56.392  1.00  0.00           H  
ATOM   1163  HA  LEU    75      54.195 117.533  56.708  1.00  0.00           H  
ATOM   1164  HB2 LEU    75      51.855 116.375  58.105  1.00  0.00           H  
ATOM   1165  HB3 LEU    75      52.490 117.925  58.505  1.00  0.00           H  
ATOM   1166  HG  LEU    75      51.206 117.512  55.667  1.00  0.00           H  
ATOM   1167 HD11 LEU    75      49.341 118.727  56.719  1.00  0.00           H  
ATOM   1168 HD12 LEU    75      49.569 117.080  57.213  1.00  0.00           H  
ATOM   1169 HD13 LEU    75      49.990 118.399  58.333  1.00  0.00           H  
ATOM   1170 HD21 LEU    75      51.980 119.906  57.376  1.00  0.00           H  
ATOM   1171 HD22 LEU    75      52.980 119.202  56.055  1.00  0.00           H  
ATOM   1172 HD23 LEU    75      51.396 119.963  55.785  1.00  0.00           H  
ATOM   1173  N   ARG    76      55.415 116.995  58.723  1.00  0.00           N  
ATOM   1174  CA  ARG    76      56.354 116.795  59.888  1.00  0.00           C  
ATOM   1175  C   ARG    76      56.265 117.979  60.846  1.00  0.00           C  
ATOM   1176  O   ARG    76      56.250 119.125  60.465  1.00  0.00           O  
ATOM   1177  CB  ARG    76      57.725 116.445  59.397  1.00  0.00           C  
ATOM   1178  CG  ARG    76      58.708 115.961  60.434  1.00  0.00           C  
ATOM   1179  CD  ARG    76      60.024 115.460  59.835  1.00  0.00           C  
ATOM   1180  NE  ARG    76      60.620 116.464  58.987  1.00  0.00           N  
ATOM   1181  CZ  ARG    76      61.253 116.320  57.825  1.00  0.00           C  
ATOM   1182  NH1 ARG    76      61.345 115.228  57.132  1.00  0.00           N1+
ATOM   1183  NH2 ARG    76      61.769 117.376  57.314  1.00  0.00           N  
ATOM   1184  H   ARG    76      55.459 117.864  58.210  1.00  0.00           H  
ATOM   1185  HA  ARG    76      55.975 115.907  60.393  1.00  0.00           H  
ATOM   1186  HB2 ARG    76      57.607 115.712  58.599  1.00  0.00           H  
ATOM   1187  HB3 ARG    76      58.186 117.329  58.958  1.00  0.00           H  
ATOM   1188  HG2 ARG    76      58.855 116.755  61.166  1.00  0.00           H  
ATOM   1189  HG3 ARG    76      58.106 115.156  60.854  1.00  0.00           H  
ATOM   1190  HD2 ARG    76      60.710 115.342  60.674  1.00  0.00           H  
ATOM   1191  HD3 ARG    76      59.974 114.521  59.283  1.00  0.00           H  
ATOM   1192  HE  ARG    76      60.805 117.373  59.385  1.00  0.00           H  
ATOM   1193 HH11 ARG    76      61.039 114.336  57.494  1.00  0.00           H  
ATOM   1194 HH12 ARG    76      61.898 115.240  56.287  1.00  0.00           H  
ATOM   1195 HH21 ARG    76      61.882 118.228  57.844  1.00  0.00           H  
ATOM   1196 HH22 ARG    76      61.995 117.375  56.330  1.00  0.00           H  
ATOM   1197  N   VAL    77      56.267 117.714  62.213  1.00  0.00           N  
ATOM   1198  CA  VAL    77      55.918 118.654  63.267  1.00  0.00           C  
ATOM   1199  C   VAL    77      56.895 118.475  64.440  1.00  0.00           C  
ATOM   1200  O   VAL    77      57.081 117.361  64.954  1.00  0.00           O  
ATOM   1201  CB  VAL    77      54.395 118.575  63.632  1.00  0.00           C  
ATOM   1202  CG1 VAL    77      54.040 119.800  64.462  1.00  0.00           C  
ATOM   1203  CG2 VAL    77      53.469 118.405  62.373  1.00  0.00           C  
ATOM   1204  H   VAL    77      56.237 116.730  62.438  1.00  0.00           H  
ATOM   1205  HA  VAL    77      56.119 119.658  62.893  1.00  0.00           H  
ATOM   1206  HB  VAL    77      54.343 117.707  64.289  1.00  0.00           H  
ATOM   1207 HG11 VAL    77      52.955 119.904  64.482  1.00  0.00           H  
ATOM   1208 HG12 VAL    77      54.551 119.659  65.414  1.00  0.00           H  
ATOM   1209 HG13 VAL    77      54.445 120.682  63.966  1.00  0.00           H  
ATOM   1210 HG21 VAL    77      53.610 119.025  61.488  1.00  0.00           H  
ATOM   1211 HG22 VAL    77      53.635 117.396  61.998  1.00  0.00           H  
ATOM   1212 HG23 VAL    77      52.446 118.365  62.749  1.00  0.00           H  
ATOM   1213  N   THR    78      57.510 119.543  64.885  1.00  0.00           N  
ATOM   1214  CA  THR    78      58.467 119.641  65.955  1.00  0.00           C  
ATOM   1215  C   THR    78      58.154 120.794  66.932  1.00  0.00           C  
ATOM   1216  O   THR    78      57.479 121.806  66.611  1.00  0.00           O  
ATOM   1217  CB  THR    78      59.874 119.717  65.538  1.00  0.00           C  
ATOM   1218  CG2 THR    78      60.925 119.284  66.523  1.00  0.00           C  
ATOM   1219  OG1 THR    78      60.114 118.779  64.475  1.00  0.00           O  
ATOM   1220  H   THR    78      57.110 120.366  64.456  1.00  0.00           H  
ATOM   1221  HA  THR    78      58.279 118.754  66.561  1.00  0.00           H  
ATOM   1222  HB  THR    78      60.083 120.721  65.168  1.00  0.00           H  
ATOM   1223  HG1 THR    78      59.662 119.188  63.734  1.00  0.00           H  
ATOM   1224 HG21 THR    78      60.848 119.947  67.384  1.00  0.00           H  
ATOM   1225 HG22 THR    78      60.831 118.291  66.964  1.00  0.00           H  
ATOM   1226 HG23 THR    78      61.880 119.343  65.999  1.00  0.00           H  
ATOM   1227  N   MET    79      58.607 120.618  68.209  1.00  0.00           N  
ATOM   1228  CA  MET    79      58.397 121.707  69.205  1.00  0.00           C  
ATOM   1229  C   MET    79      59.629 122.280  69.835  1.00  0.00           C  
ATOM   1230  O   MET    79      60.658 121.685  69.778  1.00  0.00           O  
ATOM   1231  CB  MET    79      57.341 121.293  70.218  1.00  0.00           C  
ATOM   1232  CG  MET    79      55.956 120.795  69.517  1.00  0.00           C  
ATOM   1233  SD  MET    79      54.648 120.281  70.746  1.00  0.00           S  
ATOM   1234  CE  MET    79      54.488 121.799  71.730  1.00  0.00           C  
ATOM   1235  H   MET    79      59.207 119.871  68.529  1.00  0.00           H  
ATOM   1236  HA  MET    79      57.998 122.570  68.670  1.00  0.00           H  
ATOM   1237  HB2 MET    79      57.792 120.547  70.874  1.00  0.00           H  
ATOM   1238  HB3 MET    79      57.296 122.141  70.902  1.00  0.00           H  
ATOM   1239  HG2 MET    79      55.656 121.699  68.989  1.00  0.00           H  
ATOM   1240  HG3 MET    79      56.084 119.874  68.948  1.00  0.00           H  
ATOM   1241  HE1 MET    79      54.024 122.645  71.224  1.00  0.00           H  
ATOM   1242  HE2 MET    79      54.014 121.402  72.628  1.00  0.00           H  
ATOM   1243  HE3 MET    79      55.479 122.157  72.010  1.00  0.00           H  
ATOM   1244  N   SER    80      59.506 123.445  70.432  1.00  0.00           N  
ATOM   1245  CA  SER    80      60.588 124.406  70.769  1.00  0.00           C  
ATOM   1246  C   SER    80      60.879 124.403  72.200  1.00  0.00           C  
ATOM   1247  O   SER    80      61.931 124.892  72.589  1.00  0.00           O  
ATOM   1248  CB  SER    80      60.191 125.823  70.304  1.00  0.00           C  
ATOM   1249  OG  SER    80      59.084 126.290  71.106  1.00  0.00           O  
ATOM   1250  H   SER    80      58.560 123.796  70.401  1.00  0.00           H  
ATOM   1251  HA  SER    80      61.562 124.236  70.310  1.00  0.00           H  
ATOM   1252  HB2 SER    80      61.034 126.503  70.430  1.00  0.00           H  
ATOM   1253  HB3 SER    80      59.925 125.847  69.247  1.00  0.00           H  
ATOM   1254  HG  SER    80      59.225 127.219  71.301  1.00  0.00           H  
ATOM   1255  N   GLN    81      59.934 123.951  73.043  1.00  0.00           N  
ATOM   1256  CA  GLN    81      60.133 123.721  74.507  1.00  0.00           C  
ATOM   1257  C   GLN    81      59.091 122.747  75.038  1.00  0.00           C  
ATOM   1258  O   GLN    81      57.964 122.578  74.590  1.00  0.00           O  
ATOM   1259  CB  GLN    81      60.030 125.148  75.187  1.00  0.00           C  
ATOM   1260  CG  GLN    81      58.811 126.028  74.911  1.00  0.00           C  
ATOM   1261  CD  GLN    81      58.650 127.283  75.810  1.00  0.00           C  
ATOM   1262  NE2 GLN    81      59.049 128.396  75.370  1.00  0.00           N  
ATOM   1263  OE1 GLN    81      58.251 127.138  76.994  1.00  0.00           O  
ATOM   1264  H   GLN    81      59.043 123.558  72.772  1.00  0.00           H  
ATOM   1265  HA  GLN    81      61.122 123.348  74.771  1.00  0.00           H  
ATOM   1266  HB2 GLN    81      60.181 125.011  76.258  1.00  0.00           H  
ATOM   1267  HB3 GLN    81      60.973 125.640  74.949  1.00  0.00           H  
ATOM   1268  HG2 GLN    81      58.850 126.383  73.881  1.00  0.00           H  
ATOM   1269  HG3 GLN    81      58.019 125.311  75.129  1.00  0.00           H  
ATOM   1270 HE21 GLN    81      58.945 129.177  76.001  1.00  0.00           H  
ATOM   1271 HE22 GLN    81      59.390 128.472  74.422  1.00  0.00           H  
ATOM   1272  N   ALA    82      59.549 122.124  76.130  1.00  0.00           N  
ATOM   1273  CA  ALA    82      58.694 121.241  76.951  1.00  0.00           C  
ATOM   1274  C   ALA    82      57.529 122.089  77.505  1.00  0.00           C  
ATOM   1275  O   ALA    82      57.811 123.126  78.085  1.00  0.00           O  
ATOM   1276  CB  ALA    82      59.614 120.565  78.021  1.00  0.00           C  
ATOM   1277  H   ALA    82      60.385 122.528  76.526  1.00  0.00           H  
ATOM   1278  HA  ALA    82      58.403 120.387  76.339  1.00  0.00           H  
ATOM   1279  HB1 ALA    82      59.138 120.019  78.836  1.00  0.00           H  
ATOM   1280  HB2 ALA    82      60.222 119.830  77.494  1.00  0.00           H  
ATOM   1281  HB3 ALA    82      60.190 121.398  78.424  1.00  0.00           H  
ATOM   1282  N   SER    83      56.281 121.570  77.272  1.00  0.00           N  
ATOM   1283  CA  SER    83      55.019 122.281  77.666  1.00  0.00           C  
ATOM   1284  C   SER    83      54.806 122.473  79.162  1.00  0.00           C  
ATOM   1285  O   SER    83      55.487 121.914  80.061  1.00  0.00           O  
ATOM   1286  CB  SER    83      53.785 121.405  77.124  1.00  0.00           C  
ATOM   1287  OG  SER    83      53.509 121.468  75.673  1.00  0.00           O  
ATOM   1288  H   SER    83      56.267 120.639  76.881  1.00  0.00           H  
ATOM   1289  HA  SER    83      54.933 123.273  77.222  1.00  0.00           H  
ATOM   1290  HB2 SER    83      53.848 120.350  77.389  1.00  0.00           H  
ATOM   1291  HB3 SER    83      52.906 121.843  77.597  1.00  0.00           H  
ATOM   1292  HG  SER    83      52.898 122.174  75.450  1.00  0.00           H  
ATOM   1293  N   THR    84      53.844 123.369  79.422  1.00  0.00           N  
ATOM   1294  CA  THR    84      53.526 123.842  80.785  1.00  0.00           C  
ATOM   1295  C   THR    84      52.306 123.134  81.410  1.00  0.00           C  
ATOM   1296  O   THR    84      52.136 122.896  82.587  1.00  0.00           O  
ATOM   1297  CB  THR    84      53.428 125.439  80.781  1.00  0.00           C  
ATOM   1298  CG2 THR    84      52.903 125.962  82.074  1.00  0.00           C  
ATOM   1299  OG1 THR    84      54.736 125.975  80.680  1.00  0.00           O  
ATOM   1300  H   THR    84      53.275 123.817  78.718  1.00  0.00           H  
ATOM   1301  HA  THR    84      54.413 123.498  81.316  1.00  0.00           H  
ATOM   1302  HB  THR    84      52.826 125.782  79.940  1.00  0.00           H  
ATOM   1303  HG1 THR    84      55.098 125.634  79.859  1.00  0.00           H  
ATOM   1304 HG21 THR    84      52.783 127.045  82.093  1.00  0.00           H  
ATOM   1305 HG22 THR    84      51.877 125.610  82.181  1.00  0.00           H  
ATOM   1306 HG23 THR    84      53.391 125.659  83.000  1.00  0.00           H  
ATOM   1307  N   GLU    85      51.382 122.740  80.480  1.00  0.00           N  
ATOM   1308  CA  GLU    85      50.245 121.875  80.704  1.00  0.00           C  
ATOM   1309  C   GLU    85      50.028 120.870  79.502  1.00  0.00           C  
ATOM   1310  O   GLU    85      50.833 120.767  78.501  1.00  0.00           O  
ATOM   1311  CB  GLU    85      49.088 122.801  81.066  1.00  0.00           C  
ATOM   1312  CG  GLU    85      48.447 123.633  79.968  1.00  0.00           C  
ATOM   1313  CD  GLU    85      47.296 124.541  80.470  1.00  0.00           C  
ATOM   1314  OE1 GLU    85      47.551 125.760  80.701  1.00  0.00           O  
ATOM   1315  OE2 GLU    85      46.177 124.066  80.694  1.00  0.00           O1-
ATOM   1316  H   GLU    85      51.496 122.932  79.495  1.00  0.00           H  
ATOM   1317  HA  GLU    85      50.424 121.287  81.604  1.00  0.00           H  
ATOM   1318  HB2 GLU    85      48.358 122.007  81.221  1.00  0.00           H  
ATOM   1319  HB3 GLU    85      49.280 123.279  82.027  1.00  0.00           H  
ATOM   1320  HG2 GLU    85      49.132 124.151  79.296  1.00  0.00           H  
ATOM   1321  HG3 GLU    85      48.026 122.907  79.271  1.00  0.00           H  
ATOM   1322  N   ALA    86      48.903 120.184  79.545  1.00  0.00           N  
ATOM   1323  CA  ALA    86      48.393 119.332  78.510  1.00  0.00           C  
ATOM   1324  C   ALA    86      47.376 119.850  77.468  1.00  0.00           C  
ATOM   1325  O   ALA    86      46.635 120.815  77.844  1.00  0.00           O  
ATOM   1326  CB  ALA    86      47.767 118.056  79.178  1.00  0.00           C  
ATOM   1327  H   ALA    86      48.209 120.243  80.276  1.00  0.00           H  
ATOM   1328  HA  ALA    86      49.192 118.968  77.864  1.00  0.00           H  
ATOM   1329  HB1 ALA    86      48.567 117.709  79.832  1.00  0.00           H  
ATOM   1330  HB2 ALA    86      46.937 118.171  79.875  1.00  0.00           H  
ATOM   1331  HB3 ALA    86      47.662 117.218  78.488  1.00  0.00           H  
ATOM   1332  N   SER    87      47.488 119.388  76.232  1.00  0.00           N  
ATOM   1333  CA  SER    87      46.596 119.652  75.049  1.00  0.00           C  
ATOM   1334  C   SER    87      46.343 121.146  74.738  1.00  0.00           C  
ATOM   1335  O   SER    87      45.477 121.523  73.944  1.00  0.00           O  
ATOM   1336  CB  SER    87      45.408 118.790  75.219  1.00  0.00           C  
ATOM   1337  OG  SER    87      45.539 117.505  74.649  1.00  0.00           O  
ATOM   1338  H   SER    87      48.229 118.780  75.912  1.00  0.00           H  
ATOM   1339  HA  SER    87      47.094 119.180  74.202  1.00  0.00           H  
ATOM   1340  HB2 SER    87      45.032 118.701  76.238  1.00  0.00           H  
ATOM   1341  HB3 SER    87      44.629 119.214  74.585  1.00  0.00           H  
ATOM   1342  HG  SER    87      44.866 116.921  75.007  1.00  0.00           H  
ATOM   1343  N   SER    88      47.115 122.112  75.337  1.00  0.00           N  
ATOM   1344  CA  SER    88      47.055 123.569  75.115  1.00  0.00           C  
ATOM   1345  C   SER    88      47.841 124.009  73.834  1.00  0.00           C  
ATOM   1346  O   SER    88      47.365 124.926  73.095  1.00  0.00           O  
ATOM   1347  CB  SER    88      47.581 124.067  76.517  1.00  0.00           C  
ATOM   1348  OG  SER    88      48.958 123.779  76.569  1.00  0.00           O  
ATOM   1349  H   SER    88      47.710 121.741  76.064  1.00  0.00           H  
ATOM   1350  HA  SER    88      46.048 123.909  74.873  1.00  0.00           H  
ATOM   1351  HB2 SER    88      47.524 125.155  76.508  1.00  0.00           H  
ATOM   1352  HB3 SER    88      47.096 123.592  77.369  1.00  0.00           H  
ATOM   1353  HG  SER    88      49.101 122.849  76.380  1.00  0.00           H  
ATOM   1354  N   ASP    89      48.925 123.357  73.456  1.00  0.00           N  
ATOM   1355  CA  ASP    89      49.650 123.501  72.177  1.00  0.00           C  
ATOM   1356  C   ASP    89      49.039 122.528  71.135  1.00  0.00           C  
ATOM   1357  O   ASP    89      48.576 121.410  71.429  1.00  0.00           O  
ATOM   1358  CB  ASP    89      51.138 123.287  72.371  1.00  0.00           C  
ATOM   1359  CG  ASP    89      51.821 124.061  73.546  1.00  0.00           C  
ATOM   1360  OD1 ASP    89      51.340 125.250  73.742  1.00  0.00           O  
ATOM   1361  OD2 ASP    89      52.804 123.628  74.162  1.00  0.00           O1-
ATOM   1362  H   ASP    89      49.194 122.663  74.139  1.00  0.00           H  
ATOM   1363  HA  ASP    89      49.484 124.514  71.811  1.00  0.00           H  
ATOM   1364  HB2 ASP    89      51.279 122.230  72.594  1.00  0.00           H  
ATOM   1365  HB3 ASP    89      51.727 123.616  71.516  1.00  0.00           H  
ATOM   1366  N   LYS    90      49.001 123.076  69.888  1.00  0.00           N  
ATOM   1367  CA  LYS    90      48.203 122.449  68.844  1.00  0.00           C  
ATOM   1368  C   LYS    90      48.603 122.878  67.414  1.00  0.00           C  
ATOM   1369  O   LYS    90      49.253 123.851  67.192  1.00  0.00           O  
ATOM   1370  CB  LYS    90      46.693 122.723  69.090  1.00  0.00           C  
ATOM   1371  CG  LYS    90      46.208 124.144  68.726  1.00  0.00           C  
ATOM   1372  CD  LYS    90      44.843 124.439  69.318  1.00  0.00           C  
ATOM   1373  CE  LYS    90      44.495 125.934  69.263  1.00  0.00           C  
ATOM   1374  NZ  LYS    90      43.055 126.203  69.382  1.00  0.00           N1+
ATOM   1375  H   LYS    90      49.530 123.892  69.617  1.00  0.00           H  
ATOM   1376  HA  LYS    90      48.440 121.385  68.848  1.00  0.00           H  
ATOM   1377  HB2 LYS    90      46.071 121.964  68.617  1.00  0.00           H  
ATOM   1378  HB3 LYS    90      46.508 122.577  70.154  1.00  0.00           H  
ATOM   1379  HG2 LYS    90      46.920 124.893  69.074  1.00  0.00           H  
ATOM   1380  HG3 LYS    90      46.176 124.231  67.640  1.00  0.00           H  
ATOM   1381  HD2 LYS    90      44.151 123.776  68.798  1.00  0.00           H  
ATOM   1382  HD3 LYS    90      44.889 124.140  70.365  1.00  0.00           H  
ATOM   1383  HE2 LYS    90      45.107 126.420  70.023  1.00  0.00           H  
ATOM   1384  HE3 LYS    90      44.849 126.231  68.276  1.00  0.00           H  
ATOM   1385  HZ1 LYS    90      42.434 125.736  70.026  1.00  0.00           H  
ATOM   1386  HZ2 LYS    90      42.900 127.163  69.653  1.00  0.00           H  
ATOM   1387  HZ3 LYS    90      42.634 126.106  68.469  1.00  0.00           H  
ATOM   1388  N   VAL    91      48.099 122.079  66.453  1.00  0.00           N  
ATOM   1389  CA  VAL    91      47.925 122.401  65.034  1.00  0.00           C  
ATOM   1390  C   VAL    91      46.504 122.126  64.576  1.00  0.00           C  
ATOM   1391  O   VAL    91      45.967 121.071  64.934  1.00  0.00           O  
ATOM   1392  CB  VAL    91      48.936 121.568  64.215  1.00  0.00           C  
ATOM   1393  CG1 VAL    91      48.760 121.733  62.687  1.00  0.00           C  
ATOM   1394  CG2 VAL    91      50.366 121.947  64.500  1.00  0.00           C  
ATOM   1395  H   VAL    91      47.486 121.320  66.712  1.00  0.00           H  
ATOM   1396  HA  VAL    91      48.214 123.437  64.853  1.00  0.00           H  
ATOM   1397  HB  VAL    91      48.940 120.556  64.619  1.00  0.00           H  
ATOM   1398 HG11 VAL    91      49.629 121.376  62.135  1.00  0.00           H  
ATOM   1399 HG12 VAL    91      47.909 121.085  62.475  1.00  0.00           H  
ATOM   1400 HG13 VAL    91      48.586 122.765  62.382  1.00  0.00           H  
ATOM   1401 HG21 VAL    91      50.511 121.632  65.533  1.00  0.00           H  
ATOM   1402 HG22 VAL    91      51.051 121.375  63.874  1.00  0.00           H  
ATOM   1403 HG23 VAL    91      50.394 123.032  64.399  1.00  0.00           H  
ATOM   1404  N   THR    92      45.901 123.089  63.951  1.00  0.00           N  
ATOM   1405  CA  THR    92      44.467 123.065  63.479  1.00  0.00           C  
ATOM   1406  C   THR    92      44.372 123.397  61.942  1.00  0.00           C  
ATOM   1407  O   THR    92      45.186 124.171  61.382  1.00  0.00           O  
ATOM   1408  CB  THR    92      43.486 123.859  64.328  1.00  0.00           C  
ATOM   1409  CG2 THR    92      43.864 123.772  65.858  1.00  0.00           C  
ATOM   1410  OG1 THR    92      43.636 125.296  64.083  1.00  0.00           O  
ATOM   1411  H   THR    92      46.473 123.909  63.807  1.00  0.00           H  
ATOM   1412  HA  THR    92      44.068 122.059  63.609  1.00  0.00           H  
ATOM   1413  HB  THR    92      42.454 123.528  64.212  1.00  0.00           H  
ATOM   1414  HG1 THR    92      42.887 125.477  63.510  1.00  0.00           H  
ATOM   1415 HG21 THR    92      43.892 122.706  66.083  1.00  0.00           H  
ATOM   1416 HG22 THR    92      44.811 124.308  65.923  1.00  0.00           H  
ATOM   1417 HG23 THR    92      43.230 124.420  66.462  1.00  0.00           H  
ATOM   1418  N   VAL    93      43.420 122.753  61.329  1.00  0.00           N  
ATOM   1419  CA  VAL    93      43.373 122.664  59.835  1.00  0.00           C  
ATOM   1420  C   VAL    93      41.996 122.929  59.312  1.00  0.00           C  
ATOM   1421  O   VAL    93      41.043 122.581  59.953  1.00  0.00           O  
ATOM   1422  CB  VAL    93      43.923 121.276  59.401  1.00  0.00           C  
ATOM   1423  CG1 VAL    93      43.214 120.064  60.053  1.00  0.00           C  
ATOM   1424  CG2 VAL    93      43.808 121.031  57.897  1.00  0.00           C  
ATOM   1425  H   VAL    93      42.679 122.252  61.799  1.00  0.00           H  
ATOM   1426  HA  VAL    93      44.116 123.345  59.419  1.00  0.00           H  
ATOM   1427  HB  VAL    93      44.967 121.181  59.698  1.00  0.00           H  
ATOM   1428 HG11 VAL    93      43.914 119.228  60.055  1.00  0.00           H  
ATOM   1429 HG12 VAL    93      43.075 120.302  61.108  1.00  0.00           H  
ATOM   1430 HG13 VAL    93      42.229 119.796  59.670  1.00  0.00           H  
ATOM   1431 HG21 VAL    93      44.248 121.817  57.283  1.00  0.00           H  
ATOM   1432 HG22 VAL    93      44.232 120.071  57.604  1.00  0.00           H  
ATOM   1433 HG23 VAL    93      42.735 120.884  57.778  1.00  0.00           H  
ATOM   1434  N   ASN    94      41.992 123.709  58.233  1.00  0.00           N  
ATOM   1435  CA  ASN    94      40.809 124.312  57.512  1.00  0.00           C  
ATOM   1436  C   ASN    94      40.868 123.942  56.055  1.00  0.00           C  
ATOM   1437  O   ASN    94      41.975 123.916  55.485  1.00  0.00           O  
ATOM   1438  CB  ASN    94      40.878 125.809  57.828  1.00  0.00           C  
ATOM   1439  CG  ASN    94      40.566 126.209  59.234  1.00  0.00           C  
ATOM   1440  ND2 ASN    94      39.322 126.103  59.622  1.00  0.00           N  
ATOM   1441  OD1 ASN    94      41.439 126.706  59.908  1.00  0.00           O  
ATOM   1442  H   ASN    94      42.880 123.939  57.810  1.00  0.00           H  
ATOM   1443  HA  ASN    94      39.931 123.805  57.912  1.00  0.00           H  
ATOM   1444  HB2 ASN    94      41.921 126.055  57.626  1.00  0.00           H  
ATOM   1445  HB3 ASN    94      40.248 126.308  57.092  1.00  0.00           H  
ATOM   1446 HD21 ASN    94      38.947 126.601  60.417  1.00  0.00           H  
ATOM   1447 HD22 ASN    94      38.736 125.479  59.085  1.00  0.00           H  
ATOM   1448  N   TYR    95      39.743 123.699  55.499  1.00  0.00           N  
ATOM   1449  CA  TYR    95      39.671 123.092  54.126  1.00  0.00           C  
ATOM   1450  C   TYR    95      38.688 123.925  53.283  1.00  0.00           C  
ATOM   1451  O   TYR    95      37.720 124.544  53.834  1.00  0.00           O  
ATOM   1452  CB  TYR    95      39.199 121.630  54.167  1.00  0.00           C  
ATOM   1453  CG  TYR    95      40.084 120.612  55.047  1.00  0.00           C  
ATOM   1454  CD1 TYR    95      41.092 119.858  54.451  1.00  0.00           C  
ATOM   1455  CD2 TYR    95      39.642 120.334  56.364  1.00  0.00           C  
ATOM   1456  CE1 TYR    95      41.716 118.849  55.264  1.00  0.00           C  
ATOM   1457  CE2 TYR    95      40.354 119.489  57.157  1.00  0.00           C  
ATOM   1458  CZ  TYR    95      41.465 118.814  56.642  1.00  0.00           C  
ATOM   1459  OH  TYR    95      42.072 117.859  57.444  1.00  0.00           O  
ATOM   1460  H   TYR    95      38.877 123.993  55.930  1.00  0.00           H  
ATOM   1461  HA  TYR    95      40.651 123.019  53.655  1.00  0.00           H  
ATOM   1462  HB2 TYR    95      38.169 121.604  54.525  1.00  0.00           H  
ATOM   1463  HB3 TYR    95      39.189 121.299  53.129  1.00  0.00           H  
ATOM   1464  HD1 TYR    95      41.251 120.001  53.392  1.00  0.00           H  
ATOM   1465  HD2 TYR    95      38.710 120.813  56.625  1.00  0.00           H  
ATOM   1466  HE1 TYR    95      42.510 118.223  54.885  1.00  0.00           H  
ATOM   1467  HE2 TYR    95      39.914 119.419  58.141  1.00  0.00           H  
ATOM   1468  HH  TYR    95      42.621 117.187  57.032  1.00  0.00           H  
ATOM   1469  N   TYR    96      38.836 123.908  51.953  1.00  0.00           N  
ATOM   1470  CA  TYR    96      38.185 124.844  51.052  1.00  0.00           C  
ATOM   1471  C   TYR    96      38.016 124.308  49.628  1.00  0.00           C  
ATOM   1472  O   TYR    96      38.819 123.551  49.072  1.00  0.00           O  
ATOM   1473  CB  TYR    96      39.049 126.182  50.964  1.00  0.00           C  
ATOM   1474  CG  TYR    96      39.641 126.683  52.239  1.00  0.00           C  
ATOM   1475  CD1 TYR    96      40.848 126.212  52.756  1.00  0.00           C  
ATOM   1476  CD2 TYR    96      38.872 127.631  52.905  1.00  0.00           C  
ATOM   1477  CE1 TYR    96      41.407 126.914  53.892  1.00  0.00           C  
ATOM   1478  CE2 TYR    96      39.356 128.146  54.146  1.00  0.00           C  
ATOM   1479  CZ  TYR    96      40.679 127.843  54.626  1.00  0.00           C  
ATOM   1480  OH  TYR    96      41.255 128.595  55.618  1.00  0.00           O  
ATOM   1481  H   TYR    96      39.624 123.443  51.525  1.00  0.00           H  
ATOM   1482  HA  TYR    96      37.146 125.045  51.312  1.00  0.00           H  
ATOM   1483  HB2 TYR    96      39.927 126.077  50.326  1.00  0.00           H  
ATOM   1484  HB3 TYR    96      38.451 126.993  50.548  1.00  0.00           H  
ATOM   1485  HD1 TYR    96      41.391 125.405  52.288  1.00  0.00           H  
ATOM   1486  HD2 TYR    96      38.016 128.053  52.400  1.00  0.00           H  
ATOM   1487  HE1 TYR    96      42.448 126.818  54.164  1.00  0.00           H  
ATOM   1488  HE2 TYR    96      38.829 128.934  54.664  1.00  0.00           H  
ATOM   1489  HH  TYR    96      40.576 129.010  56.154  1.00  0.00           H  
ATOM   1490  N   ASP    97      36.974 124.732  48.928  1.00  0.00           N  
ATOM   1491  CA  ASP    97      36.665 124.433  47.510  1.00  0.00           C  
ATOM   1492  C   ASP    97      37.485 125.108  46.429  1.00  0.00           C  
ATOM   1493  O   ASP    97      38.568 125.563  46.643  1.00  0.00           O  
ATOM   1494  CB  ASP    97      35.100 124.694  47.222  1.00  0.00           C  
ATOM   1495  CG  ASP    97      34.692 126.119  47.029  1.00  0.00           C  
ATOM   1496  OD1 ASP    97      35.491 127.104  47.296  1.00  0.00           O  
ATOM   1497  OD2 ASP    97      33.507 126.346  46.698  1.00  0.00           O1-
ATOM   1498  H   ASP    97      36.319 125.405  49.301  1.00  0.00           H  
ATOM   1499  HA  ASP    97      36.833 123.370  47.337  1.00  0.00           H  
ATOM   1500  HB2 ASP    97      34.799 124.101  46.358  1.00  0.00           H  
ATOM   1501  HB3 ASP    97      34.462 124.267  47.996  1.00  0.00           H  
ATOM   1502  N   GLU    98      37.062 125.272  45.160  1.00  0.00           N  
ATOM   1503  CA  GLU    98      37.891 125.768  44.077  1.00  0.00           C  
ATOM   1504  C   GLU    98      38.014 127.285  44.248  1.00  0.00           C  
ATOM   1505  O   GLU    98      39.062 127.793  43.896  1.00  0.00           O  
ATOM   1506  CB  GLU    98      37.286 125.521  42.740  1.00  0.00           C  
ATOM   1507  CG  GLU    98      35.793 125.787  42.404  1.00  0.00           C  
ATOM   1508  CD  GLU    98      35.222 124.884  41.282  1.00  0.00           C  
ATOM   1509  OE1 GLU    98      35.696 123.674  41.103  1.00  0.00           O  
ATOM   1510  OE2 GLU    98      34.379 125.385  40.500  1.00  0.00           O1-
ATOM   1511  H   GLU    98      36.167 124.886  44.897  1.00  0.00           H  
ATOM   1512  HA  GLU    98      38.852 125.255  44.109  1.00  0.00           H  
ATOM   1513  HB2 GLU    98      37.856 126.069  41.990  1.00  0.00           H  
ATOM   1514  HB3 GLU    98      37.449 124.449  42.629  1.00  0.00           H  
ATOM   1515  HG2 GLU    98      35.121 125.665  43.253  1.00  0.00           H  
ATOM   1516  HG3 GLU    98      35.615 126.849  42.232  1.00  0.00           H  
ATOM   1517  N   GLU    99      37.131 128.050  44.874  1.00  0.00           N  
ATOM   1518  CA  GLU    99      37.119 129.480  45.135  1.00  0.00           C  
ATOM   1519  C   GLU    99      37.746 129.938  46.408  1.00  0.00           C  
ATOM   1520  O   GLU    99      38.216 131.052  46.501  1.00  0.00           O  
ATOM   1521  CB  GLU    99      35.687 129.960  45.004  1.00  0.00           C  
ATOM   1522  CG  GLU    99      35.478 131.447  45.118  1.00  0.00           C  
ATOM   1523  CD  GLU    99      34.995 131.953  46.517  1.00  0.00           C  
ATOM   1524  OE1 GLU    99      34.441 133.071  46.623  1.00  0.00           O  
ATOM   1525  OE2 GLU    99      35.165 131.146  47.472  1.00  0.00           O1-
ATOM   1526  H   GLU    99      36.416 127.557  45.388  1.00  0.00           H  
ATOM   1527  HA  GLU    99      37.640 129.901  44.275  1.00  0.00           H  
ATOM   1528  HB2 GLU    99      35.310 129.671  44.023  1.00  0.00           H  
ATOM   1529  HB3 GLU    99      35.074 129.500  45.779  1.00  0.00           H  
ATOM   1530  HG2 GLU    99      36.329 132.054  44.810  1.00  0.00           H  
ATOM   1531  HG3 GLU    99      34.580 131.588  44.517  1.00  0.00           H  
ATOM   1532  N   GLY   100      37.801 129.036  47.383  1.00  0.00           N  
ATOM   1533  CA  GLY   100      38.682 129.095  48.585  1.00  0.00           C  
ATOM   1534  C   GLY   100      38.158 129.974  49.700  1.00  0.00           C  
ATOM   1535  O   GLY   100      38.846 130.028  50.737  1.00  0.00           O  
ATOM   1536  H   GLY   100      37.487 128.105  47.152  1.00  0.00           H  
ATOM   1537  HA2 GLY   100      38.668 128.071  48.957  1.00  0.00           H  
ATOM   1538  HA3 GLY   100      39.694 129.426  48.350  1.00  0.00           H  
ATOM   1539  N   SER   101      37.194 130.841  49.557  1.00  0.00           N  
ATOM   1540  CA  SER   101      36.850 131.945  50.541  1.00  0.00           C  
ATOM   1541  C   SER   101      36.306 131.650  51.909  1.00  0.00           C  
ATOM   1542  O   SER   101      36.586 132.267  52.881  1.00  0.00           O  
ATOM   1543  CB  SER   101      35.984 132.970  49.833  1.00  0.00           C  
ATOM   1544  OG  SER   101      34.628 132.574  49.509  1.00  0.00           O  
ATOM   1545  H   SER   101      36.597 130.801  48.744  1.00  0.00           H  
ATOM   1546  HA  SER   101      37.741 132.526  50.782  1.00  0.00           H  
ATOM   1547  HB2 SER   101      35.817 133.703  50.622  1.00  0.00           H  
ATOM   1548  HB3 SER   101      36.387 133.346  48.893  1.00  0.00           H  
ATOM   1549  HG  SER   101      34.749 132.123  48.671  1.00  0.00           H  
ATOM   1550  N   ILE   102      35.517 130.577  51.933  1.00  0.00           N  
ATOM   1551  CA  ILE   102      34.772 130.146  53.139  1.00  0.00           C  
ATOM   1552  C   ILE   102      35.305 128.708  53.552  1.00  0.00           C  
ATOM   1553  O   ILE   102      35.157 127.848  52.660  1.00  0.00           O  
ATOM   1554  CB  ILE   102      33.271 130.060  52.943  1.00  0.00           C  
ATOM   1555  CG1 ILE   102      32.679 131.444  52.487  1.00  0.00           C  
ATOM   1556  CG2 ILE   102      32.519 129.462  54.081  1.00  0.00           C  
ATOM   1557  CD1 ILE   102      32.840 132.578  53.510  1.00  0.00           C  
ATOM   1558  H   ILE   102      35.290 130.095  51.075  1.00  0.00           H  
ATOM   1559  HA  ILE   102      34.933 130.801  53.995  1.00  0.00           H  
ATOM   1560  HB  ILE   102      33.078 129.418  52.084  1.00  0.00           H  
ATOM   1561 HG12 ILE   102      33.117 131.707  51.524  1.00  0.00           H  
ATOM   1562 HG13 ILE   102      31.600 131.331  52.379  1.00  0.00           H  
ATOM   1563 HG21 ILE   102      31.453 129.686  54.052  1.00  0.00           H  
ATOM   1564 HG22 ILE   102      32.568 128.374  54.019  1.00  0.00           H  
ATOM   1565 HG23 ILE   102      32.810 129.826  55.066  1.00  0.00           H  
ATOM   1566 HD11 ILE   102      32.963 132.104  54.484  1.00  0.00           H  
ATOM   1567 HD12 ILE   102      33.777 133.088  53.288  1.00  0.00           H  
ATOM   1568 HD13 ILE   102      32.127 133.390  53.368  1.00  0.00           H  
ATOM   1569  N   PRO   103      35.813 128.447  54.804  1.00  0.00           N  
ATOM   1570  CA  PRO   103      36.232 127.068  55.237  1.00  0.00           C  
ATOM   1571  C   PRO   103      35.176 126.007  55.487  1.00  0.00           C  
ATOM   1572  O   PRO   103      34.145 126.440  55.918  1.00  0.00           O  
ATOM   1573  CB  PRO   103      36.993 127.301  56.529  1.00  0.00           C  
ATOM   1574  CG  PRO   103      36.812 128.809  56.911  1.00  0.00           C  
ATOM   1575  CD  PRO   103      35.930 129.463  55.901  1.00  0.00           C  
ATOM   1576  HA  PRO   103      37.030 126.768  54.559  1.00  0.00           H  
ATOM   1577  HB2 PRO   103      36.607 126.651  57.314  1.00  0.00           H  
ATOM   1578  HB3 PRO   103      38.056 127.089  56.413  1.00  0.00           H  
ATOM   1579  HG2 PRO   103      36.334 128.943  57.881  1.00  0.00           H  
ATOM   1580  HG3 PRO   103      37.814 129.238  56.906  1.00  0.00           H  
ATOM   1581  HD2 PRO   103      34.953 129.719  56.312  1.00  0.00           H  
ATOM   1582  HD3 PRO   103      36.338 130.371  55.459  1.00  0.00           H  
ATOM   1583  N   ILE   104      35.429 124.696  55.239  1.00  0.00           N  
ATOM   1584  CA  ILE   104      34.518 123.599  55.491  1.00  0.00           C  
ATOM   1585  C   ILE   104      35.090 122.717  56.520  1.00  0.00           C  
ATOM   1586  O   ILE   104      36.300 122.289  56.363  1.00  0.00           O  
ATOM   1587  CB  ILE   104      34.087 122.799  54.209  1.00  0.00           C  
ATOM   1588  CG1 ILE   104      33.796 123.730  53.005  1.00  0.00           C  
ATOM   1589  CG2 ILE   104      32.990 121.762  54.692  1.00  0.00           C  
ATOM   1590  CD1 ILE   104      33.263 122.962  51.838  1.00  0.00           C  
ATOM   1591  H   ILE   104      36.282 124.451  54.756  1.00  0.00           H  
ATOM   1592  HA  ILE   104      33.707 124.100  56.021  1.00  0.00           H  
ATOM   1593  HB  ILE   104      34.943 122.161  53.988  1.00  0.00           H  
ATOM   1594 HG12 ILE   104      33.068 124.429  53.416  1.00  0.00           H  
ATOM   1595 HG13 ILE   104      34.751 124.166  52.712  1.00  0.00           H  
ATOM   1596 HG21 ILE   104      33.261 121.135  55.542  1.00  0.00           H  
ATOM   1597 HG22 ILE   104      32.127 122.368  54.967  1.00  0.00           H  
ATOM   1598 HG23 ILE   104      32.754 121.086  53.870  1.00  0.00           H  
ATOM   1599 HD11 ILE   104      33.848 122.144  51.419  1.00  0.00           H  
ATOM   1600 HD12 ILE   104      32.286 122.528  52.052  1.00  0.00           H  
ATOM   1601 HD13 ILE   104      33.078 123.628  50.995  1.00  0.00           H  
ATOM   1602  N   ASP   105      34.413 122.484  57.675  1.00  0.00           N  
ATOM   1603  CA  ASP   105      34.819 121.361  58.609  1.00  0.00           C  
ATOM   1604  C   ASP   105      36.322 121.357  59.165  1.00  0.00           C  
ATOM   1605  O   ASP   105      37.155 120.578  58.732  1.00  0.00           O  
ATOM   1606  CB  ASP   105      34.333 120.052  58.150  1.00  0.00           C  
ATOM   1607  CG  ASP   105      32.821 119.941  57.873  1.00  0.00           C  
ATOM   1608  OD1 ASP   105      32.354 119.231  56.981  1.00  0.00           O  
ATOM   1609  OD2 ASP   105      32.134 120.535  58.750  1.00  0.00           O1-
ATOM   1610  H   ASP   105      33.679 123.142  57.896  1.00  0.00           H  
ATOM   1611  HA  ASP   105      34.192 121.594  59.470  1.00  0.00           H  
ATOM   1612  HB2 ASP   105      34.796 119.796  57.197  1.00  0.00           H  
ATOM   1613  HB3 ASP   105      34.548 119.412  59.006  1.00  0.00           H  
ATOM   1614  N   GLN   106      36.592 122.292  60.063  1.00  0.00           N  
ATOM   1615  CA  GLN   106      37.849 122.295  60.836  1.00  0.00           C  
ATOM   1616  C   GLN   106      38.244 121.008  61.557  1.00  0.00           C  
ATOM   1617  O   GLN   106      37.399 120.411  62.243  1.00  0.00           O  
ATOM   1618  CB  GLN   106      38.020 123.582  61.548  1.00  0.00           C  
ATOM   1619  CG  GLN   106      37.241 123.525  62.929  1.00  0.00           C  
ATOM   1620  CD  GLN   106      37.589 124.700  63.848  1.00  0.00           C  
ATOM   1621  NE2 GLN   106      37.048 124.928  64.973  1.00  0.00           N  
ATOM   1622  OE1 GLN   106      38.474 125.451  63.639  1.00  0.00           O  
ATOM   1623  H   GLN   106      35.868 122.933  60.356  1.00  0.00           H  
ATOM   1624  HA  GLN   106      38.641 122.429  60.099  1.00  0.00           H  
ATOM   1625  HB2 GLN   106      39.074 123.806  61.713  1.00  0.00           H  
ATOM   1626  HB3 GLN   106      37.555 124.422  61.032  1.00  0.00           H  
ATOM   1627  HG2 GLN   106      36.162 123.534  62.776  1.00  0.00           H  
ATOM   1628  HG3 GLN   106      37.476 122.616  63.483  1.00  0.00           H  
ATOM   1629 HE21 GLN   106      37.389 125.776  65.405  1.00  0.00           H  
ATOM   1630 HE22 GLN   106      36.315 124.421  65.446  1.00  0.00           H  
ATOM   1631  N   ALA   107      39.534 120.713  61.756  1.00  0.00           N  
ATOM   1632  CA  ALA   107      39.991 119.720  62.776  1.00  0.00           C  
ATOM   1633  C   ALA   107      41.226 120.237  63.612  1.00  0.00           C  
ATOM   1634  O   ALA   107      41.743 121.334  63.446  1.00  0.00           O  
ATOM   1635  CB  ALA   107      40.181 118.456  61.913  1.00  0.00           C  
ATOM   1636  H   ALA   107      40.242 121.297  61.335  1.00  0.00           H  
ATOM   1637  HA  ALA   107      39.293 119.448  63.568  1.00  0.00           H  
ATOM   1638  HB1 ALA   107      39.188 118.328  61.482  1.00  0.00           H  
ATOM   1639  HB2 ALA   107      40.965 118.688  61.192  1.00  0.00           H  
ATOM   1640  HB3 ALA   107      40.401 117.663  62.628  1.00  0.00           H  
ATOM   1641  N   GLY   108      41.679 119.369  64.619  1.00  0.00           N  
ATOM   1642  CA  GLY   108      42.968 119.594  65.311  1.00  0.00           C  
ATOM   1643  C   GLY   108      43.698 118.452  66.010  1.00  0.00           C  
ATOM   1644  O   GLY   108      43.150 117.379  66.439  1.00  0.00           O  
ATOM   1645  H   GLY   108      41.136 118.565  64.901  1.00  0.00           H  
ATOM   1646  HA2 GLY   108      43.564 120.083  64.540  1.00  0.00           H  
ATOM   1647  HA3 GLY   108      42.764 120.347  66.072  1.00  0.00           H  
ATOM   1648  N   LEU   109      45.004 118.648  66.160  1.00  0.00           N  
ATOM   1649  CA  LEU   109      45.923 117.690  66.771  1.00  0.00           C  
ATOM   1650  C   LEU   109      46.752 118.390  67.889  1.00  0.00           C  
ATOM   1651  O   LEU   109      47.656 119.228  67.625  1.00  0.00           O  
ATOM   1652  CB  LEU   109      46.941 117.144  65.754  1.00  0.00           C  
ATOM   1653  CG  LEU   109      48.125 116.245  66.219  1.00  0.00           C  
ATOM   1654  CD1 LEU   109      47.642 114.926  66.775  1.00  0.00           C  
ATOM   1655  CD2 LEU   109      49.092 115.961  65.042  1.00  0.00           C  
ATOM   1656  H   LEU   109      45.462 119.408  65.677  1.00  0.00           H  
ATOM   1657  HA  LEU   109      45.364 116.927  67.313  1.00  0.00           H  
ATOM   1658  HB2 LEU   109      46.395 116.647  64.952  1.00  0.00           H  
ATOM   1659  HB3 LEU   109      47.256 118.009  65.171  1.00  0.00           H  
ATOM   1660  HG  LEU   109      48.724 116.764  66.967  1.00  0.00           H  
ATOM   1661 HD11 LEU   109      48.420 114.258  67.144  1.00  0.00           H  
ATOM   1662 HD12 LEU   109      47.027 114.986  67.673  1.00  0.00           H  
ATOM   1663 HD13 LEU   109      46.972 114.428  66.074  1.00  0.00           H  
ATOM   1664 HD21 LEU   109      50.005 115.547  65.469  1.00  0.00           H  
ATOM   1665 HD22 LEU   109      48.819 115.245  64.266  1.00  0.00           H  
ATOM   1666 HD23 LEU   109      49.332 116.888  64.522  1.00  0.00           H  
ATOM   1667  N   PHE   110      46.451 117.938  69.097  1.00  0.00           N  
ATOM   1668  CA  PHE   110      46.659 118.654  70.372  1.00  0.00           C  
ATOM   1669  C   PHE   110      47.667 118.023  71.305  1.00  0.00           C  
ATOM   1670  O   PHE   110      47.413 116.859  71.808  1.00  0.00           O  
ATOM   1671  CB  PHE   110      45.314 118.937  71.078  1.00  0.00           C  
ATOM   1672  CG  PHE   110      44.224 119.667  70.310  1.00  0.00           C  
ATOM   1673  CD1 PHE   110      43.801 120.894  70.806  1.00  0.00           C  
ATOM   1674  CD2 PHE   110      43.514 119.035  69.307  1.00  0.00           C  
ATOM   1675  CE1 PHE   110      42.744 121.637  70.234  1.00  0.00           C  
ATOM   1676  CE2 PHE   110      42.404 119.754  68.688  1.00  0.00           C  
ATOM   1677  CZ  PHE   110      42.049 121.062  69.183  1.00  0.00           C  
ATOM   1678  H   PHE   110      45.767 117.197  69.161  1.00  0.00           H  
ATOM   1679  HA  PHE   110      46.986 119.649  70.070  1.00  0.00           H  
ATOM   1680  HB2 PHE   110      44.836 117.979  71.282  1.00  0.00           H  
ATOM   1681  HB3 PHE   110      45.602 119.564  71.922  1.00  0.00           H  
ATOM   1682  HD1 PHE   110      44.129 121.255  71.769  1.00  0.00           H  
ATOM   1683  HD2 PHE   110      43.665 118.008  69.009  1.00  0.00           H  
ATOM   1684  HE1 PHE   110      42.383 122.502  70.771  1.00  0.00           H  
ATOM   1685  HE2 PHE   110      41.845 119.368  67.848  1.00  0.00           H  
ATOM   1686  HZ  PHE   110      41.213 121.635  68.809  1.00  0.00           H  
ATOM   1687  N   LEU   111      48.696 118.737  71.530  1.00  0.00           N  
ATOM   1688  CA  LEU   111      50.019 118.199  71.892  1.00  0.00           C  
ATOM   1689  C   LEU   111      50.447 118.522  73.287  1.00  0.00           C  
ATOM   1690  O   LEU   111      50.176 119.596  73.810  1.00  0.00           O  
ATOM   1691  CB  LEU   111      51.119 118.797  70.939  1.00  0.00           C  
ATOM   1692  CG  LEU   111      50.816 118.672  69.419  1.00  0.00           C  
ATOM   1693  CD1 LEU   111      51.682 119.493  68.524  1.00  0.00           C  
ATOM   1694  CD2 LEU   111      51.064 117.248  68.907  1.00  0.00           C  
ATOM   1695  H   LEU   111      48.628 119.700  71.234  1.00  0.00           H  
ATOM   1696  HA  LEU   111      49.877 117.142  71.668  1.00  0.00           H  
ATOM   1697  HB2 LEU   111      51.464 119.825  71.044  1.00  0.00           H  
ATOM   1698  HB3 LEU   111      51.982 118.158  71.126  1.00  0.00           H  
ATOM   1699  HG  LEU   111      49.812 118.907  69.067  1.00  0.00           H  
ATOM   1700 HD11 LEU   111      51.363 119.402  67.486  1.00  0.00           H  
ATOM   1701 HD12 LEU   111      51.394 120.529  68.705  1.00  0.00           H  
ATOM   1702 HD13 LEU   111      52.746 119.308  68.665  1.00  0.00           H  
ATOM   1703 HD21 LEU   111      52.126 117.015  68.977  1.00  0.00           H  
ATOM   1704 HD22 LEU   111      50.571 116.519  69.550  1.00  0.00           H  
ATOM   1705 HD23 LEU   111      50.723 117.142  67.877  1.00  0.00           H  
ATOM   1706  N   THR   112      51.107 117.526  73.928  1.00  0.00           N  
ATOM   1707  CA  THR   112      51.767 117.621  75.253  1.00  0.00           C  
ATOM   1708  C   THR   112      53.197 117.286  75.133  1.00  0.00           C  
ATOM   1709  O   THR   112      53.565 116.156  75.015  1.00  0.00           O  
ATOM   1710  CB  THR   112      50.988 116.711  76.227  1.00  0.00           C  
ATOM   1711  CG2 THR   112      51.439 116.867  77.673  1.00  0.00           C  
ATOM   1712  OG1 THR   112      49.651 117.077  76.243  1.00  0.00           O  
ATOM   1713  H   THR   112      51.101 116.660  73.407  1.00  0.00           H  
ATOM   1714  HA  THR   112      51.677 118.634  75.646  1.00  0.00           H  
ATOM   1715  HB  THR   112      51.117 115.663  75.954  1.00  0.00           H  
ATOM   1716  HG1 THR   112      49.289 116.465  75.598  1.00  0.00           H  
ATOM   1717 HG21 THR   112      51.368 117.905  77.999  1.00  0.00           H  
ATOM   1718 HG22 THR   112      50.818 116.190  78.260  1.00  0.00           H  
ATOM   1719 HG23 THR   112      52.434 116.433  77.776  1.00  0.00           H  
ATOM   1720  N   ALA   113      54.046 118.339  74.966  1.00  0.00           N  
ATOM   1721  CA  ALA   113      55.523 118.084  74.787  1.00  0.00           C  
ATOM   1722  C   ALA   113      56.280 117.776  76.065  1.00  0.00           C  
ATOM   1723  O   ALA   113      56.285 118.643  76.979  1.00  0.00           O  
ATOM   1724  CB  ALA   113      56.073 119.269  73.962  1.00  0.00           C  
ATOM   1725  H   ALA   113      53.718 119.269  75.184  1.00  0.00           H  
ATOM   1726  HA  ALA   113      55.588 117.277  74.057  1.00  0.00           H  
ATOM   1727  HB1 ALA   113      55.452 119.436  73.082  1.00  0.00           H  
ATOM   1728  HB2 ALA   113      56.058 120.168  74.578  1.00  0.00           H  
ATOM   1729  HB3 ALA   113      57.107 119.043  73.700  1.00  0.00           H  
ATOM   1730  N   ILE   114      56.891 116.588  76.097  1.00  0.00           N  
ATOM   1731  CA  ILE   114      57.708 116.042  77.232  1.00  0.00           C  
ATOM   1732  C   ILE   114      59.211 115.672  76.787  1.00  0.00           C  
ATOM   1733  O   ILE   114      59.426 115.110  75.763  1.00  0.00           O  
ATOM   1734  CB  ILE   114      57.087 114.838  77.982  1.00  0.00           C  
ATOM   1735  CG1 ILE   114      56.781 113.575  77.106  1.00  0.00           C  
ATOM   1736  CG2 ILE   114      55.864 115.276  78.772  1.00  0.00           C  
ATOM   1737  CD1 ILE   114      56.368 112.343  77.847  1.00  0.00           C  
ATOM   1738  H   ILE   114      56.748 115.855  75.417  1.00  0.00           H  
ATOM   1739  HA  ILE   114      57.771 116.918  77.877  1.00  0.00           H  
ATOM   1740  HB  ILE   114      57.811 114.457  78.702  1.00  0.00           H  
ATOM   1741 HG12 ILE   114      56.044 113.878  76.362  1.00  0.00           H  
ATOM   1742 HG13 ILE   114      57.612 113.293  76.459  1.00  0.00           H  
ATOM   1743 HG21 ILE   114      56.182 116.115  79.391  1.00  0.00           H  
ATOM   1744 HG22 ILE   114      55.091 115.608  78.080  1.00  0.00           H  
ATOM   1745 HG23 ILE   114      55.580 114.444  79.417  1.00  0.00           H  
ATOM   1746 HD11 ILE   114      57.209 112.160  78.517  1.00  0.00           H  
ATOM   1747 HD12 ILE   114      55.454 112.521  78.414  1.00  0.00           H  
ATOM   1748 HD13 ILE   114      56.195 111.605  77.064  1.00  0.00           H  
ATOM   1749  N   GLU   115      60.247 115.905  77.677  1.00  0.00           N  
ATOM   1750  CA  GLU   115      61.488 115.180  77.548  1.00  0.00           C  
ATOM   1751  C   GLU   115      61.445 113.938  78.395  1.00  0.00           C  
ATOM   1752  O   GLU   115      60.787 113.964  79.413  1.00  0.00           O  
ATOM   1753  CB  GLU   115      62.611 116.087  78.179  1.00  0.00           C  
ATOM   1754  CG  GLU   115      64.119 115.611  78.289  1.00  0.00           C  
ATOM   1755  CD  GLU   115      64.778 115.287  76.944  1.00  0.00           C  
ATOM   1756  OE1 GLU   115      64.099 115.332  75.844  1.00  0.00           O  
ATOM   1757  OE2 GLU   115      66.010 115.170  77.006  1.00  0.00           O1-
ATOM   1758  H   GLU   115      60.034 116.302  78.581  1.00  0.00           H  
ATOM   1759  HA  GLU   115      61.794 114.840  76.559  1.00  0.00           H  
ATOM   1760  HB2 GLU   115      62.741 116.967  77.549  1.00  0.00           H  
ATOM   1761  HB3 GLU   115      62.340 116.464  79.166  1.00  0.00           H  
ATOM   1762  HG2 GLU   115      64.618 116.341  78.926  1.00  0.00           H  
ATOM   1763  HG3 GLU   115      64.157 114.664  78.826  1.00  0.00           H  
ATOM   1764  N   ILE   116      62.104 112.853  77.942  1.00  0.00           N  
ATOM   1765  CA  ILE   116      62.461 111.656  78.656  1.00  0.00           C  
ATOM   1766  C   ILE   116      63.844 111.188  78.216  1.00  0.00           C  
ATOM   1767  O   ILE   116      64.168 111.154  77.001  1.00  0.00           O  
ATOM   1768  CB  ILE   116      61.236 110.630  78.445  1.00  0.00           C  
ATOM   1769  CG1 ILE   116      61.373 109.238  79.123  1.00  0.00           C  
ATOM   1770  CG2 ILE   116      60.830 110.417  76.931  1.00  0.00           C  
ATOM   1771  CD1 ILE   116      60.120 108.403  79.410  1.00  0.00           C  
ATOM   1772  H   ILE   116      62.458 112.843  76.996  1.00  0.00           H  
ATOM   1773  HA  ILE   116      62.436 112.022  79.683  1.00  0.00           H  
ATOM   1774  HB  ILE   116      60.333 110.972  78.950  1.00  0.00           H  
ATOM   1775 HG12 ILE   116      62.022 108.627  78.496  1.00  0.00           H  
ATOM   1776 HG13 ILE   116      61.769 109.432  80.120  1.00  0.00           H  
ATOM   1777 HG21 ILE   116      60.038 109.689  76.757  1.00  0.00           H  
ATOM   1778 HG22 ILE   116      60.497 111.364  76.506  1.00  0.00           H  
ATOM   1779 HG23 ILE   116      61.638 109.962  76.358  1.00  0.00           H  
ATOM   1780 HD11 ILE   116      60.500 107.520  79.925  1.00  0.00           H  
ATOM   1781 HD12 ILE   116      59.423 108.993  80.006  1.00  0.00           H  
ATOM   1782 HD13 ILE   116      59.613 107.957  78.555  1.00  0.00           H  
ATOM   1783  N   SER   117      64.673 110.772  79.162  1.00  0.00           N  
ATOM   1784  CA  SER   117      65.936 110.080  78.845  1.00  0.00           C  
ATOM   1785  C   SER   117      66.263 109.054  79.973  1.00  0.00           C  
ATOM   1786  O   SER   117      66.296 109.429  81.129  1.00  0.00           O  
ATOM   1787  CB  SER   117      67.014 111.120  78.799  1.00  0.00           C  
ATOM   1788  OG  SER   117      68.247 110.763  78.340  1.00  0.00           O  
ATOM   1789  H   SER   117      64.294 110.836  80.095  1.00  0.00           H  
ATOM   1790  HA  SER   117      66.075 109.578  77.887  1.00  0.00           H  
ATOM   1791  HB2 SER   117      66.751 111.958  78.154  1.00  0.00           H  
ATOM   1792  HB3 SER   117      67.218 111.533  79.787  1.00  0.00           H  
ATOM   1793  HG  SER   117      68.723 110.232  78.982  1.00  0.00           H  
ATOM   1794  N   LEU   118      66.457 107.779  79.625  1.00  0.00           N  
ATOM   1795  CA  LEU   118      67.016 106.827  80.513  1.00  0.00           C  
ATOM   1796  C   LEU   118      68.545 106.661  80.329  1.00  0.00           C  
ATOM   1797  O   LEU   118      69.081 106.545  79.241  1.00  0.00           O  
ATOM   1798  CB  LEU   118      66.214 105.466  80.256  1.00  0.00           C  
ATOM   1799  CG  LEU   118      66.590 104.225  81.025  1.00  0.00           C  
ATOM   1800  CD1 LEU   118      65.946 103.978  82.433  1.00  0.00           C  
ATOM   1801  CD2 LEU   118      66.121 103.049  80.154  1.00  0.00           C  
ATOM   1802  H   LEU   118      66.517 107.494  78.658  1.00  0.00           H  
ATOM   1803  HA  LEU   118      66.765 107.049  81.550  1.00  0.00           H  
ATOM   1804  HB2 LEU   118      65.178 105.714  80.487  1.00  0.00           H  
ATOM   1805  HB3 LEU   118      66.367 105.141  79.227  1.00  0.00           H  
ATOM   1806  HG  LEU   118      67.663 104.110  81.184  1.00  0.00           H  
ATOM   1807 HD11 LEU   118      64.861 104.058  82.358  1.00  0.00           H  
ATOM   1808 HD12 LEU   118      66.299 103.008  82.780  1.00  0.00           H  
ATOM   1809 HD13 LEU   118      66.361 104.795  83.023  1.00  0.00           H  
ATOM   1810 HD21 LEU   118      66.561 103.041  79.156  1.00  0.00           H  
ATOM   1811 HD22 LEU   118      66.546 102.177  80.653  1.00  0.00           H  
ATOM   1812 HD23 LEU   118      65.035 103.003  80.081  1.00  0.00           H  
ATOM   1813  N   ASP   119      69.260 106.700  81.494  1.00  0.00           N  
ATOM   1814  CA  ASP   119      70.658 107.187  81.537  1.00  0.00           C  
ATOM   1815  C   ASP   119      71.600 106.304  82.385  1.00  0.00           C  
ATOM   1816  O   ASP   119      71.249 105.726  83.436  1.00  0.00           O  
ATOM   1817  CB  ASP   119      70.601 108.610  82.146  1.00  0.00           C  
ATOM   1818  CG  ASP   119      70.124 109.631  81.146  1.00  0.00           C  
ATOM   1819  OD1 ASP   119      69.661 110.743  81.617  1.00  0.00           O  
ATOM   1820  OD2 ASP   119      70.133 109.392  79.882  1.00  0.00           O1-
ATOM   1821  H   ASP   119      68.762 106.728  82.373  1.00  0.00           H  
ATOM   1822  HA  ASP   119      71.186 107.359  80.599  1.00  0.00           H  
ATOM   1823  HB2 ASP   119      70.076 108.603  83.102  1.00  0.00           H  
ATOM   1824  HB3 ASP   119      71.617 108.932  82.372  1.00  0.00           H  
ATOM   1825  N   VAL   120      72.881 106.325  82.015  1.00  0.00           N  
ATOM   1826  CA  VAL   120      74.031 105.585  82.510  1.00  0.00           C  
ATOM   1827  C   VAL   120      75.322 106.353  82.332  1.00  0.00           C  
ATOM   1828  O   VAL   120      75.374 107.379  81.674  1.00  0.00           O  
ATOM   1829  CB  VAL   120      74.118 104.162  81.847  1.00  0.00           C  
ATOM   1830  CG1 VAL   120      72.986 103.165  82.126  1.00  0.00           C  
ATOM   1831  CG2 VAL   120      74.520 104.097  80.370  1.00  0.00           C  
ATOM   1832  H   VAL   120      73.045 106.969  81.255  1.00  0.00           H  
ATOM   1833  HA  VAL   120      73.791 105.323  83.541  1.00  0.00           H  
ATOM   1834  HB  VAL   120      75.015 103.683  82.239  1.00  0.00           H  
ATOM   1835 HG11 VAL   120      72.027 103.449  81.693  1.00  0.00           H  
ATOM   1836 HG12 VAL   120      73.152 102.214  81.621  1.00  0.00           H  
ATOM   1837 HG13 VAL   120      72.937 103.011  83.204  1.00  0.00           H  
ATOM   1838 HG21 VAL   120      73.756 104.479  79.692  1.00  0.00           H  
ATOM   1839 HG22 VAL   120      75.453 104.647  80.239  1.00  0.00           H  
ATOM   1840 HG23 VAL   120      74.682 103.058  80.081  1.00  0.00           H  
ATOM   1841  N   ASP   121      76.411 105.833  82.907  1.00  0.00           N  
ATOM   1842  CA  ASP   121      77.821 106.197  82.771  1.00  0.00           C  
ATOM   1843  C   ASP   121      78.480 105.476  81.593  1.00  0.00           C  
ATOM   1844  O   ASP   121      79.477 104.812  81.695  1.00  0.00           O  
ATOM   1845  CB  ASP   121      78.643 105.943  84.093  1.00  0.00           C  
ATOM   1846  CG  ASP   121      80.100 106.462  83.954  1.00  0.00           C  
ATOM   1847  OD1 ASP   121      80.251 107.462  83.260  1.00  0.00           O  
ATOM   1848  OD2 ASP   121      81.023 105.862  84.522  1.00  0.00           O1-
ATOM   1849  H   ASP   121      76.236 104.976  83.412  1.00  0.00           H  
ATOM   1850  HA  ASP   121      77.899 107.268  82.585  1.00  0.00           H  
ATOM   1851  HB2 ASP   121      78.163 106.588  84.829  1.00  0.00           H  
ATOM   1852  HB3 ASP   121      78.695 104.921  84.470  1.00  0.00           H  
ATOM   1853  N   ALA   122      77.990 105.724  80.380  1.00  0.00           N  
ATOM   1854  CA  ALA   122      78.457 105.150  79.140  1.00  0.00           C  
ATOM   1855  C   ALA   122      79.814 105.804  78.617  1.00  0.00           C  
ATOM   1856  O   ALA   122      80.563 105.140  77.877  1.00  0.00           O  
ATOM   1857  CB  ALA   122      77.425 105.134  78.068  1.00  0.00           C  
ATOM   1858  H   ALA   122      77.326 106.484  80.352  1.00  0.00           H  
ATOM   1859  HA  ALA   122      78.623 104.089  79.327  1.00  0.00           H  
ATOM   1860  HB1 ALA   122      76.628 104.428  78.299  1.00  0.00           H  
ATOM   1861  HB2 ALA   122      77.030 106.140  77.930  1.00  0.00           H  
ATOM   1862  HB3 ALA   122      78.009 104.765  77.224  1.00  0.00           H  
ATOM   1863  N   ASP   123      80.159 107.057  78.941  1.00  0.00           N  
ATOM   1864  CA  ASP   123      81.469 107.614  78.588  1.00  0.00           C  
ATOM   1865  C   ASP   123      82.563 107.108  79.634  1.00  0.00           C  
ATOM   1866  O   ASP   123      83.794 107.327  79.337  1.00  0.00           O  
ATOM   1867  CB  ASP   123      81.460 109.156  78.390  1.00  0.00           C  
ATOM   1868  CG  ASP   123      81.172 109.997  79.669  1.00  0.00           C  
ATOM   1869  OD1 ASP   123      81.180 109.432  80.762  1.00  0.00           O  
ATOM   1870  OD2 ASP   123      81.102 111.228  79.532  1.00  0.00           O1-
ATOM   1871  H   ASP   123      79.476 107.580  79.470  1.00  0.00           H  
ATOM   1872  HA  ASP   123      81.787 107.135  77.662  1.00  0.00           H  
ATOM   1873  HB2 ASP   123      82.397 109.473  77.931  1.00  0.00           H  
ATOM   1874  HB3 ASP   123      80.668 109.439  77.698  1.00  0.00           H  
ATOM   1875  N   ARG   124      82.157 106.433  80.732  1.00  0.00           N  
ATOM   1876  CA  ARG   124      82.998 105.722  81.702  1.00  0.00           C  
ATOM   1877  C   ARG   124      83.947 106.687  82.569  1.00  0.00           C  
ATOM   1878  O   ARG   124      85.146 106.925  82.182  1.00  0.00           O  
ATOM   1879  CB  ARG   124      83.794 104.674  80.920  1.00  0.00           C  
ATOM   1880  CG  ARG   124      82.992 103.727  79.978  1.00  0.00           C  
ATOM   1881  CD  ARG   124      83.912 103.038  78.868  1.00  0.00           C  
ATOM   1882  NE  ARG   124      83.116 102.124  78.100  1.00  0.00           N  
ATOM   1883  CZ  ARG   124      83.569 101.337  77.200  1.00  0.00           C  
ATOM   1884  NH1 ARG   124      84.717 101.298  76.549  1.00  0.00           N1+
ATOM   1885  NH2 ARG   124      82.683 100.610  76.632  1.00  0.00           N  
ATOM   1886  H   ARG   124      81.161 106.353  80.880  1.00  0.00           H  
ATOM   1887  HA  ARG   124      82.290 105.208  82.353  1.00  0.00           H  
ATOM   1888  HB2 ARG   124      84.657 105.124  80.429  1.00  0.00           H  
ATOM   1889  HB3 ARG   124      84.270 103.980  81.612  1.00  0.00           H  
ATOM   1890  HG2 ARG   124      82.416 102.966  80.506  1.00  0.00           H  
ATOM   1891  HG3 ARG   124      82.247 104.340  79.472  1.00  0.00           H  
ATOM   1892  HD2 ARG   124      84.241 103.769  78.130  1.00  0.00           H  
ATOM   1893  HD3 ARG   124      84.740 102.513  79.344  1.00  0.00           H  
ATOM   1894  HE  ARG   124      82.124 102.055  78.280  1.00  0.00           H  
ATOM   1895 HH11 ARG   124      85.399 102.042  76.604  1.00  0.00           H  
ATOM   1896 HH12 ARG   124      84.785 100.743  75.709  1.00  0.00           H  
ATOM   1897 HH21 ARG   124      81.690 100.530  76.799  1.00  0.00           H  
ATOM   1898 HH22 ARG   124      82.938 100.211  75.740  1.00  0.00           H  
ATOM   1899  N   ASP   125      83.486 107.140  83.765  1.00  0.00           N  
ATOM   1900  CA  ASP   125      84.180 107.892  84.838  1.00  0.00           C  
ATOM   1901  C   ASP   125      83.565 107.853  86.244  1.00  0.00           C  
ATOM   1902  O   ASP   125      84.150 108.393  87.184  1.00  0.00           O  
ATOM   1903  CB  ASP   125      84.189 109.376  84.447  1.00  0.00           C  
ATOM   1904  CG  ASP   125      82.839 109.894  84.043  1.00  0.00           C  
ATOM   1905  OD1 ASP   125      82.732 110.634  83.080  1.00  0.00           O  
ATOM   1906  OD2 ASP   125      81.853 109.492  84.622  1.00  0.00           O1-
ATOM   1907  H   ASP   125      82.572 106.835  84.066  1.00  0.00           H  
ATOM   1908  HA  ASP   125      85.175 107.467  84.969  1.00  0.00           H  
ATOM   1909  HB2 ASP   125      84.678 109.905  85.265  1.00  0.00           H  
ATOM   1910  HB3 ASP   125      84.960 109.463  83.682  1.00  0.00           H  
ATOM   1911  N   GLY   126      82.534 107.107  86.510  1.00  0.00           N  
ATOM   1912  CA  GLY   126      81.868 107.079  87.861  1.00  0.00           C  
ATOM   1913  C   GLY   126      80.531 107.874  88.129  1.00  0.00           C  
ATOM   1914  O   GLY   126      79.960 107.795  89.238  1.00  0.00           O  
ATOM   1915  H   GLY   126      82.111 106.695  85.691  1.00  0.00           H  
ATOM   1916  HA2 GLY   126      81.615 106.026  87.981  1.00  0.00           H  
ATOM   1917  HA3 GLY   126      82.670 107.287  88.570  1.00  0.00           H  
ATOM   1918  N   VAL   127      80.017 108.694  87.108  1.00  0.00           N  
ATOM   1919  CA  VAL   127      78.824 109.431  87.138  1.00  0.00           C  
ATOM   1920  C   VAL   127      78.003 109.344  85.871  1.00  0.00           C  
ATOM   1921  O   VAL   127      78.460 109.337  84.750  1.00  0.00           O  
ATOM   1922  CB  VAL   127      79.078 110.874  87.712  1.00  0.00           C  
ATOM   1923  CG1 VAL   127      79.697 111.762  86.570  1.00  0.00           C  
ATOM   1924  CG2 VAL   127      77.919 111.544  88.451  1.00  0.00           C  
ATOM   1925  H   VAL   127      80.631 108.631  86.309  1.00  0.00           H  
ATOM   1926  HA  VAL   127      78.154 108.954  87.853  1.00  0.00           H  
ATOM   1927  HB  VAL   127      79.868 110.727  88.449  1.00  0.00           H  
ATOM   1928 HG11 VAL   127      80.019 112.721  86.975  1.00  0.00           H  
ATOM   1929 HG12 VAL   127      80.545 111.211  86.164  1.00  0.00           H  
ATOM   1930 HG13 VAL   127      79.043 111.926  85.713  1.00  0.00           H  
ATOM   1931 HG21 VAL   127      77.573 110.849  89.216  1.00  0.00           H  
ATOM   1932 HG22 VAL   127      78.138 112.511  88.902  1.00  0.00           H  
ATOM   1933 HG23 VAL   127      77.131 111.803  87.744  1.00  0.00           H  
ATOM   1934  N   VAL   128      76.708 109.293  86.049  1.00  0.00           N  
ATOM   1935  CA  VAL   128      75.668 109.170  85.062  1.00  0.00           C  
ATOM   1936  C   VAL   128      75.468 110.532  84.402  1.00  0.00           C  
ATOM   1937  O   VAL   128      75.026 111.485  85.106  1.00  0.00           O  
ATOM   1938  CB  VAL   128      74.399 108.589  85.682  1.00  0.00           C  
ATOM   1939  CG1 VAL   128      73.174 108.672  84.713  1.00  0.00           C  
ATOM   1940  CG2 VAL   128      74.564 107.102  86.075  1.00  0.00           C  
ATOM   1941  H   VAL   128      76.411 109.419  87.006  1.00  0.00           H  
ATOM   1942  HA  VAL   128      75.967 108.515  84.244  1.00  0.00           H  
ATOM   1943  HB  VAL   128      74.172 109.295  86.481  1.00  0.00           H  
ATOM   1944 HG11 VAL   128      72.829 109.683  84.498  1.00  0.00           H  
ATOM   1945 HG12 VAL   128      73.329 108.190  83.747  1.00  0.00           H  
ATOM   1946 HG13 VAL   128      72.346 108.246  85.279  1.00  0.00           H  
ATOM   1947 HG21 VAL   128      73.623 106.553  86.050  1.00  0.00           H  
ATOM   1948 HG22 VAL   128      75.304 106.645  85.417  1.00  0.00           H  
ATOM   1949 HG23 VAL   128      74.925 107.159  87.102  1.00  0.00           H  
ATOM   1950  N   GLU   129      75.743 110.563  83.118  1.00  0.00           N  
ATOM   1951  CA  GLU   129      75.609 111.775  82.272  1.00  0.00           C  
ATOM   1952  C   GLU   129      74.226 111.857  81.681  1.00  0.00           C  
ATOM   1953  O   GLU   129      73.345 111.018  81.808  1.00  0.00           O  
ATOM   1954  CB  GLU   129      76.739 111.754  81.227  1.00  0.00           C  
ATOM   1955  CG  GLU   129      76.682 110.553  80.214  1.00  0.00           C  
ATOM   1956  CD  GLU   129      77.509 109.388  80.762  1.00  0.00           C  
ATOM   1957  OE1 GLU   129      78.211 109.541  81.750  1.00  0.00           O  
ATOM   1958  OE2 GLU   129      77.756 108.434  79.942  1.00  0.00           O1-
ATOM   1959  H   GLU   129      75.882 109.669  82.668  1.00  0.00           H  
ATOM   1960  HA  GLU   129      75.842 112.650  82.879  1.00  0.00           H  
ATOM   1961  HB2 GLU   129      76.647 112.733  80.757  1.00  0.00           H  
ATOM   1962  HB3 GLU   129      77.675 111.744  81.785  1.00  0.00           H  
ATOM   1963  HG2 GLU   129      75.674 110.145  80.132  1.00  0.00           H  
ATOM   1964  HG3 GLU   129      77.045 110.905  79.248  1.00  0.00           H  
ATOM   1965  N   LYS   130      74.032 113.010  80.977  1.00  0.00           N  
ATOM   1966  CA  LYS   130      72.817 113.361  80.256  1.00  0.00           C  
ATOM   1967  C   LYS   130      72.970 112.961  78.778  1.00  0.00           C  
ATOM   1968  O   LYS   130      74.078 113.160  78.260  1.00  0.00           O  
ATOM   1969  CB  LYS   130      72.463 114.851  80.489  1.00  0.00           C  
ATOM   1970  CG  LYS   130      72.285 115.396  81.986  1.00  0.00           C  
ATOM   1971  CD  LYS   130      72.110 116.912  82.042  1.00  0.00           C  
ATOM   1972  CE  LYS   130      71.782 117.532  83.433  1.00  0.00           C  
ATOM   1973  NZ  LYS   130      71.441 118.909  83.268  1.00  0.00           N1+
ATOM   1974  H   LYS   130      74.858 113.580  80.864  1.00  0.00           H  
ATOM   1975  HA  LYS   130      71.982 112.757  80.612  1.00  0.00           H  
ATOM   1976  HB2 LYS   130      73.286 115.409  80.043  1.00  0.00           H  
ATOM   1977  HB3 LYS   130      71.600 115.075  79.863  1.00  0.00           H  
ATOM   1978  HG2 LYS   130      71.445 114.858  82.425  1.00  0.00           H  
ATOM   1979  HG3 LYS   130      73.139 115.165  82.622  1.00  0.00           H  
ATOM   1980  HD2 LYS   130      73.044 117.371  81.717  1.00  0.00           H  
ATOM   1981  HD3 LYS   130      71.315 117.111  81.323  1.00  0.00           H  
ATOM   1982  HE2 LYS   130      70.976 117.068  84.002  1.00  0.00           H  
ATOM   1983  HE3 LYS   130      72.736 117.478  83.957  1.00  0.00           H  
ATOM   1984  HZ1 LYS   130      71.157 119.319  84.146  1.00  0.00           H  
ATOM   1985  HZ2 LYS   130      72.225 119.430  82.902  1.00  0.00           H  
ATOM   1986  HZ3 LYS   130      70.734 118.981  82.550  1.00  0.00           H  
ATOM   1987  N   ASN   131      71.898 112.545  78.110  1.00  0.00           N  
ATOM   1988  CA  ASN   131      71.737 112.471  76.682  1.00  0.00           C  
ATOM   1989  C   ASN   131      73.007 111.906  76.002  1.00  0.00           C  
ATOM   1990  O   ASN   131      73.573 112.588  75.144  1.00  0.00           O  
ATOM   1991  CB  ASN   131      71.203 113.738  76.087  1.00  0.00           C  
ATOM   1992  CG  ASN   131      69.855 114.090  76.602  1.00  0.00           C  
ATOM   1993  ND2 ASN   131      68.870 113.389  76.184  1.00  0.00           N  
ATOM   1994  OD1 ASN   131      69.658 115.146  77.193  1.00  0.00           O  
ATOM   1995  H   ASN   131      71.052 112.484  78.658  1.00  0.00           H  
ATOM   1996  HA  ASN   131      71.014 111.669  76.530  1.00  0.00           H  
ATOM   1997  HB2 ASN   131      71.927 114.450  76.484  1.00  0.00           H  
ATOM   1998  HB3 ASN   131      71.162 113.660  75.001  1.00  0.00           H  
ATOM   1999 HD21 ASN   131      67.930 113.715  76.356  1.00  0.00           H  
ATOM   2000 HD22 ASN   131      68.960 112.526  75.667  1.00  0.00           H  
ATOM   2001  N   ASN   132      73.598 110.874  76.490  1.00  0.00           N  
ATOM   2002  CA  ASN   132      74.785 110.231  75.879  1.00  0.00           C  
ATOM   2003  C   ASN   132      74.413 109.573  74.590  1.00  0.00           C  
ATOM   2004  O   ASN   132      73.533 108.640  74.563  1.00  0.00           O  
ATOM   2005  CB  ASN   132      75.610 109.282  76.829  1.00  0.00           C  
ATOM   2006  CG  ASN   132      76.869 108.802  76.209  1.00  0.00           C  
ATOM   2007  ND2 ASN   132      77.911 108.705  77.023  1.00  0.00           N  
ATOM   2008  OD1 ASN   132      76.989 108.542  75.017  1.00  0.00           O  
ATOM   2009  H   ASN   132      73.170 110.609  77.366  1.00  0.00           H  
ATOM   2010  HA  ASN   132      75.505 111.010  75.626  1.00  0.00           H  
ATOM   2011  HB2 ASN   132      75.784 109.777  77.784  1.00  0.00           H  
ATOM   2012  HB3 ASN   132      75.001 108.384  76.935  1.00  0.00           H  
ATOM   2013 HD21 ASN   132      78.837 108.568  76.643  1.00  0.00           H  
ATOM   2014 HD22 ASN   132      77.781 108.771  78.022  1.00  0.00           H  
ATOM   2015  N   PRO   133      74.908 109.929  73.355  1.00  0.00           N  
ATOM   2016  CA  PRO   133      74.506 109.282  72.049  1.00  0.00           C  
ATOM   2017  C   PRO   133      74.717 107.675  71.994  1.00  0.00           C  
ATOM   2018  O   PRO   133      74.110 106.996  71.172  1.00  0.00           O  
ATOM   2019  CB  PRO   133      75.451 109.832  71.043  1.00  0.00           C  
ATOM   2020  CG  PRO   133      75.773 111.232  71.643  1.00  0.00           C  
ATOM   2021  CD  PRO   133      75.816 111.070  73.129  1.00  0.00           C  
ATOM   2022  HA  PRO   133      73.478 109.530  71.787  1.00  0.00           H  
ATOM   2023  HB2 PRO   133      76.395 109.289  71.096  1.00  0.00           H  
ATOM   2024  HB3 PRO   133      75.130 109.982  70.012  1.00  0.00           H  
ATOM   2025  HG2 PRO   133      76.738 111.561  71.257  1.00  0.00           H  
ATOM   2026  HG3 PRO   133      74.944 111.910  71.438  1.00  0.00           H  
ATOM   2027  HD2 PRO   133      76.777 110.617  73.373  1.00  0.00           H  
ATOM   2028  HD3 PRO   133      75.592 111.974  73.696  1.00  0.00           H  
ATOM   2029  N   LYS   134      75.594 107.034  72.883  1.00  0.00           N  
ATOM   2030  CA  LYS   134      76.174 105.679  72.775  1.00  0.00           C  
ATOM   2031  C   LYS   134      75.663 104.703  73.831  1.00  0.00           C  
ATOM   2032  O   LYS   134      76.125 103.581  73.880  1.00  0.00           O  
ATOM   2033  CB  LYS   134      77.669 105.718  72.495  1.00  0.00           C  
ATOM   2034  CG  LYS   134      77.893 106.416  71.192  1.00  0.00           C  
ATOM   2035  CD  LYS   134      79.363 106.318  70.821  1.00  0.00           C  
ATOM   2036  CE  LYS   134      79.548 107.029  69.456  1.00  0.00           C  
ATOM   2037  NZ  LYS   134      80.940 107.061  69.028  1.00  0.00           N1+
ATOM   2038  H   LYS   134      76.149 107.583  73.525  1.00  0.00           H  
ATOM   2039  HA  LYS   134      75.802 105.367  71.799  1.00  0.00           H  
ATOM   2040  HB2 LYS   134      78.229 106.238  73.273  1.00  0.00           H  
ATOM   2041  HB3 LYS   134      78.086 104.713  72.428  1.00  0.00           H  
ATOM   2042  HG2 LYS   134      77.351 105.863  70.425  1.00  0.00           H  
ATOM   2043  HG3 LYS   134      77.619 107.469  71.133  1.00  0.00           H  
ATOM   2044  HD2 LYS   134      80.008 106.731  71.597  1.00  0.00           H  
ATOM   2045  HD3 LYS   134      79.763 105.317  70.659  1.00  0.00           H  
ATOM   2046  HE2 LYS   134      78.973 106.442  68.739  1.00  0.00           H  
ATOM   2047  HE3 LYS   134      79.092 108.010  69.588  1.00  0.00           H  
ATOM   2048  HZ1 LYS   134      81.086 107.778  68.332  1.00  0.00           H  
ATOM   2049  HZ2 LYS   134      81.584 107.133  69.803  1.00  0.00           H  
ATOM   2050  HZ3 LYS   134      81.219 106.265  68.472  1.00  0.00           H  
ATOM   2051  N   LYS   135      74.773 105.152  74.793  1.00  0.00           N  
ATOM   2052  CA  LYS   135      74.288 104.366  75.966  1.00  0.00           C  
ATOM   2053  C   LYS   135      73.643 103.076  75.598  1.00  0.00           C  
ATOM   2054  O   LYS   135      73.734 102.060  76.325  1.00  0.00           O  
ATOM   2055  CB  LYS   135      73.371 105.262  76.749  1.00  0.00           C  
ATOM   2056  CG  LYS   135      72.116 105.744  76.032  1.00  0.00           C  
ATOM   2057  CD  LYS   135      71.331 106.769  76.901  1.00  0.00           C  
ATOM   2058  CE  LYS   135      69.896 106.914  76.406  1.00  0.00           C  
ATOM   2059  NZ  LYS   135      69.281 108.091  76.980  1.00  0.00           N1+
ATOM   2060  H   LYS   135      74.541 106.132  74.720  1.00  0.00           H  
ATOM   2061  HA  LYS   135      75.147 104.193  76.614  1.00  0.00           H  
ATOM   2062  HB2 LYS   135      73.121 104.717  77.659  1.00  0.00           H  
ATOM   2063  HB3 LYS   135      73.996 106.107  77.035  1.00  0.00           H  
ATOM   2064  HG2 LYS   135      72.345 106.173  75.057  1.00  0.00           H  
ATOM   2065  HG3 LYS   135      71.455 104.926  75.745  1.00  0.00           H  
ATOM   2066  HD2 LYS   135      71.317 106.479  77.951  1.00  0.00           H  
ATOM   2067  HD3 LYS   135      71.867 107.699  76.709  1.00  0.00           H  
ATOM   2068  HE2 LYS   135      69.778 106.993  75.326  1.00  0.00           H  
ATOM   2069  HE3 LYS   135      69.320 106.027  76.671  1.00  0.00           H  
ATOM   2070  HZ1 LYS   135      69.472 108.984  76.549  1.00  0.00           H  
ATOM   2071  HZ2 LYS   135      68.291 107.925  76.868  1.00  0.00           H  
ATOM   2072  HZ3 LYS   135      69.459 108.179  77.971  1.00  0.00           H  
ATOM   2073  N   ALA   136      73.029 102.935  74.429  1.00  0.00           N  
ATOM   2074  CA  ALA   136      72.290 101.756  74.058  1.00  0.00           C  
ATOM   2075  C   ALA   136      73.150 100.662  73.367  1.00  0.00           C  
ATOM   2076  O   ALA   136      72.703  99.533  73.030  1.00  0.00           O  
ATOM   2077  CB  ALA   136      71.222 102.266  73.115  1.00  0.00           C  
ATOM   2078  H   ALA   136      73.043 103.755  73.839  1.00  0.00           H  
ATOM   2079  HA  ALA   136      71.764 101.407  74.946  1.00  0.00           H  
ATOM   2080  HB1 ALA   136      71.662 102.722  72.228  1.00  0.00           H  
ATOM   2081  HB2 ALA   136      70.567 101.445  72.823  1.00  0.00           H  
ATOM   2082  HB3 ALA   136      70.751 103.117  73.607  1.00  0.00           H  
ATOM   2083  N   SER   137      74.476 100.878  73.235  1.00  0.00           N  
ATOM   2084  CA  SER   137      75.441  99.837  72.760  1.00  0.00           C  
ATOM   2085  C   SER   137      76.707  99.672  73.619  1.00  0.00           C  
ATOM   2086  O   SER   137      76.857 100.392  74.592  1.00  0.00           O  
ATOM   2087  CB  SER   137      75.871 100.221  71.296  1.00  0.00           C  
ATOM   2088  OG  SER   137      74.805 100.612  70.403  1.00  0.00           O  
ATOM   2089  H   SER   137      74.737 101.821  73.485  1.00  0.00           H  
ATOM   2090  HA  SER   137      74.907  98.890  72.688  1.00  0.00           H  
ATOM   2091  HB2 SER   137      76.623 101.010  71.325  1.00  0.00           H  
ATOM   2092  HB3 SER   137      76.493  99.443  70.855  1.00  0.00           H  
ATOM   2093  HG  SER   137      74.342 101.398  70.702  1.00  0.00           H  
ATOM   2094  N   TRP   138      77.693  98.790  73.289  1.00  0.00           N  
ATOM   2095  CA  TRP   138      78.942  98.583  74.002  1.00  0.00           C  
ATOM   2096  C   TRP   138      80.087  98.453  72.976  1.00  0.00           C  
ATOM   2097  O   TRP   138      80.110  97.573  72.041  1.00  0.00           O  
ATOM   2098  CB  TRP   138      78.834  97.414  74.893  1.00  0.00           C  
ATOM   2099  CG  TRP   138      79.705  97.558  76.084  1.00  0.00           C  
ATOM   2100  CD1 TRP   138      79.343  98.135  77.259  1.00  0.00           C  
ATOM   2101  CD2 TRP   138      81.154  97.195  76.467  1.00  0.00           C  
ATOM   2102  CE2 TRP   138      81.467  97.629  77.784  1.00  0.00           C  
ATOM   2103  CE3 TRP   138      82.171  96.541  75.761  1.00  0.00           C  
ATOM   2104  NE1 TRP   138      80.322  98.164  78.277  1.00  0.00           N  
ATOM   2105  CZ2 TRP   138      82.718  97.380  78.422  1.00  0.00           C  
ATOM   2106  CZ3 TRP   138      83.452  96.298  76.348  1.00  0.00           C  
ATOM   2107  CH2 TRP   138      83.689  96.732  77.656  1.00  0.00           C  
ATOM   2108  H   TRP   138      77.474  98.097  72.587  1.00  0.00           H  
ATOM   2109  HA  TRP   138      79.120  99.411  74.688  1.00  0.00           H  
ATOM   2110  HB2 TRP   138      77.798  97.264  75.199  1.00  0.00           H  
ATOM   2111  HB3 TRP   138      79.053  96.493  74.353  1.00  0.00           H  
ATOM   2112  HD1 TRP   138      78.340  98.511  77.401  1.00  0.00           H  
ATOM   2113  HE1 TRP   138      80.128  98.642  79.146  1.00  0.00           H  
ATOM   2114  HE3 TRP   138      81.959  96.063  74.816  1.00  0.00           H  
ATOM   2115  HZ2 TRP   138      82.835  97.766  79.424  1.00  0.00           H  
ATOM   2116  HZ3 TRP   138      84.196  95.764  75.775  1.00  0.00           H  
ATOM   2117  HH2 TRP   138      84.649  96.471  78.077  1.00  0.00           H  
ATOM   2118  N   THR   139      81.170  99.204  73.206  1.00  0.00           N  
ATOM   2119  CA  THR   139      82.333  99.193  72.373  1.00  0.00           C  
ATOM   2120  C   THR   139      83.724  99.195  73.223  1.00  0.00           C  
ATOM   2121  O   THR   139      83.860  99.955  74.255  1.00  0.00           O  
ATOM   2122  CB  THR   139      82.281 100.330  71.339  1.00  0.00           C  
ATOM   2123  CG2 THR   139      81.001 100.364  70.538  1.00  0.00           C  
ATOM   2124  OG1 THR   139      82.376 101.662  71.846  1.00  0.00           O  
ATOM   2125  H   THR   139      81.093  99.921  73.912  1.00  0.00           H  
ATOM   2126  HA  THR   139      82.431  98.246  71.842  1.00  0.00           H  
ATOM   2127  HB  THR   139      83.075 100.268  70.595  1.00  0.00           H  
ATOM   2128  HG1 THR   139      82.615 102.148  71.054  1.00  0.00           H  
ATOM   2129 HG21 THR   139      81.171 100.998  69.668  1.00  0.00           H  
ATOM   2130 HG22 THR   139      80.901  99.336  70.187  1.00  0.00           H  
ATOM   2131 HG23 THR   139      80.107 100.619  71.108  1.00  0.00           H  
ATOM   2132  N   TRP   140      84.618  98.285  72.938  1.00  0.00           N  
ATOM   2133  CA  TRP   140      85.900  98.172  73.597  1.00  0.00           C  
ATOM   2134  C   TRP   140      86.823  99.318  73.178  1.00  0.00           C  
ATOM   2135  O   TRP   140      86.502 100.090  72.255  1.00  0.00           O  
ATOM   2136  CB  TRP   140      86.610  96.847  73.233  1.00  0.00           C  
ATOM   2137  CG  TRP   140      85.990  95.531  73.658  1.00  0.00           C  
ATOM   2138  CD1 TRP   140      85.097  94.813  72.972  1.00  0.00           C  
ATOM   2139  CD2 TRP   140      86.290  94.763  74.848  1.00  0.00           C  
ATOM   2140  CE2 TRP   140      85.543  93.495  74.723  1.00  0.00           C  
ATOM   2141  CE3 TRP   140      87.071  94.943  75.973  1.00  0.00           C  
ATOM   2142  NE1 TRP   140      84.756  93.636  73.591  1.00  0.00           N  
ATOM   2143  CZ2 TRP   140      85.775  92.470  75.704  1.00  0.00           C  
ATOM   2144  CZ3 TRP   140      87.198  93.872  76.956  1.00  0.00           C  
ATOM   2145  CH2 TRP   140      86.548  92.652  76.811  1.00  0.00           C  
ATOM   2146  H   TRP   140      84.330  97.612  72.243  1.00  0.00           H  
ATOM   2147  HA  TRP   140      85.821  98.256  74.681  1.00  0.00           H  
ATOM   2148  HB2 TRP   140      86.582  96.800  72.145  1.00  0.00           H  
ATOM   2149  HB3 TRP   140      87.667  96.865  73.497  1.00  0.00           H  
ATOM   2150  HD1 TRP   140      84.609  95.113  72.056  1.00  0.00           H  
ATOM   2151  HE1 TRP   140      84.259  92.887  73.130  1.00  0.00           H  
ATOM   2152  HE3 TRP   140      87.639  95.853  76.091  1.00  0.00           H  
ATOM   2153  HZ2 TRP   140      85.105  91.624  75.658  1.00  0.00           H  
ATOM   2154  HZ3 TRP   140      87.755  94.089  77.856  1.00  0.00           H  
ATOM   2155  HH2 TRP   140      86.579  91.886  77.572  1.00  0.00           H  
ATOM   2156  N   GLY   141      88.021  99.470  73.748  1.00  0.00           N  
ATOM   2157  CA  GLY   141      89.044 100.416  73.332  1.00  0.00           C  
ATOM   2158  C   GLY   141      88.851 101.761  74.019  1.00  0.00           C  
ATOM   2159  O   GLY   141      87.700 102.127  74.379  1.00  0.00           O  
ATOM   2160  H   GLY   141      88.114  98.948  74.608  1.00  0.00           H  
ATOM   2161  HA2 GLY   141      90.017 100.060  73.672  1.00  0.00           H  
ATOM   2162  HA3 GLY   141      89.107 100.678  72.276  1.00  0.00           H  
ATOM   2163  N   PRO   142      89.918 102.532  74.265  1.00  0.00           N  
ATOM   2164  CA  PRO   142      89.946 103.815  74.981  1.00  0.00           C  
ATOM   2165  C   PRO   142      89.068 104.976  74.374  1.00  0.00           C  
ATOM   2166  O   PRO   142      88.564 105.778  75.140  1.00  0.00           O  
ATOM   2167  CB  PRO   142      91.328 104.206  75.090  1.00  0.00           C  
ATOM   2168  CG  PRO   142      91.916 103.637  73.873  1.00  0.00           C  
ATOM   2169  CD  PRO   142      91.297 102.348  73.746  1.00  0.00           C  
ATOM   2170  HA  PRO   142      89.638 103.639  76.011  1.00  0.00           H  
ATOM   2171  HB2 PRO   142      91.453 105.284  74.985  1.00  0.00           H  
ATOM   2172  HB3 PRO   142      91.742 103.742  75.985  1.00  0.00           H  
ATOM   2173  HG2 PRO   142      91.614 104.254  73.027  1.00  0.00           H  
ATOM   2174  HG3 PRO   142      92.998 103.768  73.882  1.00  0.00           H  
ATOM   2175  HD2 PRO   142      91.208 101.876  72.768  1.00  0.00           H  
ATOM   2176  HD3 PRO   142      91.824 101.595  74.333  1.00  0.00           H  
ATOM   2177  N   GLU   143      88.720 104.919  73.096  1.00  0.00           N  
ATOM   2178  CA  GLU   143      87.706 105.760  72.371  1.00  0.00           C  
ATOM   2179  C   GLU   143      86.261 105.275  72.519  1.00  0.00           C  
ATOM   2180  O   GLU   143      85.298 106.029  72.474  1.00  0.00           O  
ATOM   2181  CB  GLU   143      88.024 105.709  70.829  1.00  0.00           C  
ATOM   2182  CG  GLU   143      87.153 106.517  69.890  1.00  0.00           C  
ATOM   2183  CD  GLU   143      85.832 105.964  69.508  1.00  0.00           C  
ATOM   2184  OE1 GLU   143      84.974 106.714  68.989  1.00  0.00           O  
ATOM   2185  OE2 GLU   143      85.548 104.752  69.756  1.00  0.00           O1-
ATOM   2186  H   GLU   143      89.251 104.363  72.440  1.00  0.00           H  
ATOM   2187  HA  GLU   143      87.844 106.773  72.750  1.00  0.00           H  
ATOM   2188  HB2 GLU   143      89.015 106.105  70.610  1.00  0.00           H  
ATOM   2189  HB3 GLU   143      88.104 104.665  70.527  1.00  0.00           H  
ATOM   2190  HG2 GLU   143      87.030 107.550  70.216  1.00  0.00           H  
ATOM   2191  HG3 GLU   143      87.639 106.516  68.914  1.00  0.00           H  
ATOM   2192  N   GLY   144      86.057 103.950  72.799  1.00  0.00           N  
ATOM   2193  CA  GLY   144      84.735 103.321  72.947  1.00  0.00           C  
ATOM   2194  C   GLY   144      84.033 103.620  74.237  1.00  0.00           C  
ATOM   2195  O   GLY   144      84.550 104.113  75.277  1.00  0.00           O  
ATOM   2196  H   GLY   144      86.758 103.242  72.966  1.00  0.00           H  
ATOM   2197  HA2 GLY   144      84.226 103.557  72.013  1.00  0.00           H  
ATOM   2198  HA3 GLY   144      84.881 102.241  72.941  1.00  0.00           H  
ATOM   2199  N   GLN   145      82.733 103.294  74.167  1.00  0.00           N  
ATOM   2200  CA  GLN   145      81.668 103.696  75.249  1.00  0.00           C  
ATOM   2201  C   GLN   145      80.587 102.660  75.490  1.00  0.00           C  
ATOM   2202  O   GLN   145      80.317 101.770  74.741  1.00  0.00           O  
ATOM   2203  CB  GLN   145      81.052 104.972  74.596  1.00  0.00           C  
ATOM   2204  CG  GLN   145      81.875 106.203  74.819  1.00  0.00           C  
ATOM   2205  CD  GLN   145      81.385 107.563  75.012  1.00  0.00           C  
ATOM   2206  NE2 GLN   145      82.135 108.650  74.967  1.00  0.00           N  
ATOM   2207  OE1 GLN   145      80.248 107.724  75.226  1.00  0.00           O  
ATOM   2208  H   GLN   145      82.326 102.923  73.320  1.00  0.00           H  
ATOM   2209  HA  GLN   145      82.066 103.939  76.234  1.00  0.00           H  
ATOM   2210  HB2 GLN   145      80.937 104.668  73.556  1.00  0.00           H  
ATOM   2211  HB3 GLN   145      80.065 105.094  75.040  1.00  0.00           H  
ATOM   2212  HG2 GLN   145      82.561 105.869  75.598  1.00  0.00           H  
ATOM   2213  HG3 GLN   145      82.532 106.265  73.951  1.00  0.00           H  
ATOM   2214 HE21 GLN   145      81.623 109.512  75.095  1.00  0.00           H  
ATOM   2215 HE22 GLN   145      83.138 108.572  74.888  1.00  0.00           H  
ATOM   2216  N   GLY   146      80.005 102.770  76.714  1.00  0.00           N  
ATOM   2217  CA  GLY   146      79.040 101.830  77.239  1.00  0.00           C  
ATOM   2218  C   GLY   146      79.367 101.469  78.666  1.00  0.00           C  
ATOM   2219  O   GLY   146      80.518 101.369  79.139  1.00  0.00           O  
ATOM   2220  H   GLY   146      80.313 103.464  77.380  1.00  0.00           H  
ATOM   2221  HA2 GLY   146      78.036 102.250  77.182  1.00  0.00           H  
ATOM   2222  HA3 GLY   146      78.930 100.936  76.624  1.00  0.00           H  
ATOM   2223  N   ALA   147      78.290 101.332  79.474  1.00  0.00           N  
ATOM   2224  CA  ALA   147      78.344 101.126  80.862  1.00  0.00           C  
ATOM   2225  C   ALA   147      78.975  99.762  81.326  1.00  0.00           C  
ATOM   2226  O   ALA   147      78.873  98.740  80.592  1.00  0.00           O  
ATOM   2227  CB  ALA   147      76.957 101.320  81.510  1.00  0.00           C  
ATOM   2228  H   ALA   147      77.389 101.560  79.078  1.00  0.00           H  
ATOM   2229  HA  ALA   147      78.945 101.939  81.270  1.00  0.00           H  
ATOM   2230  HB1 ALA   147      76.557 102.303  81.258  1.00  0.00           H  
ATOM   2231  HB2 ALA   147      76.222 100.660  81.050  1.00  0.00           H  
ATOM   2232  HB3 ALA   147      76.836 101.175  82.584  1.00  0.00           H  
ATOM   2233  N   ILE   148      79.537  99.802  82.525  1.00  0.00           N  
ATOM   2234  CA  ILE   148      79.997  98.592  83.246  1.00  0.00           C  
ATOM   2235  C   ILE   148      79.241  98.320  84.518  1.00  0.00           C  
ATOM   2236  O   ILE   148      78.695  99.284  85.149  1.00  0.00           O  
ATOM   2237  CB  ILE   148      81.581  98.708  83.359  1.00  0.00           C  
ATOM   2238  CG1 ILE   148      82.246  98.511  82.003  1.00  0.00           C  
ATOM   2239  CG2 ILE   148      82.311  97.704  84.362  1.00  0.00           C  
ATOM   2240  CD1 ILE   148      83.746  98.843  82.007  1.00  0.00           C  
ATOM   2241  H   ILE   148      79.585 100.709  82.967  1.00  0.00           H  
ATOM   2242  HA  ILE   148      79.907  97.723  82.595  1.00  0.00           H  
ATOM   2243  HB  ILE   148      81.917  99.707  83.639  1.00  0.00           H  
ATOM   2244 HG12 ILE   148      82.135  97.492  81.632  1.00  0.00           H  
ATOM   2245 HG13 ILE   148      81.663  99.041  81.250  1.00  0.00           H  
ATOM   2246 HG21 ILE   148      82.102  96.699  83.997  1.00  0.00           H  
ATOM   2247 HG22 ILE   148      83.397  97.765  84.426  1.00  0.00           H  
ATOM   2248 HG23 ILE   148      81.834  97.732  85.342  1.00  0.00           H  
ATOM   2249 HD11 ILE   148      83.952  99.652  82.708  1.00  0.00           H  
ATOM   2250 HD12 ILE   148      84.376  97.987  82.251  1.00  0.00           H  
ATOM   2251 HD13 ILE   148      84.055  99.151  81.008  1.00  0.00           H  
ATOM   2252  N   LEU   149      79.252  97.020  84.958  1.00  0.00           N  
ATOM   2253  CA  LEU   149      78.531  96.584  86.181  1.00  0.00           C  
ATOM   2254  C   LEU   149      79.295  95.460  86.855  1.00  0.00           C  
ATOM   2255  O   LEU   149      80.018  94.701  86.205  1.00  0.00           O  
ATOM   2256  CB  LEU   149      77.172  96.055  85.840  1.00  0.00           C  
ATOM   2257  CG  LEU   149      76.275  95.497  87.022  1.00  0.00           C  
ATOM   2258  CD1 LEU   149      76.235  96.456  88.190  1.00  0.00           C  
ATOM   2259  CD2 LEU   149      74.945  95.217  86.341  1.00  0.00           C  
ATOM   2260  H   LEU   149      79.876  96.391  84.474  1.00  0.00           H  
ATOM   2261  HA  LEU   149      78.422  97.450  86.835  1.00  0.00           H  
ATOM   2262  HB2 LEU   149      76.599  96.809  85.299  1.00  0.00           H  
ATOM   2263  HB3 LEU   149      77.278  95.218  85.150  1.00  0.00           H  
ATOM   2264  HG  LEU   149      76.611  94.501  87.311  1.00  0.00           H  
ATOM   2265 HD11 LEU   149      75.808  97.425  87.935  1.00  0.00           H  
ATOM   2266 HD12 LEU   149      75.562  95.989  88.910  1.00  0.00           H  
ATOM   2267 HD13 LEU   149      77.188  96.692  88.664  1.00  0.00           H  
ATOM   2268 HD21 LEU   149      74.624  96.216  86.048  1.00  0.00           H  
ATOM   2269 HD22 LEU   149      75.042  94.479  85.545  1.00  0.00           H  
ATOM   2270 HD23 LEU   149      74.252  94.705  87.009  1.00  0.00           H  
ATOM   2271  N   LEU   150      79.435  95.410  88.152  1.00  0.00           N  
ATOM   2272  CA  LEU   150      80.132  94.371  89.075  1.00  0.00           C  
ATOM   2273  C   LEU   150      79.256  93.355  89.782  1.00  0.00           C  
ATOM   2274  O   LEU   150      78.206  93.714  90.315  1.00  0.00           O  
ATOM   2275  CB  LEU   150      80.929  95.090  90.153  1.00  0.00           C  
ATOM   2276  CG  LEU   150      82.048  96.127  89.592  1.00  0.00           C  
ATOM   2277  CD1 LEU   150      82.468  96.804  90.813  1.00  0.00           C  
ATOM   2278  CD2 LEU   150      83.180  95.371  88.934  1.00  0.00           C  
ATOM   2279  H   LEU   150      79.058  96.151  88.725  1.00  0.00           H  
ATOM   2280  HA  LEU   150      80.810  93.809  88.433  1.00  0.00           H  
ATOM   2281  HB2 LEU   150      80.153  95.540  90.772  1.00  0.00           H  
ATOM   2282  HB3 LEU   150      81.529  94.304  90.612  1.00  0.00           H  
ATOM   2283  HG  LEU   150      81.592  96.866  88.933  1.00  0.00           H  
ATOM   2284 HD11 LEU   150      82.552  96.101  91.642  1.00  0.00           H  
ATOM   2285 HD12 LEU   150      83.353  97.423  90.664  1.00  0.00           H  
ATOM   2286 HD13 LEU   150      81.591  97.341  91.172  1.00  0.00           H  
ATOM   2287 HD21 LEU   150      83.988  96.046  88.651  1.00  0.00           H  
ATOM   2288 HD22 LEU   150      83.515  94.484  89.472  1.00  0.00           H  
ATOM   2289 HD23 LEU   150      82.830  95.121  87.933  1.00  0.00           H  
ATOM   2290  N   VAL   151      79.616  92.098  89.833  1.00  0.00           N  
ATOM   2291  CA  VAL   151      78.838  91.065  90.556  1.00  0.00           C  
ATOM   2292  C   VAL   151      78.910  91.323  92.093  1.00  0.00           C  
ATOM   2293  O   VAL   151      79.972  91.233  92.695  1.00  0.00           O  
ATOM   2294  CB  VAL   151      79.331  89.703  90.220  1.00  0.00           C  
ATOM   2295  CG1 VAL   151      78.522  88.595  90.968  1.00  0.00           C  
ATOM   2296  CG2 VAL   151      79.372  89.181  88.805  1.00  0.00           C  
ATOM   2297  H   VAL   151      80.381  91.723  89.291  1.00  0.00           H  
ATOM   2298  HA  VAL   151      77.783  91.133  90.291  1.00  0.00           H  
ATOM   2299  HB  VAL   151      80.335  89.483  90.584  1.00  0.00           H  
ATOM   2300 HG11 VAL   151      78.418  88.819  92.030  1.00  0.00           H  
ATOM   2301 HG12 VAL   151      77.523  88.538  90.537  1.00  0.00           H  
ATOM   2302 HG13 VAL   151      78.992  87.615  90.878  1.00  0.00           H  
ATOM   2303 HG21 VAL   151      79.884  89.869  88.132  1.00  0.00           H  
ATOM   2304 HG22 VAL   151      79.926  88.245  88.879  1.00  0.00           H  
ATOM   2305 HG23 VAL   151      78.383  88.988  88.389  1.00  0.00           H  
ATOM   2306  N   ASN   152      77.782  91.573  92.739  1.00  0.00           N  
ATOM   2307  CA  ASN   152      77.639  91.971  94.165  1.00  0.00           C  
ATOM   2308  C   ASN   152      77.830  90.760  95.074  1.00  0.00           C  
ATOM   2309  O   ASN   152      76.949  90.458  95.871  1.00  0.00           O  
ATOM   2310  CB  ASN   152      76.263  92.656  94.447  1.00  0.00           C  
ATOM   2311  CG  ASN   152      76.232  93.194  95.866  1.00  0.00           C  
ATOM   2312  ND2 ASN   152      75.017  93.632  96.276  1.00  0.00           N  
ATOM   2313  OD1 ASN   152      77.240  93.528  96.415  1.00  0.00           O  
ATOM   2314  H   ASN   152      76.875  91.574  92.294  1.00  0.00           H  
ATOM   2315  HA  ASN   152      78.494  92.626  94.332  1.00  0.00           H  
ATOM   2316  HB2 ASN   152      76.074  93.492  93.775  1.00  0.00           H  
ATOM   2317  HB3 ASN   152      75.456  91.938  94.305  1.00  0.00           H  
ATOM   2318 HD21 ASN   152      74.953  94.156  97.136  1.00  0.00           H  
ATOM   2319 HD22 ASN   152      74.172  93.113  96.084  1.00  0.00           H  
ATOM   2320  N   CYS   153      79.035  90.098  95.050  1.00  0.00           N  
ATOM   2321  CA  CYS   153      79.280  88.782  95.660  1.00  0.00           C  
ATOM   2322  C   CYS   153      80.311  88.812  96.814  1.00  0.00           C  
ATOM   2323  O   CYS   153      80.866  87.759  97.096  1.00  0.00           O  
ATOM   2324  CB  CYS   153      79.882  87.905  94.470  1.00  0.00           C  
ATOM   2325  SG  CYS   153      81.490  88.431  93.788  1.00  0.00           S  
ATOM   2326  H   CYS   153      79.863  90.481  94.616  1.00  0.00           H  
ATOM   2327  HA  CYS   153      78.278  88.479  95.966  1.00  0.00           H  
ATOM   2328  HB2 CYS   153      79.912  86.862  94.786  1.00  0.00           H  
ATOM   2329  HB3 CYS   153      79.164  87.893  93.650  1.00  0.00           H  
ATOM   2330  HG  CYS   153      81.196  89.684  93.427  1.00  0.00           H  
ATOM   2331  N   ASP   154      80.495  89.932  97.481  1.00  0.00           N  
ATOM   2332  CA  ASP   154      80.921  90.035  98.860  1.00  0.00           C  
ATOM   2333  C   ASP   154      79.750  89.907  99.878  1.00  0.00           C  
ATOM   2334  O   ASP   154      78.581  89.861  99.496  1.00  0.00           O  
ATOM   2335  CB  ASP   154      81.717  91.338  99.087  1.00  0.00           C  
ATOM   2336  CG  ASP   154      81.066  92.740  98.930  1.00  0.00           C  
ATOM   2337  OD1 ASP   154      79.987  92.774  98.254  1.00  0.00           O  
ATOM   2338  OD2 ASP   154      81.728  93.740  99.217  1.00  0.00           O1-
ATOM   2339  H   ASP   154      79.920  90.689  97.139  1.00  0.00           H  
ATOM   2340  HA  ASP   154      81.580  89.207  99.119  1.00  0.00           H  
ATOM   2341  HB2 ASP   154      81.960  91.269 100.147  1.00  0.00           H  
ATOM   2342  HB3 ASP   154      82.527  91.297  98.359  1.00  0.00           H  
ATOM   2343  N   ARG   155      80.074  89.831 101.159  1.00  0.00           N  
ATOM   2344  CA  ARG   155      79.032  89.857 102.231  1.00  0.00           C  
ATOM   2345  C   ARG   155      79.400  91.082 103.182  1.00  0.00           C  
ATOM   2346  O   ARG   155      80.073  90.879 104.206  1.00  0.00           O  
ATOM   2347  CB  ARG   155      79.112  88.494 102.885  1.00  0.00           C  
ATOM   2348  CG  ARG   155      78.157  88.251 103.908  1.00  0.00           C  
ATOM   2349  CD  ARG   155      78.225  86.742 104.521  1.00  0.00           C  
ATOM   2350  NE  ARG   155      79.329  86.762 105.435  1.00  0.00           N  
ATOM   2351  CZ  ARG   155      79.853  85.709 106.056  1.00  0.00           C  
ATOM   2352  NH1 ARG   155      79.475  84.497 105.853  1.00  0.00           N1+
ATOM   2353  NH2 ARG   155      80.810  85.882 106.859  1.00  0.00           N  
ATOM   2354  H   ARG   155      81.042  89.741 101.435  1.00  0.00           H  
ATOM   2355  HA  ARG   155      78.038  90.015 101.812  1.00  0.00           H  
ATOM   2356  HB2 ARG   155      78.916  87.706 102.157  1.00  0.00           H  
ATOM   2357  HB3 ARG   155      80.104  88.295 103.290  1.00  0.00           H  
ATOM   2358  HG2 ARG   155      78.419  88.899 104.744  1.00  0.00           H  
ATOM   2359  HG3 ARG   155      77.146  88.504 103.588  1.00  0.00           H  
ATOM   2360  HD2 ARG   155      77.282  86.529 105.024  1.00  0.00           H  
ATOM   2361  HD3 ARG   155      78.376  86.042 103.699  1.00  0.00           H  
ATOM   2362  HE  ARG   155      79.614  87.677 105.753  1.00  0.00           H  
ATOM   2363 HH11 ARG   155      78.682  84.363 105.242  1.00  0.00           H  
ATOM   2364 HH12 ARG   155      79.830  83.690 106.346  1.00  0.00           H  
ATOM   2365 HH21 ARG   155      81.227  85.022 107.184  1.00  0.00           H  
ATOM   2366 HH22 ARG   155      81.168  86.809 107.042  1.00  0.00           H  
ATOM   2367  N   GLU   156      78.857  92.267 102.854  1.00  0.00           N  
ATOM   2368  CA  GLU   156      78.892  93.373 103.785  1.00  0.00           C  
ATOM   2369  C   GLU   156      78.369  93.056 105.156  1.00  0.00           C  
ATOM   2370  O   GLU   156      78.868  93.692 106.108  1.00  0.00           O  
ATOM   2371  CB  GLU   156      77.969  94.546 103.291  1.00  0.00           C  
ATOM   2372  CG  GLU   156      78.836  95.682 102.647  1.00  0.00           C  
ATOM   2373  CD  GLU   156      79.711  95.367 101.412  1.00  0.00           C  
ATOM   2374  OE1 GLU   156      80.924  95.729 101.470  1.00  0.00           O  
ATOM   2375  OE2 GLU   156      79.267  94.898 100.385  1.00  0.00           O1-
ATOM   2376  H   GLU   156      78.240  92.337 102.057  1.00  0.00           H  
ATOM   2377  HA  GLU   156      79.903  93.766 103.896  1.00  0.00           H  
ATOM   2378  HB2 GLU   156      77.139  94.140 102.712  1.00  0.00           H  
ATOM   2379  HB3 GLU   156      77.486  95.020 104.145  1.00  0.00           H  
ATOM   2380  HG2 GLU   156      78.240  96.582 102.500  1.00  0.00           H  
ATOM   2381  HG3 GLU   156      79.578  95.940 103.402  1.00  0.00           H  
ATOM   2382  N   THR   157      77.399  92.106 105.307  1.00  0.00           N  
ATOM   2383  CA  THR   157      76.842  91.775 106.675  1.00  0.00           C  
ATOM   2384  C   THR   157      77.129  90.339 107.043  1.00  0.00           C  
ATOM   2385  O   THR   157      76.480  89.469 106.394  1.00  0.00           O  
ATOM   2386  CB  THR   157      75.277  92.093 106.556  1.00  0.00           C  
ATOM   2387  CG2 THR   157      74.723  92.171 107.991  1.00  0.00           C  
ATOM   2388  OG1 THR   157      74.897  93.386 106.056  1.00  0.00           O  
ATOM   2389  H   THR   157      77.077  91.544 104.532  1.00  0.00           H  
ATOM   2390  HA  THR   157      77.274  92.469 107.397  1.00  0.00           H  
ATOM   2391  HB  THR   157      74.860  91.303 105.931  1.00  0.00           H  
ATOM   2392  HG1 THR   157      74.848  93.283 105.102  1.00  0.00           H  
ATOM   2393 HG21 THR   157      73.735  92.621 107.898  1.00  0.00           H  
ATOM   2394 HG22 THR   157      74.686  91.194 108.472  1.00  0.00           H  
ATOM   2395 HG23 THR   157      75.418  92.805 108.542  1.00  0.00           H  
ATOM   2396  N   PRO   158      77.970  89.970 108.089  1.00  0.00           N  
ATOM   2397  CA  PRO   158      78.291  88.578 108.383  1.00  0.00           C  
ATOM   2398  C   PRO   158      77.218  87.619 108.824  1.00  0.00           C  
ATOM   2399  O   PRO   158      77.355  86.454 108.495  1.00  0.00           O  
ATOM   2400  CB  PRO   158      79.467  88.624 109.419  1.00  0.00           C  
ATOM   2401  CG  PRO   158      79.470  90.025 110.033  1.00  0.00           C  
ATOM   2402  CD  PRO   158      78.752  90.819 109.016  1.00  0.00           C  
ATOM   2403  HA  PRO   158      78.613  88.141 107.438  1.00  0.00           H  
ATOM   2404  HB2 PRO   158      79.340  87.955 110.270  1.00  0.00           H  
ATOM   2405  HB3 PRO   158      80.386  88.506 108.845  1.00  0.00           H  
ATOM   2406  HG2 PRO   158      78.833  90.092 110.916  1.00  0.00           H  
ATOM   2407  HG3 PRO   158      80.490  90.330 110.266  1.00  0.00           H  
ATOM   2408  HD2 PRO   158      78.043  91.518 109.458  1.00  0.00           H  
ATOM   2409  HD3 PRO   158      79.421  91.431 108.411  1.00  0.00           H  
ATOM   2410  N   TRP   159      76.172  88.159 109.519  1.00  0.00           N  
ATOM   2411  CA  TRP   159      75.204  87.366 110.258  1.00  0.00           C  
ATOM   2412  C   TRP   159      74.043  87.127 109.292  1.00  0.00           C  
ATOM   2413  O   TRP   159      72.946  86.732 109.691  1.00  0.00           O  
ATOM   2414  CB  TRP   159      74.700  88.096 111.481  1.00  0.00           C  
ATOM   2415  CG  TRP   159      74.087  89.527 111.296  1.00  0.00           C  
ATOM   2416  CD1 TRP   159      72.772  89.829 110.991  1.00  0.00           C  
ATOM   2417  CD2 TRP   159      74.716  90.793 111.443  1.00  0.00           C  
ATOM   2418  CE2 TRP   159      73.853  91.856 111.180  1.00  0.00           C  
ATOM   2419  CE3 TRP   159      76.085  91.167 111.764  1.00  0.00           C  
ATOM   2420  NE1 TRP   159      72.667  91.218 110.761  1.00  0.00           N  
ATOM   2421  CZ2 TRP   159      74.204  93.166 111.160  1.00  0.00           C  
ATOM   2422  CZ3 TRP   159      76.426  92.581 111.916  1.00  0.00           C  
ATOM   2423  CH2 TRP   159      75.461  93.547 111.733  1.00  0.00           C  
ATOM   2424  H   TRP   159      76.085  89.162 109.608  1.00  0.00           H  
ATOM   2425  HA  TRP   159      75.734  86.474 110.595  1.00  0.00           H  
ATOM   2426  HB2 TRP   159      73.864  87.488 111.825  1.00  0.00           H  
ATOM   2427  HB3 TRP   159      75.286  88.112 112.401  1.00  0.00           H  
ATOM   2428  HD1 TRP   159      72.001  89.110 110.757  1.00  0.00           H  
ATOM   2429  HE1 TRP   159      71.822  91.649 110.412  1.00  0.00           H  
ATOM   2430  HE3 TRP   159      76.769  90.375 112.030  1.00  0.00           H  
ATOM   2431  HZ2 TRP   159      73.559  93.972 110.843  1.00  0.00           H  
ATOM   2432  HZ3 TRP   159      77.447  92.815 112.177  1.00  0.00           H  
ATOM   2433  HH2 TRP   159      75.707  94.588 111.883  1.00  0.00           H  
ATOM   2434  N   LEU   160      74.347  87.003 108.027  1.00  0.00           N  
ATOM   2435  CA  LEU   160      73.352  86.725 106.981  1.00  0.00           C  
ATOM   2436  C   LEU   160      73.683  85.368 106.181  1.00  0.00           C  
ATOM   2437  O   LEU   160      74.842  84.856 106.280  1.00  0.00           O  
ATOM   2438  CB  LEU   160      73.094  87.941 106.010  1.00  0.00           C  
ATOM   2439  CG  LEU   160      72.555  89.311 106.608  1.00  0.00           C  
ATOM   2440  CD1 LEU   160      72.446  90.284 105.435  1.00  0.00           C  
ATOM   2441  CD2 LEU   160      71.178  89.261 107.179  1.00  0.00           C  
ATOM   2442  H   LEU   160      75.234  87.175 107.574  1.00  0.00           H  
ATOM   2443  HA  LEU   160      72.428  86.535 107.527  1.00  0.00           H  
ATOM   2444  HB2 LEU   160      73.982  88.077 105.392  1.00  0.00           H  
ATOM   2445  HB3 LEU   160      72.355  87.619 105.276  1.00  0.00           H  
ATOM   2446  HG  LEU   160      73.292  89.661 107.331  1.00  0.00           H  
ATOM   2447 HD11 LEU   160      71.675  89.995 104.721  1.00  0.00           H  
ATOM   2448 HD12 LEU   160      72.391  91.253 105.930  1.00  0.00           H  
ATOM   2449 HD13 LEU   160      73.358  90.246 104.840  1.00  0.00           H  
ATOM   2450 HD21 LEU   160      71.234  88.772 108.152  1.00  0.00           H  
ATOM   2451 HD22 LEU   160      70.797  90.281 107.228  1.00  0.00           H  
ATOM   2452 HD23 LEU   160      70.470  88.718 106.553  1.00  0.00           H  
ATOM   2453  N   PRO   161      72.698  84.740 105.503  1.00  0.00           N  
ATOM   2454  CA  PRO   161      72.750  83.352 105.002  1.00  0.00           C  
ATOM   2455  C   PRO   161      73.699  83.191 103.890  1.00  0.00           C  
ATOM   2456  O   PRO   161      74.524  82.311 103.928  1.00  0.00           O  
ATOM   2457  CB  PRO   161      71.288  82.894 104.600  1.00  0.00           C  
ATOM   2458  CG  PRO   161      70.360  83.931 105.148  1.00  0.00           C  
ATOM   2459  CD  PRO   161      71.314  85.231 105.371  1.00  0.00           C  
ATOM   2460  HA  PRO   161      73.124  82.760 105.838  1.00  0.00           H  
ATOM   2461  HB2 PRO   161      71.087  82.996 103.533  1.00  0.00           H  
ATOM   2462  HB3 PRO   161      71.054  81.894 104.964  1.00  0.00           H  
ATOM   2463  HG2 PRO   161      69.464  84.009 104.532  1.00  0.00           H  
ATOM   2464  HG3 PRO   161      70.107  83.563 106.142  1.00  0.00           H  
ATOM   2465  HD2 PRO   161      71.117  85.826 104.480  1.00  0.00           H  
ATOM   2466  HD3 PRO   161      70.961  85.681 106.299  1.00  0.00           H  
ATOM   2467  N   LYS   162      73.728  84.189 102.935  1.00  0.00           N  
ATOM   2468  CA  LYS   162      74.597  84.051 101.697  1.00  0.00           C  
ATOM   2469  C   LYS   162      75.152  85.397 101.240  1.00  0.00           C  
ATOM   2470  O   LYS   162      74.885  86.384 101.919  1.00  0.00           O  
ATOM   2471  CB  LYS   162      73.881  83.268 100.615  1.00  0.00           C  
ATOM   2472  CG  LYS   162      73.659  81.829 100.977  1.00  0.00           C  
ATOM   2473  CD  LYS   162      73.143  80.971  99.843  1.00  0.00           C  
ATOM   2474  CE  LYS   162      72.732  79.541 100.219  1.00  0.00           C  
ATOM   2475  NZ  LYS   162      73.990  78.707 100.400  1.00  0.00           N1+
ATOM   2476  H   LYS   162      73.001  84.888 102.885  1.00  0.00           H  
ATOM   2477  HA  LYS   162      75.484  83.506 102.022  1.00  0.00           H  
ATOM   2478  HB2 LYS   162      72.952  83.805 100.422  1.00  0.00           H  
ATOM   2479  HB3 LYS   162      74.489  83.243  99.711  1.00  0.00           H  
ATOM   2480  HG2 LYS   162      74.655  81.433 101.181  1.00  0.00           H  
ATOM   2481  HG3 LYS   162      72.952  81.713 101.798  1.00  0.00           H  
ATOM   2482  HD2 LYS   162      72.228  81.476  99.533  1.00  0.00           H  
ATOM   2483  HD3 LYS   162      73.646  80.883  98.881  1.00  0.00           H  
ATOM   2484  HE2 LYS   162      72.010  79.434 101.029  1.00  0.00           H  
ATOM   2485  HE3 LYS   162      72.151  79.179  99.371  1.00  0.00           H  
ATOM   2486  HZ1 LYS   162      74.511  78.579  99.544  1.00  0.00           H  
ATOM   2487  HZ2 LYS   162      74.526  79.059 101.181  1.00  0.00           H  
ATOM   2488  HZ3 LYS   162      73.761  77.797 100.773  1.00  0.00           H  
ATOM   2489  N   GLU   163      75.865  85.512 100.153  1.00  0.00           N  
ATOM   2490  CA  GLU   163      76.314  86.776  99.476  1.00  0.00           C  
ATOM   2491  C   GLU   163      75.187  87.883  99.308  1.00  0.00           C  
ATOM   2492  O   GLU   163      74.029  87.564  99.225  1.00  0.00           O  
ATOM   2493  CB  GLU   163      77.037  86.531  98.189  1.00  0.00           C  
ATOM   2494  CG  GLU   163      78.207  85.485  98.077  1.00  0.00           C  
ATOM   2495  CD  GLU   163      77.652  84.112  97.909  1.00  0.00           C  
ATOM   2496  OE1 GLU   163      77.400  83.740  96.738  1.00  0.00           O  
ATOM   2497  OE2 GLU   163      77.459  83.445  98.946  1.00  0.00           O1-
ATOM   2498  H   GLU   163      76.156  84.642  99.730  1.00  0.00           H  
ATOM   2499  HA  GLU   163      77.033  87.228 100.159  1.00  0.00           H  
ATOM   2500  HB2 GLU   163      76.365  86.504  97.331  1.00  0.00           H  
ATOM   2501  HB3 GLU   163      77.445  87.484  97.855  1.00  0.00           H  
ATOM   2502  HG2 GLU   163      78.735  85.824  97.186  1.00  0.00           H  
ATOM   2503  HG3 GLU   163      78.865  85.429  98.944  1.00  0.00           H  
ATOM   2504  N   ASP   164      75.648  89.136  99.108  1.00  0.00           N  
ATOM   2505  CA  ASP   164      74.749  90.278  98.951  1.00  0.00           C  
ATOM   2506  C   ASP   164      73.863  90.293  97.741  1.00  0.00           C  
ATOM   2507  O   ASP   164      72.806  90.847  97.773  1.00  0.00           O  
ATOM   2508  CB  ASP   164      75.541  91.603  99.005  1.00  0.00           C  
ATOM   2509  CG  ASP   164      76.198  91.898 100.434  1.00  0.00           C  
ATOM   2510  OD1 ASP   164      77.177  92.592 100.386  1.00  0.00           O  
ATOM   2511  OD2 ASP   164      75.813  91.231 101.402  1.00  0.00           O1-
ATOM   2512  H   ASP   164      76.619  89.368  99.259  1.00  0.00           H  
ATOM   2513  HA  ASP   164      74.082  90.277  99.813  1.00  0.00           H  
ATOM   2514  HB2 ASP   164      76.298  91.566  98.222  1.00  0.00           H  
ATOM   2515  HB3 ASP   164      74.869  92.425  98.757  1.00  0.00           H  
ATOM   2516  N   CYS   165      74.307  89.559  96.657  1.00  0.00           N  
ATOM   2517  CA  CYS   165      73.433  89.276  95.548  1.00  0.00           C  
ATOM   2518  C   CYS   165      72.228  88.387  95.794  1.00  0.00           C  
ATOM   2519  O   CYS   165      71.275  88.330  94.967  1.00  0.00           O  
ATOM   2520  CB  CYS   165      74.283  88.771  94.403  1.00  0.00           C  
ATOM   2521  SG  CYS   165      75.196  87.307  94.928  1.00  0.00           S  
ATOM   2522  H   CYS   165      75.237  89.164  96.649  1.00  0.00           H  
ATOM   2523  HA  CYS   165      73.099  90.196  95.069  1.00  0.00           H  
ATOM   2524  HB2 CYS   165      73.652  88.437  93.579  1.00  0.00           H  
ATOM   2525  HB3 CYS   165      74.972  89.586  94.178  1.00  0.00           H  
ATOM   2526  HG  CYS   165      75.334  86.816  93.693  1.00  0.00           H  
ATOM   2527  N   ARG   166      72.225  87.547  96.831  1.00  0.00           N  
ATOM   2528  CA  ARG   166      71.470  86.244  96.975  1.00  0.00           C  
ATOM   2529  C   ARG   166      70.033  86.546  97.431  1.00  0.00           C  
ATOM   2530  O   ARG   166      69.205  85.701  97.161  1.00  0.00           O  
ATOM   2531  CB  ARG   166      72.210  85.296  97.887  1.00  0.00           C  
ATOM   2532  CG  ARG   166      73.599  84.863  97.390  1.00  0.00           C  
ATOM   2533  CD  ARG   166      73.609  83.925  96.220  1.00  0.00           C  
ATOM   2534  NE  ARG   166      74.897  83.242  95.972  1.00  0.00           N  
ATOM   2535  CZ  ARG   166      75.109  82.073  95.477  1.00  0.00           C  
ATOM   2536  NH1 ARG   166      74.220  81.248  95.070  1.00  0.00           N1+
ATOM   2537  NH2 ARG   166      76.342  81.631  95.360  1.00  0.00           N  
ATOM   2538  H   ARG   166      72.931  87.676  97.542  1.00  0.00           H  
ATOM   2539  HA  ARG   166      71.316  85.775  96.004  1.00  0.00           H  
ATOM   2540  HB2 ARG   166      72.392  85.861  98.801  1.00  0.00           H  
ATOM   2541  HB3 ARG   166      71.688  84.372  98.133  1.00  0.00           H  
ATOM   2542  HG2 ARG   166      74.134  85.786  97.166  1.00  0.00           H  
ATOM   2543  HG3 ARG   166      74.148  84.317  98.156  1.00  0.00           H  
ATOM   2544  HD2 ARG   166      72.799  83.211  96.364  1.00  0.00           H  
ATOM   2545  HD3 ARG   166      73.338  84.467  95.314  1.00  0.00           H  
ATOM   2546  HE  ARG   166      75.760  83.716  96.200  1.00  0.00           H  
ATOM   2547 HH11 ARG   166      73.249  81.310  95.342  1.00  0.00           H  
ATOM   2548 HH12 ARG   166      74.398  80.266  94.914  1.00  0.00           H  
ATOM   2549 HH21 ARG   166      77.121  82.132  95.763  1.00  0.00           H  
ATOM   2550 HH22 ARG   166      76.503  80.710  94.979  1.00  0.00           H  
ATOM   2551  N   ASP   167      69.786  87.708  98.147  1.00  0.00           N  
ATOM   2552  CA  ASP   167      68.427  88.231  98.555  1.00  0.00           C  
ATOM   2553  C   ASP   167      67.781  89.067  97.440  1.00  0.00           C  
ATOM   2554  O   ASP   167      68.391  89.164  96.349  1.00  0.00           O  
ATOM   2555  CB  ASP   167      68.608  89.087  99.860  1.00  0.00           C  
ATOM   2556  CG  ASP   167      69.657  90.203  99.813  1.00  0.00           C  
ATOM   2557  OD1 ASP   167      70.370  90.337 100.774  1.00  0.00           O  
ATOM   2558  OD2 ASP   167      69.852  90.785  98.710  1.00  0.00           O1-
ATOM   2559  H   ASP   167      70.597  88.278  98.336  1.00  0.00           H  
ATOM   2560  HA  ASP   167      67.791  87.381  98.799  1.00  0.00           H  
ATOM   2561  HB2 ASP   167      67.727  89.574 100.279  1.00  0.00           H  
ATOM   2562  HB3 ASP   167      68.890  88.304 100.564  1.00  0.00           H  
ATOM   2563  N   GLU   168      66.578  89.470  97.671  1.00  0.00           N  
ATOM   2564  CA  GLU   168      65.784  90.496  96.928  1.00  0.00           C  
ATOM   2565  C   GLU   168      65.690  91.797  97.760  1.00  0.00           C  
ATOM   2566  O   GLU   168      64.645  92.394  97.705  1.00  0.00           O  
ATOM   2567  CB  GLU   168      64.410  89.988  96.546  1.00  0.00           C  
ATOM   2568  CG  GLU   168      64.460  88.745  95.623  1.00  0.00           C  
ATOM   2569  CD  GLU   168      64.768  87.407  96.324  1.00  0.00           C  
ATOM   2570  OE1 GLU   168      64.495  87.087  97.489  1.00  0.00           O  
ATOM   2571  OE2 GLU   168      65.385  86.631  95.546  1.00  0.00           O1-
ATOM   2572  H   GLU   168      66.188  89.074  98.514  1.00  0.00           H  
ATOM   2573  HA  GLU   168      66.214  90.880  96.004  1.00  0.00           H  
ATOM   2574  HB2 GLU   168      63.910  89.712  97.475  1.00  0.00           H  
ATOM   2575  HB3 GLU   168      63.787  90.724  96.038  1.00  0.00           H  
ATOM   2576  HG2 GLU   168      63.495  88.525  95.167  1.00  0.00           H  
ATOM   2577  HG3 GLU   168      65.228  88.929  94.872  1.00  0.00           H  
ATOM   2578  N   LYS   169      66.753  92.108  98.543  1.00  0.00           N  
ATOM   2579  CA  LYS   169      66.786  93.111  99.641  1.00  0.00           C  
ATOM   2580  C   LYS   169      68.043  93.981  99.683  1.00  0.00           C  
ATOM   2581  O   LYS   169      69.124  93.631  99.056  1.00  0.00           O  
ATOM   2582  CB  LYS   169      66.482  92.477 101.014  1.00  0.00           C  
ATOM   2583  CG  LYS   169      65.109  91.842 100.974  1.00  0.00           C  
ATOM   2584  CD  LYS   169      64.699  91.353 102.461  1.00  0.00           C  
ATOM   2585  CE  LYS   169      63.431  90.507 102.491  1.00  0.00           C  
ATOM   2586  NZ  LYS   169      63.673  89.073 102.022  1.00  0.00           N1+
ATOM   2587  H   LYS   169      67.563  91.526  98.383  1.00  0.00           H  
ATOM   2588  HA  LYS   169      65.957  93.814  99.553  1.00  0.00           H  
ATOM   2589  HB2 LYS   169      67.271  91.834 101.403  1.00  0.00           H  
ATOM   2590  HB3 LYS   169      66.377  93.269 101.756  1.00  0.00           H  
ATOM   2591  HG2 LYS   169      64.354  92.511 100.562  1.00  0.00           H  
ATOM   2592  HG3 LYS   169      65.133  90.957 100.339  1.00  0.00           H  
ATOM   2593  HD2 LYS   169      65.568  90.861 102.898  1.00  0.00           H  
ATOM   2594  HD3 LYS   169      64.550  92.236 103.083  1.00  0.00           H  
ATOM   2595  HE2 LYS   169      63.227  90.438 103.559  1.00  0.00           H  
ATOM   2596  HE3 LYS   169      62.614  91.003 101.966  1.00  0.00           H  
ATOM   2597  HZ1 LYS   169      62.840  88.510 102.124  1.00  0.00           H  
ATOM   2598  HZ2 LYS   169      63.924  88.964 101.050  1.00  0.00           H  
ATOM   2599  HZ3 LYS   169      64.436  88.648 102.529  1.00  0.00           H  
ATOM   2600  N   VAL   170      67.962  95.046 100.449  1.00  0.00           N  
ATOM   2601  CA  VAL   170      69.104  95.863 100.788  1.00  0.00           C  
ATOM   2602  C   VAL   170      69.098  95.959 102.330  1.00  0.00           C  
ATOM   2603  O   VAL   170      67.992  96.192 102.888  1.00  0.00           O  
ATOM   2604  CB  VAL   170      68.914  97.224 100.151  1.00  0.00           C  
ATOM   2605  CG1 VAL   170      70.253  97.988 100.272  1.00  0.00           C  
ATOM   2606  CG2 VAL   170      68.538  97.123  98.638  1.00  0.00           C  
ATOM   2607  H   VAL   170      67.059  95.373 100.761  1.00  0.00           H  
ATOM   2608  HA  VAL   170      70.000  95.349 100.442  1.00  0.00           H  
ATOM   2609  HB  VAL   170      68.244  97.781 100.806  1.00  0.00           H  
ATOM   2610 HG11 VAL   170      70.178  98.947  99.758  1.00  0.00           H  
ATOM   2611 HG12 VAL   170      70.649  98.112 101.280  1.00  0.00           H  
ATOM   2612 HG13 VAL   170      71.040  97.420  99.777  1.00  0.00           H  
ATOM   2613 HG21 VAL   170      67.540  96.713  98.481  1.00  0.00           H  
ATOM   2614 HG22 VAL   170      68.515  98.110  98.175  1.00  0.00           H  
ATOM   2615 HG23 VAL   170      69.157  96.445  98.052  1.00  0.00           H  
ATOM   2616  N   TYR   171      70.221  95.846 103.001  1.00  0.00           N  
ATOM   2617  CA  TYR   171      70.345  95.936 104.477  1.00  0.00           C  
ATOM   2618  C   TYR   171      71.406  96.961 104.995  1.00  0.00           C  
ATOM   2619  O   TYR   171      71.727  97.136 106.184  1.00  0.00           O  
ATOM   2620  CB  TYR   171      70.816  94.577 105.050  1.00  0.00           C  
ATOM   2621  CG  TYR   171      69.713  93.591 105.213  1.00  0.00           C  
ATOM   2622  CD1 TYR   171      68.781  93.679 106.319  1.00  0.00           C  
ATOM   2623  CD2 TYR   171      69.539  92.498 104.332  1.00  0.00           C  
ATOM   2624  CE1 TYR   171      67.754  92.711 106.483  1.00  0.00           C  
ATOM   2625  CE2 TYR   171      68.458  91.634 104.420  1.00  0.00           C  
ATOM   2626  CZ  TYR   171      67.641  91.661 105.543  1.00  0.00           C  
ATOM   2627  OH  TYR   171      66.691  90.669 105.679  1.00  0.00           O  
ATOM   2628  H   TYR   171      71.045  95.536 102.505  1.00  0.00           H  
ATOM   2629  HA  TYR   171      69.369  96.242 104.853  1.00  0.00           H  
ATOM   2630  HB2 TYR   171      71.595  94.149 104.418  1.00  0.00           H  
ATOM   2631  HB3 TYR   171      71.366  94.622 105.990  1.00  0.00           H  
ATOM   2632  HD1 TYR   171      68.911  94.437 107.077  1.00  0.00           H  
ATOM   2633  HD2 TYR   171      70.159  92.457 103.449  1.00  0.00           H  
ATOM   2634  HE1 TYR   171      67.025  92.781 107.277  1.00  0.00           H  
ATOM   2635  HE2 TYR   171      68.313  90.902 103.639  1.00  0.00           H  
ATOM   2636  HH  TYR   171      66.065  91.073 106.284  1.00  0.00           H  
ATOM   2637  N   SER   172      72.214  97.516 104.098  1.00  0.00           N  
ATOM   2638  CA  SER   172      73.360  98.438 104.406  1.00  0.00           C  
ATOM   2639  C   SER   172      73.573  99.474 103.304  1.00  0.00           C  
ATOM   2640  O   SER   172      73.636  99.214 102.137  1.00  0.00           O  
ATOM   2641  CB  SER   172      74.652  97.546 104.556  1.00  0.00           C  
ATOM   2642  OG  SER   172      75.798  98.333 104.720  1.00  0.00           O  
ATOM   2643  H   SER   172      72.134  97.202 103.141  1.00  0.00           H  
ATOM   2644  HA  SER   172      73.070  98.878 105.360  1.00  0.00           H  
ATOM   2645  HB2 SER   172      74.505  96.834 105.369  1.00  0.00           H  
ATOM   2646  HB3 SER   172      74.834  97.004 103.628  1.00  0.00           H  
ATOM   2647  HG  SER   172      76.110  98.262 105.626  1.00  0.00           H  
ATOM   2648  N   LYS   173      73.854 100.733 103.797  1.00  0.00           N  
ATOM   2649  CA  LYS   173      74.327 101.910 103.010  1.00  0.00           C  
ATOM   2650  C   LYS   173      75.816 101.743 102.544  1.00  0.00           C  
ATOM   2651  O   LYS   173      76.167 102.320 101.480  1.00  0.00           O  
ATOM   2652  CB  LYS   173      74.035 103.155 103.823  1.00  0.00           C  
ATOM   2653  CG  LYS   173      74.011 104.450 103.009  1.00  0.00           C  
ATOM   2654  CD  LYS   173      73.393 105.687 103.709  1.00  0.00           C  
ATOM   2655  CE  LYS   173      73.527 106.973 102.936  1.00  0.00           C  
ATOM   2656  NZ  LYS   173      74.948 107.353 102.703  1.00  0.00           N1+
ATOM   2657  H   LYS   173      73.664 100.810 104.786  1.00  0.00           H  
ATOM   2658  HA  LYS   173      73.791 101.843 102.064  1.00  0.00           H  
ATOM   2659  HB2 LYS   173      73.043 103.005 104.250  1.00  0.00           H  
ATOM   2660  HB3 LYS   173      74.807 103.223 104.589  1.00  0.00           H  
ATOM   2661  HG2 LYS   173      75.043 104.756 102.837  1.00  0.00           H  
ATOM   2662  HG3 LYS   173      73.528 104.246 102.054  1.00  0.00           H  
ATOM   2663  HD2 LYS   173      72.385 105.415 104.020  1.00  0.00           H  
ATOM   2664  HD3 LYS   173      73.922 105.810 104.654  1.00  0.00           H  
ATOM   2665  HE2 LYS   173      72.939 107.017 102.019  1.00  0.00           H  
ATOM   2666  HE3 LYS   173      73.086 107.713 103.603  1.00  0.00           H  
ATOM   2667  HZ1 LYS   173      75.363 106.704 102.050  1.00  0.00           H  
ATOM   2668  HZ2 LYS   173      74.970 108.328 102.440  1.00  0.00           H  
ATOM   2669  HZ3 LYS   173      75.512 107.307 103.540  1.00  0.00           H  
ATOM   2670  N   GLU   174      76.609 100.674 102.946  1.00  0.00           N  
ATOM   2671  CA  GLU   174      77.933 100.253 102.345  1.00  0.00           C  
ATOM   2672  C   GLU   174      77.685  99.336 101.125  1.00  0.00           C  
ATOM   2673  O   GLU   174      78.254  99.429 100.066  1.00  0.00           O  
ATOM   2674  CB  GLU   174      78.775  99.576 103.542  1.00  0.00           C  
ATOM   2675  CG  GLU   174      80.187  99.089 103.145  1.00  0.00           C  
ATOM   2676  CD  GLU   174      81.134 100.234 102.640  1.00  0.00           C  
ATOM   2677  OE1 GLU   174      81.729 100.068 101.548  1.00  0.00           O  
ATOM   2678  OE2 GLU   174      81.133 101.297 103.264  1.00  0.00           O1-
ATOM   2679  H   GLU   174      76.265 100.087 103.692  1.00  0.00           H  
ATOM   2680  HA  GLU   174      78.544 101.105 102.045  1.00  0.00           H  
ATOM   2681  HB2 GLU   174      78.862 100.293 104.358  1.00  0.00           H  
ATOM   2682  HB3 GLU   174      78.204  98.720 103.905  1.00  0.00           H  
ATOM   2683  HG2 GLU   174      80.571  98.667 104.074  1.00  0.00           H  
ATOM   2684  HG3 GLU   174      80.043  98.344 102.362  1.00  0.00           H  
ATOM   2685  N   ASP   175      76.737  98.383 101.236  1.00  0.00           N  
ATOM   2686  CA  ASP   175      76.412  97.550 100.091  1.00  0.00           C  
ATOM   2687  C   ASP   175      75.824  98.390  98.884  1.00  0.00           C  
ATOM   2688  O   ASP   175      76.125  98.066  97.716  1.00  0.00           O  
ATOM   2689  CB  ASP   175      75.329  96.545 100.586  1.00  0.00           C  
ATOM   2690  CG  ASP   175      75.184  95.372  99.693  1.00  0.00           C  
ATOM   2691  OD1 ASP   175      76.107  95.036  98.940  1.00  0.00           O  
ATOM   2692  OD2 ASP   175      74.187  94.682  99.827  1.00  0.00           O1-
ATOM   2693  H   ASP   175      76.188  98.422 102.083  1.00  0.00           H  
ATOM   2694  HA  ASP   175      77.312  97.000  99.818  1.00  0.00           H  
ATOM   2695  HB2 ASP   175      75.735  96.150 101.517  1.00  0.00           H  
ATOM   2696  HB3 ASP   175      74.378  97.065 100.697  1.00  0.00           H  
ATOM   2697  N   LEU   176      74.869  99.313  99.181  1.00  0.00           N  
ATOM   2698  CA  LEU   176      74.344 100.311  98.129  1.00  0.00           C  
ATOM   2699  C   LEU   176      75.410 101.054  97.295  1.00  0.00           C  
ATOM   2700  O   LEU   176      75.117 101.765  96.316  1.00  0.00           O  
ATOM   2701  CB  LEU   176      73.436 101.288  98.849  1.00  0.00           C  
ATOM   2702  CG  LEU   176      72.449 101.994  97.853  1.00  0.00           C  
ATOM   2703  CD1 LEU   176      71.271 101.121  97.384  1.00  0.00           C  
ATOM   2704  CD2 LEU   176      71.928 103.218  98.577  1.00  0.00           C  
ATOM   2705  H   LEU   176      74.718  99.551 100.151  1.00  0.00           H  
ATOM   2706  HA  LEU   176      73.806  99.731  97.380  1.00  0.00           H  
ATOM   2707  HB2 LEU   176      72.911 100.923  99.732  1.00  0.00           H  
ATOM   2708  HB3 LEU   176      74.125 102.082  99.134  1.00  0.00           H  
ATOM   2709  HG  LEU   176      72.947 102.360  96.955  1.00  0.00           H  
ATOM   2710 HD11 LEU   176      71.768 100.425  96.708  1.00  0.00           H  
ATOM   2711 HD12 LEU   176      70.961 100.550  98.259  1.00  0.00           H  
ATOM   2712 HD13 LEU   176      70.434 101.717  97.019  1.00  0.00           H  
ATOM   2713 HD21 LEU   176      71.155 102.905  99.278  1.00  0.00           H  
ATOM   2714 HD22 LEU   176      72.682 103.691  99.206  1.00  0.00           H  
ATOM   2715 HD23 LEU   176      71.547 103.960  97.875  1.00  0.00           H  
ATOM   2716  N   LYS   177      76.742 100.970  97.714  1.00  0.00           N  
ATOM   2717  CA  LYS   177      77.892 101.550  96.896  1.00  0.00           C  
ATOM   2718  C   LYS   177      78.209 100.627  95.770  1.00  0.00           C  
ATOM   2719  O   LYS   177      78.651 101.121  94.736  1.00  0.00           O  
ATOM   2720  CB  LYS   177      79.083 101.833  97.843  1.00  0.00           C  
ATOM   2721  CG  LYS   177      78.760 102.646  99.184  1.00  0.00           C  
ATOM   2722  CD  LYS   177      80.015 102.900 100.042  1.00  0.00           C  
ATOM   2723  CE  LYS   177      79.657 103.842 101.162  1.00  0.00           C  
ATOM   2724  NZ  LYS   177      80.763 103.931 102.171  1.00  0.00           N1+
ATOM   2725  H   LYS   177      76.909 100.450  98.564  1.00  0.00           H  
ATOM   2726  HA  LYS   177      77.570 102.497  96.461  1.00  0.00           H  
ATOM   2727  HB2 LYS   177      79.535 100.892  98.159  1.00  0.00           H  
ATOM   2728  HB3 LYS   177      79.827 102.427  97.314  1.00  0.00           H  
ATOM   2729  HG2 LYS   177      78.208 103.538  98.889  1.00  0.00           H  
ATOM   2730  HG3 LYS   177      78.062 102.067  99.790  1.00  0.00           H  
ATOM   2731  HD2 LYS   177      80.333 101.956 100.483  1.00  0.00           H  
ATOM   2732  HD3 LYS   177      80.855 103.218  99.425  1.00  0.00           H  
ATOM   2733  HE2 LYS   177      79.379 104.828 100.791  1.00  0.00           H  
ATOM   2734  HE3 LYS   177      78.842 103.229 101.545  1.00  0.00           H  
ATOM   2735  HZ1 LYS   177      80.475 104.642 102.828  1.00  0.00           H  
ATOM   2736  HZ2 LYS   177      81.009 103.009 102.503  1.00  0.00           H  
ATOM   2737  HZ3 LYS   177      81.635 104.251 101.775  1.00  0.00           H  
ATOM   2738  N   ASP   178      78.159  99.334  96.011  1.00  0.00           N  
ATOM   2739  CA  ASP   178      78.600  98.298  95.036  1.00  0.00           C  
ATOM   2740  C   ASP   178      77.717  98.335  93.797  1.00  0.00           C  
ATOM   2741  O   ASP   178      78.271  98.069  92.677  1.00  0.00           O  
ATOM   2742  CB  ASP   178      78.585  96.941  95.733  1.00  0.00           C  
ATOM   2743  CG  ASP   178      79.524  96.784  96.908  1.00  0.00           C  
ATOM   2744  OD1 ASP   178      79.355  95.896  97.746  1.00  0.00           O  
ATOM   2745  OD2 ASP   178      80.483  97.516  97.174  1.00  0.00           O1-
ATOM   2746  H   ASP   178      77.719  99.031  96.868  1.00  0.00           H  
ATOM   2747  HA  ASP   178      79.605  98.625  94.769  1.00  0.00           H  
ATOM   2748  HB2 ASP   178      77.586  96.713  96.104  1.00  0.00           H  
ATOM   2749  HB3 ASP   178      78.791  96.170  94.991  1.00  0.00           H  
ATOM   2750  N   MET   179      76.485  98.766  93.932  1.00  0.00           N  
ATOM   2751  CA  MET   179      75.431  98.928  92.995  1.00  0.00           C  
ATOM   2752  C   MET   179      75.670 100.205  92.206  1.00  0.00           C  
ATOM   2753  O   MET   179      76.015 101.235  92.790  1.00  0.00           O  
ATOM   2754  CB  MET   179      74.100  98.911  93.846  1.00  0.00           C  
ATOM   2755  CG  MET   179      73.992  97.695  94.833  1.00  0.00           C  
ATOM   2756  SD  MET   179      72.521  97.755  95.858  1.00  0.00           S  
ATOM   2757  CE  MET   179      71.168  98.043  94.757  1.00  0.00           C  
ATOM   2758  H   MET   179      76.339  99.028  94.897  1.00  0.00           H  
ATOM   2759  HA  MET   179      75.518  98.087  92.307  1.00  0.00           H  
ATOM   2760  HB2 MET   179      74.065  99.926  94.243  1.00  0.00           H  
ATOM   2761  HB3 MET   179      73.260  98.959  93.154  1.00  0.00           H  
ATOM   2762  HG2 MET   179      73.893  96.764  94.275  1.00  0.00           H  
ATOM   2763  HG3 MET   179      74.871  97.818  95.466  1.00  0.00           H  
ATOM   2764  HE1 MET   179      71.440  98.914  94.160  1.00  0.00           H  
ATOM   2765  HE2 MET   179      70.971  97.190  94.107  1.00  0.00           H  
ATOM   2766  HE3 MET   179      70.320  98.370  95.358  1.00  0.00           H  
ATOM   2767  N   SER   180      75.429 100.103  90.900  1.00  0.00           N  
ATOM   2768  CA  SER   180      75.911 101.118  89.990  1.00  0.00           C  
ATOM   2769  C   SER   180      74.707 102.056  89.654  1.00  0.00           C  
ATOM   2770  O   SER   180      73.623 101.562  89.331  1.00  0.00           O  
ATOM   2771  CB  SER   180      76.393 100.491  88.706  1.00  0.00           C  
ATOM   2772  OG  SER   180      77.468  99.733  89.209  1.00  0.00           O  
ATOM   2773  H   SER   180      75.059  99.238  90.532  1.00  0.00           H  
ATOM   2774  HA  SER   180      76.741 101.663  90.440  1.00  0.00           H  
ATOM   2775  HB2 SER   180      75.673  99.801  88.266  1.00  0.00           H  
ATOM   2776  HB3 SER   180      76.740 101.274  88.032  1.00  0.00           H  
ATOM   2777  HG  SER   180      78.236 100.292  89.069  1.00  0.00           H  
ATOM   2778  N   GLN   181      74.859 103.371  89.826  1.00  0.00           N  
ATOM   2779  CA  GLN   181      73.736 104.281  89.675  1.00  0.00           C  
ATOM   2780  C   GLN   181      73.265 104.417  88.240  1.00  0.00           C  
ATOM   2781  O   GLN   181      74.009 104.311  87.323  1.00  0.00           O  
ATOM   2782  CB  GLN   181      74.241 105.598  90.237  1.00  0.00           C  
ATOM   2783  CG  GLN   181      74.231 105.601  91.747  1.00  0.00           C  
ATOM   2784  CD  GLN   181      74.700 106.891  92.466  1.00  0.00           C  
ATOM   2785  NE2 GLN   181      75.177 106.908  93.666  1.00  0.00           N  
ATOM   2786  OE1 GLN   181      74.508 107.958  91.862  1.00  0.00           O  
ATOM   2787  H   GLN   181      75.770 103.716  90.093  1.00  0.00           H  
ATOM   2788  HA  GLN   181      72.966 103.935  90.364  1.00  0.00           H  
ATOM   2789  HB2 GLN   181      75.233 105.843  89.858  1.00  0.00           H  
ATOM   2790  HB3 GLN   181      73.515 106.359  89.952  1.00  0.00           H  
ATOM   2791  HG2 GLN   181      73.218 105.512  92.141  1.00  0.00           H  
ATOM   2792  HG3 GLN   181      74.763 104.755  92.183  1.00  0.00           H  
ATOM   2793 HE21 GLN   181      75.473 107.767  94.108  1.00  0.00           H  
ATOM   2794 HE22 GLN   181      75.488 106.086  94.162  1.00  0.00           H  
ATOM   2795  N   MET   182      71.942 104.651  87.999  1.00  0.00           N  
ATOM   2796  CA  MET   182      71.260 104.773  86.654  1.00  0.00           C  
ATOM   2797  C   MET   182      70.020 105.634  86.673  1.00  0.00           C  
ATOM   2798  O   MET   182      69.071 105.374  87.384  1.00  0.00           O  
ATOM   2799  CB  MET   182      70.980 103.365  86.191  1.00  0.00           C  
ATOM   2800  CG  MET   182      70.438 103.211  84.821  1.00  0.00           C  
ATOM   2801  SD  MET   182      69.471 101.674  84.458  1.00  0.00           S  
ATOM   2802  CE  MET   182      68.420 101.416  85.963  1.00  0.00           C  
ATOM   2803  H   MET   182      71.302 104.777  88.771  1.00  0.00           H  
ATOM   2804  HA  MET   182      72.024 105.203  86.006  1.00  0.00           H  
ATOM   2805  HB2 MET   182      71.939 102.863  86.064  1.00  0.00           H  
ATOM   2806  HB3 MET   182      70.365 102.869  86.942  1.00  0.00           H  
ATOM   2807  HG2 MET   182      69.749 104.051  84.726  1.00  0.00           H  
ATOM   2808  HG3 MET   182      71.170 103.388  84.033  1.00  0.00           H  
ATOM   2809  HE1 MET   182      69.109 101.117  86.753  1.00  0.00           H  
ATOM   2810  HE2 MET   182      67.887 102.323  86.251  1.00  0.00           H  
ATOM   2811  HE3 MET   182      67.788 100.548  85.775  1.00  0.00           H  
ATOM   2812  N   ILE   183      70.065 106.745  85.966  1.00  0.00           N  
ATOM   2813  CA  ILE   183      69.077 107.887  85.969  1.00  0.00           C  
ATOM   2814  C   ILE   183      67.897 107.599  85.036  1.00  0.00           C  
ATOM   2815  O   ILE   183      68.160 107.027  83.975  1.00  0.00           O  
ATOM   2816  CB  ILE   183      69.678 109.345  86.024  1.00  0.00           C  
ATOM   2817  CG1 ILE   183      70.405 109.579  87.429  1.00  0.00           C  
ATOM   2818  CG2 ILE   183      68.594 110.325  85.663  1.00  0.00           C  
ATOM   2819  CD1 ILE   183      71.014 111.007  87.471  1.00  0.00           C  
ATOM   2820  H   ILE   183      70.685 106.790  85.170  1.00  0.00           H  
ATOM   2821  HA  ILE   183      68.601 107.783  86.943  1.00  0.00           H  
ATOM   2822  HB  ILE   183      70.382 109.400  85.194  1.00  0.00           H  
ATOM   2823 HG12 ILE   183      69.802 109.391  88.318  1.00  0.00           H  
ATOM   2824 HG13 ILE   183      71.183 108.817  87.479  1.00  0.00           H  
ATOM   2825 HG21 ILE   183      68.972 111.346  85.715  1.00  0.00           H  
ATOM   2826 HG22 ILE   183      68.262 110.129  84.644  1.00  0.00           H  
ATOM   2827 HG23 ILE   183      67.718 110.362  86.310  1.00  0.00           H  
ATOM   2828 HD11 ILE   183      71.475 111.298  86.527  1.00  0.00           H  
ATOM   2829 HD12 ILE   183      70.083 111.555  87.617  1.00  0.00           H  
ATOM   2830 HD13 ILE   183      71.755 111.093  88.265  1.00  0.00           H  
ATOM   2831  N   LEU   184      66.629 107.921  85.326  1.00  0.00           N  
ATOM   2832  CA  LEU   184      65.591 108.027  84.384  1.00  0.00           C  
ATOM   2833  C   LEU   184      65.053 109.436  84.565  1.00  0.00           C  
ATOM   2834  O   LEU   184      64.391 109.687  85.551  1.00  0.00           O  
ATOM   2835  CB  LEU   184      64.582 106.960  84.712  1.00  0.00           C  
ATOM   2836  CG  LEU   184      63.235 107.179  83.833  1.00  0.00           C  
ATOM   2837  CD1 LEU   184      63.399 107.219  82.327  1.00  0.00           C  
ATOM   2838  CD2 LEU   184      62.324 106.063  84.275  1.00  0.00           C  
ATOM   2839  H   LEU   184      66.441 108.416  86.186  1.00  0.00           H  
ATOM   2840  HA  LEU   184      65.935 107.958  83.352  1.00  0.00           H  
ATOM   2841  HB2 LEU   184      64.905 105.919  84.699  1.00  0.00           H  
ATOM   2842  HB3 LEU   184      64.124 107.073  85.695  1.00  0.00           H  
ATOM   2843  HG  LEU   184      62.663 108.070  84.093  1.00  0.00           H  
ATOM   2844 HD11 LEU   184      64.210 107.845  81.953  1.00  0.00           H  
ATOM   2845 HD12 LEU   184      63.661 106.233  81.944  1.00  0.00           H  
ATOM   2846 HD13 LEU   184      62.477 107.585  81.876  1.00  0.00           H  
ATOM   2847 HD21 LEU   184      61.318 106.304  83.933  1.00  0.00           H  
ATOM   2848 HD22 LEU   184      62.658 105.123  83.835  1.00  0.00           H  
ATOM   2849 HD23 LEU   184      62.176 106.010  85.354  1.00  0.00           H  
ATOM   2850  N   ARG   185      65.331 110.464  83.721  1.00  0.00           N  
ATOM   2851  CA  ARG   185      64.857 111.918  83.888  1.00  0.00           C  
ATOM   2852  C   ARG   185      63.861 112.312  82.860  1.00  0.00           C  
ATOM   2853  O   ARG   185      63.911 111.885  81.700  1.00  0.00           O  
ATOM   2854  CB  ARG   185      66.038 112.769  84.028  1.00  0.00           C  
ATOM   2855  CG  ARG   185      66.712 113.233  82.714  1.00  0.00           C  
ATOM   2856  CD  ARG   185      68.031 113.939  82.968  1.00  0.00           C  
ATOM   2857  NE  ARG   185      69.101 112.969  83.218  1.00  0.00           N  
ATOM   2858  CZ  ARG   185      70.234 113.127  83.874  1.00  0.00           C  
ATOM   2859  NH1 ARG   185      70.542 114.106  84.691  1.00  0.00           N1+
ATOM   2860  NH2 ARG   185      71.160 112.234  83.676  1.00  0.00           N  
ATOM   2861  H   ARG   185      65.920 110.211  82.941  1.00  0.00           H  
ATOM   2862  HA  ARG   185      64.347 111.985  84.849  1.00  0.00           H  
ATOM   2863  HB2 ARG   185      65.786 113.693  84.549  1.00  0.00           H  
ATOM   2864  HB3 ARG   185      66.738 112.272  84.700  1.00  0.00           H  
ATOM   2865  HG2 ARG   185      66.807 112.367  82.058  1.00  0.00           H  
ATOM   2866  HG3 ARG   185      65.982 113.882  82.229  1.00  0.00           H  
ATOM   2867  HD2 ARG   185      68.264 114.322  81.975  1.00  0.00           H  
ATOM   2868  HD3 ARG   185      68.063 114.838  83.584  1.00  0.00           H  
ATOM   2869  HE  ARG   185      68.997 112.094  82.724  1.00  0.00           H  
ATOM   2870 HH11 ARG   185      69.813 114.746  84.974  1.00  0.00           H  
ATOM   2871 HH12 ARG   185      71.439 113.974  85.135  1.00  0.00           H  
ATOM   2872 HH21 ARG   185      71.019 111.538  82.959  1.00  0.00           H  
ATOM   2873 HH22 ARG   185      71.919 112.222  84.343  1.00  0.00           H  
ATOM   2874  N   THR   186      63.006 113.291  83.209  1.00  0.00           N  
ATOM   2875  CA  THR   186      61.927 113.762  82.360  1.00  0.00           C  
ATOM   2876  C   THR   186      61.822 115.285  82.488  1.00  0.00           C  
ATOM   2877  O   THR   186      62.314 115.842  83.386  1.00  0.00           O  
ATOM   2878  CB  THR   186      60.595 113.079  82.728  1.00  0.00           C  
ATOM   2879  CG2 THR   186      60.395 111.679  82.182  1.00  0.00           C  
ATOM   2880  OG1 THR   186      60.416 113.222  84.117  1.00  0.00           O  
ATOM   2881  H   THR   186      62.907 113.636  84.153  1.00  0.00           H  
ATOM   2882  HA  THR   186      62.116 113.625  81.295  1.00  0.00           H  
ATOM   2883  HB  THR   186      59.804 113.705  82.316  1.00  0.00           H  
ATOM   2884  HG1 THR   186      60.265 114.136  84.368  1.00  0.00           H  
ATOM   2885 HG21 THR   186      61.165 110.989  82.528  1.00  0.00           H  
ATOM   2886 HG22 THR   186      59.382 111.400  82.474  1.00  0.00           H  
ATOM   2887 HG23 THR   186      60.615 111.774  81.119  1.00  0.00           H  
ATOM   2888  N   LYS   187      61.132 115.953  81.560  1.00  0.00           N  
ATOM   2889  CA  LYS   187      60.663 117.305  81.719  1.00  0.00           C  
ATOM   2890  C   LYS   187      59.289 117.477  81.134  1.00  0.00           C  
ATOM   2891  O   LYS   187      59.005 116.643  80.235  1.00  0.00           O  
ATOM   2892  CB  LYS   187      61.646 118.365  81.211  1.00  0.00           C  
ATOM   2893  CG  LYS   187      61.247 119.849  81.467  1.00  0.00           C  
ATOM   2894  CD  LYS   187      62.524 120.739  81.317  1.00  0.00           C  
ATOM   2895  CE  LYS   187      62.182 122.200  81.383  1.00  0.00           C  
ATOM   2896  NZ  LYS   187      61.434 122.611  82.577  1.00  0.00           N1+
ATOM   2897  H   LYS   187      60.669 115.379  80.869  1.00  0.00           H  
ATOM   2898  HA  LYS   187      60.452 117.509  82.769  1.00  0.00           H  
ATOM   2899  HB2 LYS   187      62.537 118.239  81.827  1.00  0.00           H  
ATOM   2900  HB3 LYS   187      61.898 118.333  80.151  1.00  0.00           H  
ATOM   2901  HG2 LYS   187      60.549 120.044  80.653  1.00  0.00           H  
ATOM   2902  HG3 LYS   187      60.908 119.978  82.495  1.00  0.00           H  
ATOM   2903  HD2 LYS   187      63.228 120.471  82.105  1.00  0.00           H  
ATOM   2904  HD3 LYS   187      62.873 120.526  80.307  1.00  0.00           H  
ATOM   2905  HE2 LYS   187      63.189 122.619  81.394  1.00  0.00           H  
ATOM   2906  HE3 LYS   187      61.752 122.541  80.441  1.00  0.00           H  
ATOM   2907  HZ1 LYS   187      61.336 123.611  82.680  1.00  0.00           H  
ATOM   2908  HZ2 LYS   187      60.445 122.427  82.485  1.00  0.00           H  
ATOM   2909  HZ3 LYS   187      61.872 122.238  83.408  1.00  0.00           H  
ATOM   2910  N   GLY   188      58.412 118.374  81.562  1.00  0.00           N  
ATOM   2911  CA  GLY   188      57.059 118.312  81.115  1.00  0.00           C  
ATOM   2912  C   GLY   188      56.139 119.196  81.999  1.00  0.00           C  
ATOM   2913  O   GLY   188      56.552 120.202  82.539  1.00  0.00           O  
ATOM   2914  H   GLY   188      58.583 118.997  82.338  1.00  0.00           H  
ATOM   2915  HA2 GLY   188      56.948 118.750  80.123  1.00  0.00           H  
ATOM   2916  HA3 GLY   188      56.851 117.247  81.208  1.00  0.00           H  
ATOM   2917  N   PRO   189      54.832 118.863  82.049  1.00  0.00           N  
ATOM   2918  CA  PRO   189      53.811 119.660  82.786  1.00  0.00           C  
ATOM   2919  C   PRO   189      53.564 119.185  84.219  1.00  0.00           C  
ATOM   2920  O   PRO   189      54.427 118.395  84.736  1.00  0.00           O  
ATOM   2921  CB  PRO   189      52.587 119.608  81.862  1.00  0.00           C  
ATOM   2922  CG  PRO   189      52.691 118.126  81.336  1.00  0.00           C  
ATOM   2923  CD  PRO   189      54.174 117.940  81.104  1.00  0.00           C  
ATOM   2924  HA  PRO   189      54.067 120.720  82.794  1.00  0.00           H  
ATOM   2925  HB2 PRO   189      51.760 119.901  82.509  1.00  0.00           H  
ATOM   2926  HB3 PRO   189      52.776 120.334  81.071  1.00  0.00           H  
ATOM   2927  HG2 PRO   189      52.235 117.550  82.141  1.00  0.00           H  
ATOM   2928  HG3 PRO   189      52.037 117.968  80.478  1.00  0.00           H  
ATOM   2929  HD2 PRO   189      54.473 116.968  81.498  1.00  0.00           H  
ATOM   2930  HD3 PRO   189      54.458 118.090  80.062  1.00  0.00           H  
ATOM   2931  N   ASP   190      52.481 119.467  84.817  1.00  0.00           N  
ATOM   2932  CA  ASP   190      52.051 119.006  86.164  1.00  0.00           C  
ATOM   2933  C   ASP   190      51.450 117.620  86.105  1.00  0.00           C  
ATOM   2934  O   ASP   190      51.843 116.684  86.796  1.00  0.00           O  
ATOM   2935  CB  ASP   190      51.238 120.104  86.836  1.00  0.00           C  
ATOM   2936  CG  ASP   190      50.307 120.911  85.863  1.00  0.00           C  
ATOM   2937  OD1 ASP   190      49.983 120.372  84.763  1.00  0.00           O  
ATOM   2938  OD2 ASP   190      49.986 122.121  86.167  1.00  0.00           O1-
ATOM   2939  H   ASP   190      51.935 120.172  84.343  1.00  0.00           H  
ATOM   2940  HA  ASP   190      53.043 118.939  86.610  1.00  0.00           H  
ATOM   2941  HB2 ASP   190      50.714 119.731  87.716  1.00  0.00           H  
ATOM   2942  HB3 ASP   190      51.978 120.857  87.109  1.00  0.00           H  
ATOM   2943  N   ARG   191      50.520 117.381  85.145  1.00  0.00           N  
ATOM   2944  CA  ARG   191      49.892 116.068  84.834  1.00  0.00           C  
ATOM   2945  C   ARG   191      49.550 115.967  83.322  1.00  0.00           C  
ATOM   2946  O   ARG   191      49.259 116.925  82.663  1.00  0.00           O  
ATOM   2947  CB  ARG   191      48.639 115.853  85.690  1.00  0.00           C  
ATOM   2948  CG  ARG   191      47.930 114.507  85.777  1.00  0.00           C  
ATOM   2949  CD  ARG   191      46.688 114.523  86.707  1.00  0.00           C  
ATOM   2950  NE  ARG   191      46.303 113.132  87.134  1.00  0.00           N  
ATOM   2951  CZ  ARG   191      45.135 112.650  87.578  1.00  0.00           C  
ATOM   2952  NH1 ARG   191      44.209 113.550  87.874  1.00  0.00           N1+
ATOM   2953  NH2 ARG   191      44.980 111.398  87.797  1.00  0.00           N  
ATOM   2954  H   ARG   191      50.175 118.220  84.701  1.00  0.00           H  
ATOM   2955  HA  ARG   191      50.590 115.255  85.034  1.00  0.00           H  
ATOM   2956  HB2 ARG   191      48.944 116.085  86.710  1.00  0.00           H  
ATOM   2957  HB3 ARG   191      47.924 116.658  85.517  1.00  0.00           H  
ATOM   2958  HG2 ARG   191      47.619 114.095  84.817  1.00  0.00           H  
ATOM   2959  HG3 ARG   191      48.683 113.824  86.169  1.00  0.00           H  
ATOM   2960  HD2 ARG   191      46.935 115.131  87.577  1.00  0.00           H  
ATOM   2961  HD3 ARG   191      45.804 114.983  86.267  1.00  0.00           H  
ATOM   2962  HE  ARG   191      46.965 112.373  87.057  1.00  0.00           H  
ATOM   2963 HH11 ARG   191      44.432 114.526  87.743  1.00  0.00           H  
ATOM   2964 HH12 ARG   191      43.305 113.245  88.205  1.00  0.00           H  
ATOM   2965 HH21 ARG   191      45.686 110.750  87.479  1.00  0.00           H  
ATOM   2966 HH22 ARG   191      44.147 111.043  88.245  1.00  0.00           H  
ATOM   2967  N   LEU   192      49.608 114.756  82.848  1.00  0.00           N  
ATOM   2968  CA  LEU   192      49.317 114.331  81.465  1.00  0.00           C  
ATOM   2969  C   LEU   192      47.824 114.034  81.268  1.00  0.00           C  
ATOM   2970  O   LEU   192      47.103 113.829  82.202  1.00  0.00           O  
ATOM   2971  CB  LEU   192      50.211 113.025  81.230  1.00  0.00           C  
ATOM   2972  CG  LEU   192      51.685 113.093  81.609  1.00  0.00           C  
ATOM   2973  CD1 LEU   192      52.242 111.763  81.021  1.00  0.00           C  
ATOM   2974  CD2 LEU   192      52.276 114.303  80.842  1.00  0.00           C  
ATOM   2975  H   LEU   192      50.083 114.091  83.442  1.00  0.00           H  
ATOM   2976  HA  LEU   192      49.577 115.120  80.759  1.00  0.00           H  
ATOM   2977  HB2 LEU   192      49.725 112.136  81.631  1.00  0.00           H  
ATOM   2978  HB3 LEU   192      50.166 112.748  80.177  1.00  0.00           H  
ATOM   2979  HG  LEU   192      51.910 113.128  82.675  1.00  0.00           H  
ATOM   2980 HD11 LEU   192      53.318 111.649  81.149  1.00  0.00           H  
ATOM   2981 HD12 LEU   192      51.639 110.963  81.449  1.00  0.00           H  
ATOM   2982 HD13 LEU   192      52.142 111.666  79.940  1.00  0.00           H  
ATOM   2983 HD21 LEU   192      53.354 114.266  80.998  1.00  0.00           H  
ATOM   2984 HD22 LEU   192      51.880 114.431  79.834  1.00  0.00           H  
ATOM   2985 HD23 LEU   192      52.008 115.256  81.299  1.00  0.00           H  
ATOM   2986  N   PRO   193      47.442 113.858  79.983  1.00  0.00           N  
ATOM   2987  CA  PRO   193      46.094 113.354  79.616  1.00  0.00           C  
ATOM   2988  C   PRO   193      46.006 111.893  80.144  1.00  0.00           C  
ATOM   2989  O   PRO   193      46.989 111.127  80.090  1.00  0.00           O  
ATOM   2990  CB  PRO   193      45.821 113.503  78.116  1.00  0.00           C  
ATOM   2991  CG  PRO   193      47.031 114.309  77.770  1.00  0.00           C  
ATOM   2992  CD  PRO   193      48.124 113.983  78.752  1.00  0.00           C  
ATOM   2993  HA  PRO   193      45.428 113.984  80.206  1.00  0.00           H  
ATOM   2994  HB2 PRO   193      45.873 112.562  77.567  1.00  0.00           H  
ATOM   2995  HB3 PRO   193      44.884 114.009  77.885  1.00  0.00           H  
ATOM   2996  HG2 PRO   193      47.376 114.252  76.738  1.00  0.00           H  
ATOM   2997  HG3 PRO   193      46.764 115.359  77.890  1.00  0.00           H  
ATOM   2998  HD2 PRO   193      48.814 113.174  78.513  1.00  0.00           H  
ATOM   2999  HD3 PRO   193      48.779 114.843  78.891  1.00  0.00           H  
ATOM   3000  N   ALA   194      44.787 111.501  80.549  1.00  0.00           N  
ATOM   3001  CA  ALA   194      44.542 110.250  81.282  1.00  0.00           C  
ATOM   3002  C   ALA   194      45.049 109.043  80.392  1.00  0.00           C  
ATOM   3003  O   ALA   194      45.409 107.908  80.912  1.00  0.00           O  
ATOM   3004  CB  ALA   194      43.116 110.111  81.727  1.00  0.00           C  
ATOM   3005  H   ALA   194      43.951 112.019  80.319  1.00  0.00           H  
ATOM   3006  HA  ALA   194      45.056 110.222  82.243  1.00  0.00           H  
ATOM   3007  HB1 ALA   194      42.647 111.092  81.799  1.00  0.00           H  
ATOM   3008  HB2 ALA   194      42.532 109.630  80.941  1.00  0.00           H  
ATOM   3009  HB3 ALA   194      43.008 109.565  82.664  1.00  0.00           H  
ATOM   3010  N   GLY   195      44.989 109.266  79.112  1.00  0.00           N  
ATOM   3011  CA  GLY   195      45.249 108.197  78.168  1.00  0.00           C  
ATOM   3012  C   GLY   195      46.722 107.652  78.020  1.00  0.00           C  
ATOM   3013  O   GLY   195      47.009 106.930  77.072  1.00  0.00           O  
ATOM   3014  H   GLY   195      44.377 110.024  78.842  1.00  0.00           H  
ATOM   3015  HA2 GLY   195      44.616 107.403  78.564  1.00  0.00           H  
ATOM   3016  HA3 GLY   195      44.896 108.591  77.215  1.00  0.00           H  
ATOM   3017  N   TYR   196      47.545 108.024  78.956  1.00  0.00           N  
ATOM   3018  CA  TYR   196      48.961 107.683  79.003  1.00  0.00           C  
ATOM   3019  C   TYR   196      49.484 106.922  80.321  1.00  0.00           C  
ATOM   3020  O   TYR   196      48.953 107.048  81.425  1.00  0.00           O  
ATOM   3021  CB  TYR   196      49.730 108.830  78.500  1.00  0.00           C  
ATOM   3022  CG  TYR   196      49.360 109.226  77.054  1.00  0.00           C  
ATOM   3023  CD1 TYR   196      48.365 110.106  76.860  1.00  0.00           C  
ATOM   3024  CD2 TYR   196      50.077 108.602  76.027  1.00  0.00           C  
ATOM   3025  CE1 TYR   196      47.960 110.494  75.511  1.00  0.00           C  
ATOM   3026  CE2 TYR   196      49.746 109.076  74.762  1.00  0.00           C  
ATOM   3027  CZ  TYR   196      48.685 109.918  74.497  1.00  0.00           C  
ATOM   3028  OH  TYR   196      48.397 110.254  73.232  1.00  0.00           O  
ATOM   3029  H   TYR   196      47.209 108.780  79.535  1.00  0.00           H  
ATOM   3030  HA  TYR   196      49.218 106.942  78.245  1.00  0.00           H  
ATOM   3031  HB2 TYR   196      49.452 109.695  79.102  1.00  0.00           H  
ATOM   3032  HB3 TYR   196      50.770 108.503  78.508  1.00  0.00           H  
ATOM   3033  HD1 TYR   196      47.888 110.566  77.712  1.00  0.00           H  
ATOM   3034  HD2 TYR   196      50.936 107.957  76.135  1.00  0.00           H  
ATOM   3035  HE1 TYR   196      47.165 111.203  75.336  1.00  0.00           H  
ATOM   3036  HE2 TYR   196      50.285 108.677  73.916  1.00  0.00           H  
ATOM   3037  HH  TYR   196      48.875 109.647  72.663  1.00  0.00           H  
ATOM   3038  N   GLU   197      50.547 106.086  80.109  1.00  0.00           N  
ATOM   3039  CA  GLU   197      51.207 105.374  81.213  1.00  0.00           C  
ATOM   3040  C   GLU   197      52.711 105.108  80.857  1.00  0.00           C  
ATOM   3041  O   GLU   197      53.065 104.764  79.706  1.00  0.00           O  
ATOM   3042  CB  GLU   197      50.594 103.976  81.494  1.00  0.00           C  
ATOM   3043  CG  GLU   197      50.974 103.386  82.835  1.00  0.00           C  
ATOM   3044  CD  GLU   197      50.072 103.892  84.009  1.00  0.00           C  
ATOM   3045  OE1 GLU   197      48.922 103.423  84.182  1.00  0.00           O  
ATOM   3046  OE2 GLU   197      50.563 104.809  84.715  1.00  0.00           O1-
ATOM   3047  H   GLU   197      50.961 106.047  79.189  1.00  0.00           H  
ATOM   3048  HA  GLU   197      51.137 106.035  82.077  1.00  0.00           H  
ATOM   3049  HB2 GLU   197      49.510 104.002  81.383  1.00  0.00           H  
ATOM   3050  HB3 GLU   197      50.754 103.217  80.729  1.00  0.00           H  
ATOM   3051  HG2 GLU   197      50.817 102.307  82.843  1.00  0.00           H  
ATOM   3052  HG3 GLU   197      52.013 103.502  83.146  1.00  0.00           H  
ATOM   3053  N   ILE   198      53.561 105.051  81.913  1.00  0.00           N  
ATOM   3054  CA  ILE   198      55.021 104.821  81.826  1.00  0.00           C  
ATOM   3055  C   ILE   198      55.306 103.495  82.516  1.00  0.00           C  
ATOM   3056  O   ILE   198      54.723 103.143  83.500  1.00  0.00           O  
ATOM   3057  CB  ILE   198      55.786 106.019  82.446  1.00  0.00           C  
ATOM   3058  CG1 ILE   198      55.284 107.358  81.836  1.00  0.00           C  
ATOM   3059  CG2 ILE   198      57.370 105.846  82.198  1.00  0.00           C  
ATOM   3060  CD1 ILE   198      56.016 108.604  82.330  1.00  0.00           C  
ATOM   3061  H   ILE   198      53.240 105.278  82.844  1.00  0.00           H  
ATOM   3062  HA  ILE   198      55.147 104.755  80.746  1.00  0.00           H  
ATOM   3063  HB  ILE   198      55.666 105.999  83.529  1.00  0.00           H  
ATOM   3064 HG12 ILE   198      55.392 107.267  80.755  1.00  0.00           H  
ATOM   3065 HG13 ILE   198      54.221 107.496  82.032  1.00  0.00           H  
ATOM   3066 HG21 ILE   198      57.995 106.692  82.484  1.00  0.00           H  
ATOM   3067 HG22 ILE   198      57.654 104.911  82.682  1.00  0.00           H  
ATOM   3068 HG23 ILE   198      57.482 105.675  81.127  1.00  0.00           H  
ATOM   3069 HD11 ILE   198      56.082 108.562  83.417  1.00  0.00           H  
ATOM   3070 HD12 ILE   198      57.027 108.646  81.926  1.00  0.00           H  
ATOM   3071 HD13 ILE   198      55.415 109.439  81.968  1.00  0.00           H  
ATOM   3072  N   VAL   199      56.146 102.681  81.810  1.00  0.00           N  
ATOM   3073  CA  VAL   199      56.714 101.427  82.337  1.00  0.00           C  
ATOM   3074  C   VAL   199      58.199 101.113  82.170  1.00  0.00           C  
ATOM   3075  O   VAL   199      58.703 101.250  81.016  1.00  0.00           O  
ATOM   3076  CB  VAL   199      55.796 100.213  81.797  1.00  0.00           C  
ATOM   3077  CG1 VAL   199      54.344 100.182  82.196  1.00  0.00           C  
ATOM   3078  CG2 VAL   199      55.963 100.138  80.271  1.00  0.00           C  
ATOM   3079  H   VAL   199      56.457 103.030  80.914  1.00  0.00           H  
ATOM   3080  HA  VAL   199      56.663 101.362  83.424  1.00  0.00           H  
ATOM   3081  HB  VAL   199      56.227  99.270  82.134  1.00  0.00           H  
ATOM   3082 HG11 VAL   199      53.736  99.621  81.487  1.00  0.00           H  
ATOM   3083 HG12 VAL   199      54.372  99.754  83.199  1.00  0.00           H  
ATOM   3084 HG13 VAL   199      53.944 101.195  82.225  1.00  0.00           H  
ATOM   3085 HG21 VAL   199      55.531 101.015  79.788  1.00  0.00           H  
ATOM   3086 HG22 VAL   199      56.998  99.994  79.964  1.00  0.00           H  
ATOM   3087 HG23 VAL   199      55.348  99.320  79.895  1.00  0.00           H  
ATOM   3088  N   LEU   200      58.906 100.679  83.185  1.00  0.00           N  
ATOM   3089  CA  LEU   200      60.177  99.997  83.103  1.00  0.00           C  
ATOM   3090  C   LEU   200      59.867  98.530  82.914  1.00  0.00           C  
ATOM   3091  O   LEU   200      58.769  98.167  83.306  1.00  0.00           O  
ATOM   3092  CB  LEU   200      60.995 100.204  84.343  1.00  0.00           C  
ATOM   3093  CG  LEU   200      61.731 101.569  84.438  1.00  0.00           C  
ATOM   3094  CD1 LEU   200      62.309 101.944  85.821  1.00  0.00           C  
ATOM   3095  CD2 LEU   200      62.902 101.625  83.417  1.00  0.00           C  
ATOM   3096  H   LEU   200      58.451 100.772  84.082  1.00  0.00           H  
ATOM   3097  HA  LEU   200      60.635 100.408  82.203  1.00  0.00           H  
ATOM   3098  HB2 LEU   200      60.276 100.147  85.160  1.00  0.00           H  
ATOM   3099  HB3 LEU   200      61.701  99.398  84.541  1.00  0.00           H  
ATOM   3100  HG  LEU   200      61.008 102.348  84.195  1.00  0.00           H  
ATOM   3101 HD11 LEU   200      61.534 101.760  86.565  1.00  0.00           H  
ATOM   3102 HD12 LEU   200      63.141 101.334  86.172  1.00  0.00           H  
ATOM   3103 HD13 LEU   200      62.589 102.997  85.804  1.00  0.00           H  
ATOM   3104 HD21 LEU   200      62.489 101.754  82.417  1.00  0.00           H  
ATOM   3105 HD22 LEU   200      63.296 102.622  83.613  1.00  0.00           H  
ATOM   3106 HD23 LEU   200      63.685 100.880  83.557  1.00  0.00           H  
ATOM   3107  N   TYR   201      60.805  97.849  82.234  1.00  0.00           N  
ATOM   3108  CA  TYR   201      60.821  96.418  82.199  1.00  0.00           C  
ATOM   3109  C   TYR   201      62.216  95.873  81.905  1.00  0.00           C  
ATOM   3110  O   TYR   201      63.006  96.585  81.227  1.00  0.00           O  
ATOM   3111  CB  TYR   201      59.729  95.947  81.099  1.00  0.00           C  
ATOM   3112  CG  TYR   201      60.101  96.410  79.706  1.00  0.00           C  
ATOM   3113  CD1 TYR   201      60.554  95.504  78.743  1.00  0.00           C  
ATOM   3114  CD2 TYR   201      59.917  97.777  79.348  1.00  0.00           C  
ATOM   3115  CE1 TYR   201      60.603  95.924  77.407  1.00  0.00           C  
ATOM   3116  CE2 TYR   201      60.079  98.205  77.997  1.00  0.00           C  
ATOM   3117  CZ  TYR   201      60.359  97.270  76.986  1.00  0.00           C  
ATOM   3118  OH  TYR   201      60.603  97.694  75.708  1.00  0.00           O  
ATOM   3119  H   TYR   201      61.441  98.280  81.578  1.00  0.00           H  
ATOM   3120  HA  TYR   201      60.577  96.101  83.213  1.00  0.00           H  
ATOM   3121  HB2 TYR   201      59.702  94.857  81.080  1.00  0.00           H  
ATOM   3122  HB3 TYR   201      58.758  96.284  81.463  1.00  0.00           H  
ATOM   3123  HD1 TYR   201      60.746  94.458  78.934  1.00  0.00           H  
ATOM   3124  HD2 TYR   201      59.649  98.532  80.073  1.00  0.00           H  
ATOM   3125  HE1 TYR   201      60.799  95.269  76.571  1.00  0.00           H  
ATOM   3126  HE2 TYR   201      59.857  99.213  77.678  1.00  0.00           H  
ATOM   3127  HH  TYR   201      61.023  97.087  75.093  1.00  0.00           H  
ATOM   3128  N   ILE   202      62.467  94.543  82.127  1.00  0.00           N  
ATOM   3129  CA  ILE   202      63.691  93.821  81.683  1.00  0.00           C  
ATOM   3130  C   ILE   202      63.386  92.563  80.979  1.00  0.00           C  
ATOM   3131  O   ILE   202      62.528  91.884  81.394  1.00  0.00           O  
ATOM   3132  CB  ILE   202      64.631  93.698  82.855  1.00  0.00           C  
ATOM   3133  CG1 ILE   202      66.023  93.109  82.399  1.00  0.00           C  
ATOM   3134  CG2 ILE   202      64.057  92.920  84.031  1.00  0.00           C  
ATOM   3135  CD1 ILE   202      67.184  93.252  83.477  1.00  0.00           C  
ATOM   3136  H   ILE   202      61.699  94.012  82.512  1.00  0.00           H  
ATOM   3137  HA  ILE   202      64.269  94.398  80.961  1.00  0.00           H  
ATOM   3138  HB  ILE   202      64.733  94.693  83.287  1.00  0.00           H  
ATOM   3139 HG12 ILE   202      65.923  92.076  82.064  1.00  0.00           H  
ATOM   3140 HG13 ILE   202      66.367  93.733  81.574  1.00  0.00           H  
ATOM   3141 HG21 ILE   202      64.743  92.810  84.871  1.00  0.00           H  
ATOM   3142 HG22 ILE   202      63.166  93.467  84.339  1.00  0.00           H  
ATOM   3143 HG23 ILE   202      63.960  91.880  83.719  1.00  0.00           H  
ATOM   3144 HD11 ILE   202      67.239  92.360  84.101  1.00  0.00           H  
ATOM   3145 HD12 ILE   202      68.186  93.319  83.051  1.00  0.00           H  
ATOM   3146 HD13 ILE   202      67.003  94.116  84.116  1.00  0.00           H  
ATOM   3147  N   SER   203      64.123  92.170  79.916  1.00  0.00           N  
ATOM   3148  CA  SER   203      63.845  90.990  79.061  1.00  0.00           C  
ATOM   3149  C   SER   203      63.974  89.594  79.861  1.00  0.00           C  
ATOM   3150  O   SER   203      64.679  89.521  80.866  1.00  0.00           O  
ATOM   3151  CB  SER   203      64.848  90.899  77.889  1.00  0.00           C  
ATOM   3152  OG  SER   203      66.171  90.560  78.418  1.00  0.00           O  
ATOM   3153  H   SER   203      64.862  92.743  79.534  1.00  0.00           H  
ATOM   3154  HA  SER   203      62.844  90.858  78.652  1.00  0.00           H  
ATOM   3155  HB2 SER   203      64.641  90.096  77.182  1.00  0.00           H  
ATOM   3156  HB3 SER   203      64.693  91.860  77.399  1.00  0.00           H  
ATOM   3157  HG  SER   203      66.473  91.420  78.718  1.00  0.00           H  
ATOM   3158  N   MET   204      63.372  88.523  79.379  1.00  0.00           N  
ATOM   3159  CA  MET   204      63.467  87.279  80.057  1.00  0.00           C  
ATOM   3160  C   MET   204      64.924  86.818  80.263  1.00  0.00           C  
ATOM   3161  O   MET   204      65.326  86.486  81.389  1.00  0.00           O  
ATOM   3162  CB  MET   204      62.684  86.242  79.201  1.00  0.00           C  
ATOM   3163  CG  MET   204      62.555  84.920  79.848  1.00  0.00           C  
ATOM   3164  SD  MET   204      61.784  84.732  81.517  1.00  0.00           S  
ATOM   3165  CE  MET   204      60.178  85.560  81.244  1.00  0.00           C  
ATOM   3166  H   MET   204      62.820  88.583  78.536  1.00  0.00           H  
ATOM   3167  HA  MET   204      63.007  87.253  81.045  1.00  0.00           H  
ATOM   3168  HB2 MET   204      61.661  86.613  79.129  1.00  0.00           H  
ATOM   3169  HB3 MET   204      63.035  86.136  78.175  1.00  0.00           H  
ATOM   3170  HG2 MET   204      61.972  84.263  79.203  1.00  0.00           H  
ATOM   3171  HG3 MET   204      63.530  84.435  79.902  1.00  0.00           H  
ATOM   3172  HE1 MET   204      60.320  86.641  81.235  1.00  0.00           H  
ATOM   3173  HE2 MET   204      59.836  85.211  80.270  1.00  0.00           H  
ATOM   3174  HE3 MET   204      59.521  85.251  82.057  1.00  0.00           H  
ATOM   3175  N   SER   205      65.706  86.735  79.208  1.00  0.00           N  
ATOM   3176  CA  SER   205      67.184  86.447  79.311  1.00  0.00           C  
ATOM   3177  C   SER   205      67.949  87.136  80.404  1.00  0.00           C  
ATOM   3178  O   SER   205      68.790  86.591  81.194  1.00  0.00           O  
ATOM   3179  CB  SER   205      67.920  86.714  77.977  1.00  0.00           C  
ATOM   3180  OG  SER   205      69.309  86.719  78.129  1.00  0.00           O  
ATOM   3181  H   SER   205      65.300  87.054  78.340  1.00  0.00           H  
ATOM   3182  HA  SER   205      67.151  85.377  79.521  1.00  0.00           H  
ATOM   3183  HB2 SER   205      67.745  85.854  77.331  1.00  0.00           H  
ATOM   3184  HB3 SER   205      67.471  87.568  77.469  1.00  0.00           H  
ATOM   3185  HG  SER   205      69.579  87.532  77.697  1.00  0.00           H  
ATOM   3186  N   ASP   206      67.739  88.464  80.566  1.00  0.00           N  
ATOM   3187  CA  ASP   206      68.485  89.222  81.621  1.00  0.00           C  
ATOM   3188  C   ASP   206      67.854  89.286  82.981  1.00  0.00           C  
ATOM   3189  O   ASP   206      68.413  89.753  83.991  1.00  0.00           O  
ATOM   3190  CB  ASP   206      68.740  90.718  81.187  1.00  0.00           C  
ATOM   3191  CG  ASP   206      69.479  90.811  79.752  1.00  0.00           C  
ATOM   3192  OD1 ASP   206      70.102  89.803  79.303  1.00  0.00           O  
ATOM   3193  OD2 ASP   206      69.336  91.881  79.118  1.00  0.00           O1-
ATOM   3194  H   ASP   206      67.132  88.977  79.943  1.00  0.00           H  
ATOM   3195  HA  ASP   206      69.461  88.742  81.698  1.00  0.00           H  
ATOM   3196  HB2 ASP   206      67.768  91.197  81.301  1.00  0.00           H  
ATOM   3197  HB3 ASP   206      69.376  91.210  81.924  1.00  0.00           H  
ATOM   3198  N   SER   207      66.550  88.899  83.061  1.00  0.00           N  
ATOM   3199  CA  SER   207      65.805  89.033  84.239  1.00  0.00           C  
ATOM   3200  C   SER   207      66.322  88.312  85.569  1.00  0.00           C  
ATOM   3201  O   SER   207      65.847  88.644  86.628  1.00  0.00           O  
ATOM   3202  CB  SER   207      64.414  88.590  84.019  1.00  0.00           C  
ATOM   3203  OG  SER   207      64.287  87.166  83.839  1.00  0.00           O  
ATOM   3204  H   SER   207      65.987  88.826  82.226  1.00  0.00           H  
ATOM   3205  HA  SER   207      65.729  90.104  84.427  1.00  0.00           H  
ATOM   3206  HB2 SER   207      63.866  88.905  84.906  1.00  0.00           H  
ATOM   3207  HB3 SER   207      64.021  89.172  83.185  1.00  0.00           H  
ATOM   3208  HG  SER   207      64.679  86.954  82.989  1.00  0.00           H  
ATOM   3209  N   ASP   208      67.282  87.398  85.401  1.00  0.00           N  
ATOM   3210  CA  ASP   208      67.938  86.577  86.517  1.00  0.00           C  
ATOM   3211  C   ASP   208      69.431  86.938  86.616  1.00  0.00           C  
ATOM   3212  O   ASP   208      70.211  86.314  87.308  1.00  0.00           O  
ATOM   3213  CB  ASP   208      67.703  85.077  86.467  1.00  0.00           C  
ATOM   3214  CG  ASP   208      68.419  84.239  85.346  1.00  0.00           C  
ATOM   3215  OD1 ASP   208      69.188  83.307  85.606  1.00  0.00           O  
ATOM   3216  OD2 ASP   208      68.380  84.669  84.159  1.00  0.00           O1-
ATOM   3217  H   ASP   208      67.560  87.233  84.444  1.00  0.00           H  
ATOM   3218  HA  ASP   208      67.525  86.986  87.439  1.00  0.00           H  
ATOM   3219  HB2 ASP   208      67.996  84.626  87.415  1.00  0.00           H  
ATOM   3220  HB3 ASP   208      66.639  84.964  86.261  1.00  0.00           H  
ATOM   3221  N   LYS   209      69.887  87.967  85.899  1.00  0.00           N  
ATOM   3222  CA  LYS   209      71.327  88.266  85.714  1.00  0.00           C  
ATOM   3223  C   LYS   209      71.633  89.455  86.517  1.00  0.00           C  
ATOM   3224  O   LYS   209      72.871  89.614  86.820  1.00  0.00           O  
ATOM   3225  CB  LYS   209      71.551  88.517  84.251  1.00  0.00           C  
ATOM   3226  CG  LYS   209      71.190  87.321  83.260  1.00  0.00           C  
ATOM   3227  CD  LYS   209      71.855  86.024  83.693  1.00  0.00           C  
ATOM   3228  CE  LYS   209      71.738  84.928  82.699  1.00  0.00           C  
ATOM   3229  NZ  LYS   209      70.295  84.628  82.434  1.00  0.00           N1+
ATOM   3230  H   LYS   209      69.297  88.434  85.225  1.00  0.00           H  
ATOM   3231  HA  LYS   209      71.858  87.437  86.182  1.00  0.00           H  
ATOM   3232  HB2 LYS   209      70.907  89.364  84.016  1.00  0.00           H  
ATOM   3233  HB3 LYS   209      72.589  88.812  84.093  1.00  0.00           H  
ATOM   3234  HG2 LYS   209      70.102  87.258  83.278  1.00  0.00           H  
ATOM   3235  HG3 LYS   209      71.655  87.581  82.309  1.00  0.00           H  
ATOM   3236  HD2 LYS   209      72.931  86.143  83.824  1.00  0.00           H  
ATOM   3237  HD3 LYS   209      71.535  85.563  84.627  1.00  0.00           H  
ATOM   3238  HE2 LYS   209      72.145  85.336  81.773  1.00  0.00           H  
ATOM   3239  HE3 LYS   209      72.296  84.105  83.146  1.00  0.00           H  
ATOM   3240  HZ1 LYS   209      70.174  83.751  81.947  1.00  0.00           H  
ATOM   3241  HZ2 LYS   209      69.887  84.524  83.351  1.00  0.00           H  
ATOM   3242  HZ3 LYS   209      69.796  85.293  81.861  1.00  0.00           H  
ATOM   3243  N   VAL   210      70.703  90.301  86.902  1.00  0.00           N  
ATOM   3244  CA  VAL   210      70.788  91.569  87.609  1.00  0.00           C  
ATOM   3245  C   VAL   210      69.432  91.887  88.353  1.00  0.00           C  
ATOM   3246  O   VAL   210      68.426  91.240  88.208  1.00  0.00           O  
ATOM   3247  CB  VAL   210      71.143  92.741  86.726  1.00  0.00           C  
ATOM   3248  CG1 VAL   210      72.467  92.539  86.076  1.00  0.00           C  
ATOM   3249  CG2 VAL   210      70.097  93.057  85.566  1.00  0.00           C  
ATOM   3250  H   VAL   210      69.782  90.057  86.566  1.00  0.00           H  
ATOM   3251  HA  VAL   210      71.577  91.494  88.357  1.00  0.00           H  
ATOM   3252  HB  VAL   210      71.146  93.658  87.316  1.00  0.00           H  
ATOM   3253 HG11 VAL   210      73.238  92.182  86.758  1.00  0.00           H  
ATOM   3254 HG12 VAL   210      72.349  91.779  85.304  1.00  0.00           H  
ATOM   3255 HG13 VAL   210      72.780  93.505  85.681  1.00  0.00           H  
ATOM   3256 HG21 VAL   210      70.323  94.056  85.193  1.00  0.00           H  
ATOM   3257 HG22 VAL   210      70.326  92.316  84.800  1.00  0.00           H  
ATOM   3258 HG23 VAL   210      69.069  92.901  85.892  1.00  0.00           H  
ATOM   3259  N   GLY   211      69.510  92.902  89.251  1.00  0.00           N  
ATOM   3260  CA  GLY   211      68.455  93.535  90.035  1.00  0.00           C  
ATOM   3261  C   GLY   211      68.497  95.095  90.132  1.00  0.00           C  
ATOM   3262  O   GLY   211      69.607  95.604  90.164  1.00  0.00           O  
ATOM   3263  H   GLY   211      70.458  93.233  89.355  1.00  0.00           H  
ATOM   3264  HA2 GLY   211      67.484  93.127  89.752  1.00  0.00           H  
ATOM   3265  HA3 GLY   211      68.681  93.272  91.068  1.00  0.00           H  
ATOM   3266  N   VAL   212      67.316  95.779  89.978  1.00  0.00           N  
ATOM   3267  CA  VAL   212      67.284  97.275  90.129  1.00  0.00           C  
ATOM   3268  C   VAL   212      66.552  97.635  91.440  1.00  0.00           C  
ATOM   3269  O   VAL   212      65.539  97.097  91.757  1.00  0.00           O  
ATOM   3270  CB  VAL   212      66.605  97.889  88.899  1.00  0.00           C  
ATOM   3271  CG1 VAL   212      66.711  99.376  88.993  1.00  0.00           C  
ATOM   3272  CG2 VAL   212      67.213  97.348  87.613  1.00  0.00           C  
ATOM   3273  H   VAL   212      66.432  95.303  89.873  1.00  0.00           H  
ATOM   3274  HA  VAL   212      68.290  97.695  90.156  1.00  0.00           H  
ATOM   3275  HB  VAL   212      65.544  97.641  88.902  1.00  0.00           H  
ATOM   3276 HG11 VAL   212      66.549  99.863  88.031  1.00  0.00           H  
ATOM   3277 HG12 VAL   212      65.932  99.780  89.638  1.00  0.00           H  
ATOM   3278 HG13 VAL   212      67.699  99.694  89.327  1.00  0.00           H  
ATOM   3279 HG21 VAL   212      66.767  97.873  86.768  1.00  0.00           H  
ATOM   3280 HG22 VAL   212      68.286  97.538  87.657  1.00  0.00           H  
ATOM   3281 HG23 VAL   212      66.928  96.307  87.466  1.00  0.00           H  
ATOM   3282  N   PHE   213      66.899  98.708  92.137  1.00  0.00           N  
ATOM   3283  CA  PHE   213      66.356  99.034  93.459  1.00  0.00           C  
ATOM   3284  C   PHE   213      66.280 100.546  93.643  1.00  0.00           C  
ATOM   3285  O   PHE   213      67.074 101.216  92.935  1.00  0.00           O  
ATOM   3286  CB  PHE   213      67.153  98.312  94.508  1.00  0.00           C  
ATOM   3287  CG  PHE   213      67.096  96.786  94.662  1.00  0.00           C  
ATOM   3288  CD1 PHE   213      66.329  96.287  95.758  1.00  0.00           C  
ATOM   3289  CD2 PHE   213      67.854  95.915  93.831  1.00  0.00           C  
ATOM   3290  CE1 PHE   213      66.268  94.879  95.975  1.00  0.00           C  
ATOM   3291  CE2 PHE   213      67.742  94.547  94.020  1.00  0.00           C  
ATOM   3292  CZ  PHE   213      66.937  94.017  95.087  1.00  0.00           C  
ATOM   3293  H   PHE   213      67.729  99.253  91.953  1.00  0.00           H  
ATOM   3294  HA  PHE   213      65.324  98.685  93.502  1.00  0.00           H  
ATOM   3295  HB2 PHE   213      68.159  98.683  94.313  1.00  0.00           H  
ATOM   3296  HB3 PHE   213      66.804  98.704  95.463  1.00  0.00           H  
ATOM   3297  HD1 PHE   213      65.694  96.903  96.378  1.00  0.00           H  
ATOM   3298  HD2 PHE   213      68.479  96.279  93.028  1.00  0.00           H  
ATOM   3299  HE1 PHE   213      65.717  94.418  96.781  1.00  0.00           H  
ATOM   3300  HE2 PHE   213      68.379  93.859  93.483  1.00  0.00           H  
ATOM   3301  HZ  PHE   213      66.830  92.944  95.150  1.00  0.00           H  
ATOM   3302  N   TYR   214      65.340 101.074  94.447  1.00  0.00           N  
ATOM   3303  CA  TYR   214      65.174 102.513  94.703  1.00  0.00           C  
ATOM   3304  C   TYR   214      65.036 102.727  96.226  1.00  0.00           C  
ATOM   3305  O   TYR   214      65.026 101.718  96.974  1.00  0.00           O  
ATOM   3306  CB  TYR   214      63.925 102.928  93.879  1.00  0.00           C  
ATOM   3307  CG  TYR   214      63.622 104.357  93.746  1.00  0.00           C  
ATOM   3308  CD1 TYR   214      62.726 105.019  94.662  1.00  0.00           C  
ATOM   3309  CD2 TYR   214      64.108 105.082  92.614  1.00  0.00           C  
ATOM   3310  CE1 TYR   214      62.379 106.322  94.462  1.00  0.00           C  
ATOM   3311  CE2 TYR   214      63.771 106.479  92.358  1.00  0.00           C  
ATOM   3312  CZ  TYR   214      62.924 107.068  93.337  1.00  0.00           C  
ATOM   3313  OH  TYR   214      62.550 108.367  93.229  1.00  0.00           O  
ATOM   3314  H   TYR   214      64.692 100.465  94.925  1.00  0.00           H  
ATOM   3315  HA  TYR   214      65.984 103.112  94.285  1.00  0.00           H  
ATOM   3316  HB2 TYR   214      63.966 102.476  92.888  1.00  0.00           H  
ATOM   3317  HB3 TYR   214      63.074 102.437  94.350  1.00  0.00           H  
ATOM   3318  HD1 TYR   214      62.304 104.439  95.469  1.00  0.00           H  
ATOM   3319  HD2 TYR   214      64.889 104.647  92.008  1.00  0.00           H  
ATOM   3320  HE1 TYR   214      61.671 106.751  95.155  1.00  0.00           H  
ATOM   3321  HE2 TYR   214      64.099 107.004  91.472  1.00  0.00           H  
ATOM   3322  HH  TYR   214      61.867 108.553  93.878  1.00  0.00           H  
ATOM   3323  N   VAL   215      64.896 103.991  96.725  1.00  0.00           N  
ATOM   3324  CA  VAL   215      64.797 104.312  98.239  1.00  0.00           C  
ATOM   3325  C   VAL   215      63.721 105.456  98.350  1.00  0.00           C  
ATOM   3326  O   VAL   215      63.772 106.304  97.445  1.00  0.00           O  
ATOM   3327  CB  VAL   215      66.215 104.574  98.707  1.00  0.00           C  
ATOM   3328  CG1 VAL   215      66.850 105.781  97.943  1.00  0.00           C  
ATOM   3329  CG2 VAL   215      66.276 105.062 100.168  1.00  0.00           C  
ATOM   3330  H   VAL   215      64.940 104.802  96.124  1.00  0.00           H  
ATOM   3331  HA  VAL   215      64.409 103.472  98.815  1.00  0.00           H  
ATOM   3332  HB  VAL   215      66.887 103.727  98.568  1.00  0.00           H  
ATOM   3333 HG11 VAL   215      67.120 105.541  96.914  1.00  0.00           H  
ATOM   3334 HG12 VAL   215      66.202 106.646  98.082  1.00  0.00           H  
ATOM   3335 HG13 VAL   215      67.784 106.098  98.407  1.00  0.00           H  
ATOM   3336 HG21 VAL   215      65.922 104.271 100.830  1.00  0.00           H  
ATOM   3337 HG22 VAL   215      67.287 105.368 100.436  1.00  0.00           H  
ATOM   3338 HG23 VAL   215      65.651 105.924 100.401  1.00  0.00           H  
ATOM   3339  N   GLU   216      62.950 105.674  99.404  1.00  0.00           N  
ATOM   3340  CA  GLU   216      61.936 106.687  99.671  1.00  0.00           C  
ATOM   3341  C   GLU   216      61.827 106.993 101.161  1.00  0.00           C  
ATOM   3342  O   GLU   216      62.192 106.181 101.999  1.00  0.00           O  
ATOM   3343  CB  GLU   216      60.587 106.318  99.011  1.00  0.00           C  
ATOM   3344  CG  GLU   216      59.676 105.284  99.874  1.00  0.00           C  
ATOM   3345  CD  GLU   216      58.364 104.854  99.153  1.00  0.00           C  
ATOM   3346  OE1 GLU   216      57.536 104.153  99.758  1.00  0.00           O  
ATOM   3347  OE2 GLU   216      58.106 105.241  97.998  1.00  0.00           O1-
ATOM   3348  H   GLU   216      63.076 105.035 100.177  1.00  0.00           H  
ATOM   3349  HA  GLU   216      62.278 107.593  99.171  1.00  0.00           H  
ATOM   3350  HB2 GLU   216      59.931 107.185  98.929  1.00  0.00           H  
ATOM   3351  HB3 GLU   216      60.765 105.768  98.087  1.00  0.00           H  
ATOM   3352  HG2 GLU   216      60.296 104.414 100.086  1.00  0.00           H  
ATOM   3353  HG3 GLU   216      59.393 105.682 100.849  1.00  0.00           H  
ATOM   3354  N   ASN   217      61.316 108.163 101.471  1.00  0.00           N  
ATOM   3355  CA  ASN   217      61.260 108.846 102.814  1.00  0.00           C  
ATOM   3356  C   ASN   217      62.601 109.404 103.272  1.00  0.00           C  
ATOM   3357  O   ASN   217      63.563 108.874 102.829  1.00  0.00           O  
ATOM   3358  CB  ASN   217      60.530 108.031 103.858  1.00  0.00           C  
ATOM   3359  CG  ASN   217      59.032 107.979 103.876  1.00  0.00           C  
ATOM   3360  ND2 ASN   217      58.430 106.994 104.488  1.00  0.00           N  
ATOM   3361  OD1 ASN   217      58.372 108.694 103.164  1.00  0.00           O  
ATOM   3362  H   ASN   217      61.191 108.807 100.703  1.00  0.00           H  
ATOM   3363  HA  ASN   217      60.660 109.745 102.670  1.00  0.00           H  
ATOM   3364  HB2 ASN   217      60.965 107.033 103.803  1.00  0.00           H  
ATOM   3365  HB3 ASN   217      60.890 108.470 104.788  1.00  0.00           H  
ATOM   3366 HD21 ASN   217      57.438 106.870 104.633  1.00  0.00           H  
ATOM   3367 HD22 ASN   217      59.015 106.386 105.044  1.00  0.00           H  
ATOM   3368  N   PRO   218      62.652 110.521 104.028  1.00  0.00           N  
ATOM   3369  CA  PRO   218      63.924 111.044 104.500  1.00  0.00           C  
ATOM   3370  C   PRO   218      64.523 110.071 105.560  1.00  0.00           C  
ATOM   3371  O   PRO   218      63.837 109.218 106.110  1.00  0.00           O  
ATOM   3372  CB  PRO   218      63.691 112.462 105.099  1.00  0.00           C  
ATOM   3373  CG  PRO   218      62.274 112.328 105.662  1.00  0.00           C  
ATOM   3374  CD  PRO   218      61.649 111.411 104.556  1.00  0.00           C  
ATOM   3375  HA  PRO   218      64.491 111.006 103.570  1.00  0.00           H  
ATOM   3376  HB2 PRO   218      64.333 112.691 105.950  1.00  0.00           H  
ATOM   3377  HB3 PRO   218      63.561 113.118 104.238  1.00  0.00           H  
ATOM   3378  HG2 PRO   218      62.235 111.898 106.663  1.00  0.00           H  
ATOM   3379  HG3 PRO   218      61.828 113.317 105.558  1.00  0.00           H  
ATOM   3380  HD2 PRO   218      60.713 110.965 104.893  1.00  0.00           H  
ATOM   3381  HD3 PRO   218      61.294 112.024 103.727  1.00  0.00           H  
ATOM   3382  N   ALA   219      65.832 110.242 105.815  1.00  0.00           N  
ATOM   3383  CA  ALA   219      66.659 109.345 106.654  1.00  0.00           C  
ATOM   3384  C   ALA   219      65.921 108.639 107.820  1.00  0.00           C  
ATOM   3385  O   ALA   219      65.975 107.420 107.848  1.00  0.00           O  
ATOM   3386  CB  ALA   219      67.948 110.108 107.110  1.00  0.00           C  
ATOM   3387  H   ALA   219      66.306 111.064 105.468  1.00  0.00           H  
ATOM   3388  HA  ALA   219      67.075 108.548 106.039  1.00  0.00           H  
ATOM   3389  HB1 ALA   219      68.513 110.550 106.289  1.00  0.00           H  
ATOM   3390  HB2 ALA   219      67.744 110.881 107.851  1.00  0.00           H  
ATOM   3391  HB3 ALA   219      68.739 109.435 107.441  1.00  0.00           H  
ATOM   3392  N   ALA   220      65.355 109.425 108.761  1.00  0.00           N  
ATOM   3393  CA  ALA   220      64.720 108.766 109.898  1.00  0.00           C  
ATOM   3394  C   ALA   220      63.491 107.897 109.588  1.00  0.00           C  
ATOM   3395  O   ALA   220      63.119 107.042 110.450  1.00  0.00           O  
ATOM   3396  CB  ALA   220      64.368 109.887 110.953  1.00  0.00           C  
ATOM   3397  H   ALA   220      65.409 110.409 108.543  1.00  0.00           H  
ATOM   3398  HA  ALA   220      65.442 108.098 110.368  1.00  0.00           H  
ATOM   3399  HB1 ALA   220      63.676 110.654 110.604  1.00  0.00           H  
ATOM   3400  HB2 ALA   220      63.831 109.370 111.748  1.00  0.00           H  
ATOM   3401  HB3 ALA   220      65.283 110.393 111.260  1.00  0.00           H  
ATOM   3402  N   GLY   221      62.779 108.079 108.426  1.00  0.00           N  
ATOM   3403  CA  GLY   221      61.609 107.335 107.983  1.00  0.00           C  
ATOM   3404  C   GLY   221      61.843 106.427 106.728  1.00  0.00           C  
ATOM   3405  O   GLY   221      60.985 105.902 106.058  1.00  0.00           O  
ATOM   3406  H   GLY   221      63.017 108.914 107.909  1.00  0.00           H  
ATOM   3407  HA2 GLY   221      61.166 106.779 108.808  1.00  0.00           H  
ATOM   3408  HA3 GLY   221      60.867 108.096 107.740  1.00  0.00           H  
ATOM   3409  N   GLN   222      63.117 106.392 106.307  1.00  0.00           N  
ATOM   3410  CA  GLN   222      63.657 105.838 105.072  1.00  0.00           C  
ATOM   3411  C   GLN   222      63.415 104.355 104.841  1.00  0.00           C  
ATOM   3412  O   GLN   222      63.767 103.545 105.735  1.00  0.00           O  
ATOM   3413  CB  GLN   222      65.126 106.302 104.889  1.00  0.00           C  
ATOM   3414  CG  GLN   222      65.594 105.924 103.418  1.00  0.00           C  
ATOM   3415  CD  GLN   222      66.984 106.641 103.181  1.00  0.00           C  
ATOM   3416  NE2 GLN   222      66.895 107.906 102.947  1.00  0.00           N  
ATOM   3417  OE1 GLN   222      68.076 106.105 103.251  1.00  0.00           O  
ATOM   3418  H   GLN   222      63.811 106.912 106.824  1.00  0.00           H  
ATOM   3419  HA  GLN   222      63.182 106.482 104.331  1.00  0.00           H  
ATOM   3420  HB2 GLN   222      65.218 107.362 105.126  1.00  0.00           H  
ATOM   3421  HB3 GLN   222      65.780 105.726 105.544  1.00  0.00           H  
ATOM   3422  HG2 GLN   222      65.782 104.855 103.516  1.00  0.00           H  
ATOM   3423  HG3 GLN   222      64.873 106.214 102.654  1.00  0.00           H  
ATOM   3424 HE21 GLN   222      67.758 108.391 102.749  1.00  0.00           H  
ATOM   3425 HE22 GLN   222      66.020 108.411 102.958  1.00  0.00           H  
ATOM   3426  N   ARG   223      62.859 103.963 103.669  1.00  0.00           N  
ATOM   3427  CA  ARG   223      62.797 102.581 103.218  1.00  0.00           C  
ATOM   3428  C   ARG   223      63.373 102.385 101.867  1.00  0.00           C  
ATOM   3429  O   ARG   223      63.566 103.280 101.032  1.00  0.00           O  
ATOM   3430  CB  ARG   223      61.390 102.041 103.475  1.00  0.00           C  
ATOM   3431  CG  ARG   223      60.402 102.490 102.420  1.00  0.00           C  
ATOM   3432  CD  ARG   223      58.976 102.030 102.776  1.00  0.00           C  
ATOM   3433  NE  ARG   223      58.098 103.104 102.215  1.00  0.00           N  
ATOM   3434  CZ  ARG   223      57.210 103.848 102.878  1.00  0.00           C  
ATOM   3435  NH1 ARG   223      57.065 103.804 104.203  1.00  0.00           N1+
ATOM   3436  NH2 ARG   223      56.401 104.596 102.268  1.00  0.00           N  
ATOM   3437  H   ARG   223      62.627 104.683 102.999  1.00  0.00           H  
ATOM   3438  HA  ARG   223      63.353 101.916 103.879  1.00  0.00           H  
ATOM   3439  HB2 ARG   223      61.519 100.959 103.509  1.00  0.00           H  
ATOM   3440  HB3 ARG   223      61.092 102.294 104.493  1.00  0.00           H  
ATOM   3441  HG2 ARG   223      60.445 103.571 102.552  1.00  0.00           H  
ATOM   3442  HG3 ARG   223      60.668 102.226 101.397  1.00  0.00           H  
ATOM   3443  HD2 ARG   223      58.791 101.053 102.328  1.00  0.00           H  
ATOM   3444  HD3 ARG   223      58.946 101.882 103.856  1.00  0.00           H  
ATOM   3445  HE  ARG   223      57.921 103.075 101.221  1.00  0.00           H  
ATOM   3446 HH11 ARG   223      57.884 103.473 104.695  1.00  0.00           H  
ATOM   3447 HH12 ARG   223      56.452 104.411 104.728  1.00  0.00           H  
ATOM   3448 HH21 ARG   223      56.454 104.526 101.262  1.00  0.00           H  
ATOM   3449 HH22 ARG   223      55.789 105.178 102.822  1.00  0.00           H  
ATOM   3450  N   TYR   224      63.676 101.101 101.621  1.00  0.00           N  
ATOM   3451  CA  TYR   224      64.193 100.644 100.324  1.00  0.00           C  
ATOM   3452  C   TYR   224      63.175  99.679  99.672  1.00  0.00           C  
ATOM   3453  O   TYR   224      62.359  99.036 100.311  1.00  0.00           O  
ATOM   3454  CB  TYR   224      65.462  99.876 100.480  1.00  0.00           C  
ATOM   3455  CG  TYR   224      66.599 100.783 100.876  1.00  0.00           C  
ATOM   3456  CD1 TYR   224      66.774 101.097 102.206  1.00  0.00           C  
ATOM   3457  CD2 TYR   224      67.416 101.403  99.859  1.00  0.00           C  
ATOM   3458  CE1 TYR   224      67.772 101.988 102.558  1.00  0.00           C  
ATOM   3459  CE2 TYR   224      68.345 102.353 100.224  1.00  0.00           C  
ATOM   3460  CZ  TYR   224      68.572 102.605 101.624  1.00  0.00           C  
ATOM   3461  OH  TYR   224      69.655 103.356 102.024  1.00  0.00           O  
ATOM   3462  H   TYR   224      63.633 100.377 102.324  1.00  0.00           H  
ATOM   3463  HA  TYR   224      64.398 101.460  99.631  1.00  0.00           H  
ATOM   3464  HB2 TYR   224      65.277  99.148 101.270  1.00  0.00           H  
ATOM   3465  HB3 TYR   224      65.753  99.280  99.615  1.00  0.00           H  
ATOM   3466  HD1 TYR   224      66.170 100.597 102.948  1.00  0.00           H  
ATOM   3467  HD2 TYR   224      67.183 101.275  98.812  1.00  0.00           H  
ATOM   3468  HE1 TYR   224      68.156 102.163 103.552  1.00  0.00           H  
ATOM   3469  HE2 TYR   224      68.825 102.872  99.408  1.00  0.00           H  
ATOM   3470  HH  TYR   224      69.791 103.307 102.973  1.00  0.00           H  
ATOM   3471  N   ILE   225      63.218  99.658  98.311  1.00  0.00           N  
ATOM   3472  CA  ILE   225      62.219  99.023  97.378  1.00  0.00           C  
ATOM   3473  C   ILE   225      62.870  98.253  96.233  1.00  0.00           C  
ATOM   3474  O   ILE   225      63.644  98.879  95.452  1.00  0.00           O  
ATOM   3475  CB  ILE   225      61.208 100.106  96.764  1.00  0.00           C  
ATOM   3476  CG1 ILE   225      60.698 101.280  97.768  1.00  0.00           C  
ATOM   3477  CG2 ILE   225      59.933  99.420  96.239  1.00  0.00           C  
ATOM   3478  CD1 ILE   225      61.715 102.392  97.843  1.00  0.00           C  
ATOM   3479  H   ILE   225      63.890 100.308  97.929  1.00  0.00           H  
ATOM   3480  HA  ILE   225      61.619  98.310  97.944  1.00  0.00           H  
ATOM   3481  HB  ILE   225      61.802 100.581  95.982  1.00  0.00           H  
ATOM   3482 HG12 ILE   225      59.694 101.562  97.452  1.00  0.00           H  
ATOM   3483 HG13 ILE   225      60.639 100.905  98.790  1.00  0.00           H  
ATOM   3484 HG21 ILE   225      59.509 100.080  95.483  1.00  0.00           H  
ATOM   3485 HG22 ILE   225      60.023  98.483  95.689  1.00  0.00           H  
ATOM   3486 HG23 ILE   225      59.255  99.350  97.089  1.00  0.00           H  
ATOM   3487 HD11 ILE   225      62.604 102.059  98.379  1.00  0.00           H  
ATOM   3488 HD12 ILE   225      61.986 102.841  96.888  1.00  0.00           H  
ATOM   3489 HD13 ILE   225      61.284 103.227  98.396  1.00  0.00           H  
ATOM   3490  N   HIE   226      62.531  96.938  96.054  1.00  0.00           N  
ATOM   3491  CA  HIE   226      62.889  96.149  94.850  1.00  0.00           C  
ATOM   3492  C   HIE   226      62.049  96.674  93.646  1.00  0.00           C  
ATOM   3493  O   HIE   226      60.830  96.861  93.836  1.00  0.00           O  
ATOM   3494  CB  HIE   226      62.596  94.695  95.099  1.00  0.00           C  
ATOM   3495  CG  HIE   226      62.917  93.719  94.074  1.00  0.00           C  
ATOM   3496  CD2 HIE   226      64.014  93.908  93.213  1.00  0.00           C  
ATOM   3497  ND1 HIE   226      62.598  92.382  93.989  1.00  0.00           N  
ATOM   3498  CE1 HIE   226      63.426  91.761  93.196  1.00  0.00           C  
ATOM   3499  NE2 HIE   226      64.253  92.658  92.641  1.00  0.00           N  
ATOM   3500  H   HIE   226      61.910  96.480  96.705  1.00  0.00           H  
ATOM   3501  HA  HIE   226      63.955  96.244  94.640  1.00  0.00           H  
ATOM   3502  HB2 HIE   226      63.135  94.381  95.992  1.00  0.00           H  
ATOM   3503  HB3 HIE   226      61.533  94.573  95.307  1.00  0.00           H  
ATOM   3504  HD2 HIE   226      64.660  94.763  93.083  1.00  0.00           H  
ATOM   3505  HE1 HIE   226      63.520  90.690  93.092  1.00  0.00           H  
ATOM   3506  HE2 HIE   226      65.099  92.452  92.130  1.00  0.00           H  
ATOM   3507  N   ILE   227      62.635  97.001  92.493  1.00  0.00           N  
ATOM   3508  CA  ILE   227      61.938  97.567  91.323  1.00  0.00           C  
ATOM   3509  C   ILE   227      61.914  96.506  90.234  1.00  0.00           C  
ATOM   3510  O   ILE   227      60.837  96.361  89.655  1.00  0.00           O  
ATOM   3511  CB  ILE   227      62.697  98.835  90.846  1.00  0.00           C  
ATOM   3512  CG1 ILE   227      62.667  99.913  91.916  1.00  0.00           C  
ATOM   3513  CG2 ILE   227      61.992  99.512  89.591  1.00  0.00           C  
ATOM   3514  CD1 ILE   227      61.300 100.599  92.251  1.00  0.00           C  
ATOM   3515  H   ILE   227      63.625  96.801  92.504  1.00  0.00           H  
ATOM   3516  HA  ILE   227      60.896  97.792  91.552  1.00  0.00           H  
ATOM   3517  HB  ILE   227      63.712  98.536  90.587  1.00  0.00           H  
ATOM   3518 HG12 ILE   227      63.072  99.490  92.835  1.00  0.00           H  
ATOM   3519 HG13 ILE   227      63.399 100.579  91.459  1.00  0.00           H  
ATOM   3520 HG21 ILE   227      62.566 100.318  89.134  1.00  0.00           H  
ATOM   3521 HG22 ILE   227      61.927  98.742  88.823  1.00  0.00           H  
ATOM   3522 HG23 ILE   227      60.975  99.889  89.703  1.00  0.00           H  
ATOM   3523 HD11 ILE   227      61.123 100.567  93.326  1.00  0.00           H  
ATOM   3524 HD12 ILE   227      61.004 101.604  91.951  1.00  0.00           H  
ATOM   3525 HD13 ILE   227      60.463 100.025  91.855  1.00  0.00           H  
ATOM   3526  N   LEU   228      63.004  95.783  90.015  1.00  0.00           N  
ATOM   3527  CA  LEU   228      63.054  94.695  88.996  1.00  0.00           C  
ATOM   3528  C   LEU   228      64.077  93.584  89.266  1.00  0.00           C  
ATOM   3529  O   LEU   228      65.062  93.822  89.930  1.00  0.00           O  
ATOM   3530  CB  LEU   228      63.449  95.398  87.642  1.00  0.00           C  
ATOM   3531  CG  LEU   228      62.445  96.295  87.030  1.00  0.00           C  
ATOM   3532  CD1 LEU   228      63.085  96.989  85.773  1.00  0.00           C  
ATOM   3533  CD2 LEU   228      61.183  95.596  86.587  1.00  0.00           C  
ATOM   3534  H   LEU   228      63.805  96.033  90.577  1.00  0.00           H  
ATOM   3535  HA  LEU   228      62.078  94.209  89.017  1.00  0.00           H  
ATOM   3536  HB2 LEU   228      64.337  95.939  87.967  1.00  0.00           H  
ATOM   3537  HB3 LEU   228      63.729  94.609  86.944  1.00  0.00           H  
ATOM   3538  HG  LEU   228      62.199  97.156  87.652  1.00  0.00           H  
ATOM   3539 HD11 LEU   228      63.651  96.285  85.163  1.00  0.00           H  
ATOM   3540 HD12 LEU   228      62.259  97.438  85.222  1.00  0.00           H  
ATOM   3541 HD13 LEU   228      63.769  97.725  86.196  1.00  0.00           H  
ATOM   3542 HD21 LEU   228      60.611  95.206  87.429  1.00  0.00           H  
ATOM   3543 HD22 LEU   228      60.544  96.341  86.113  1.00  0.00           H  
ATOM   3544 HD23 LEU   228      61.399  94.828  85.845  1.00  0.00           H  
ATOM   3545  N   GLY   229      63.868  92.447  88.634  1.00  0.00           N  
ATOM   3546  CA  GLY   229      64.713  91.187  88.709  1.00  0.00           C  
ATOM   3547  C   GLY   229      64.018  90.006  89.313  1.00  0.00           C  
ATOM   3548  O   GLY   229      62.951  90.123  89.768  1.00  0.00           O  
ATOM   3549  H   GLY   229      62.957  92.384  88.203  1.00  0.00           H  
ATOM   3550  HA2 GLY   229      64.874  90.928  87.663  1.00  0.00           H  
ATOM   3551  HA3 GLY   229      65.678  91.460  89.135  1.00  0.00           H  
ATOM   3552  N   ARG   230      64.616  88.855  89.048  1.00  0.00           N  
ATOM   3553  CA  ARG   230      64.007  87.515  89.427  1.00  0.00           C  
ATOM   3554  C   ARG   230      62.491  87.360  89.285  1.00  0.00           C  
ATOM   3555  O   ARG   230      61.718  87.637  90.258  1.00  0.00           O  
ATOM   3556  CB  ARG   230      64.444  87.235  90.834  1.00  0.00           C  
ATOM   3557  CG  ARG   230      65.909  86.724  91.022  1.00  0.00           C  
ATOM   3558  CD  ARG   230      66.252  86.479  92.549  1.00  0.00           C  
ATOM   3559  NE  ARG   230      67.640  86.072  92.728  1.00  0.00           N  
ATOM   3560  CZ  ARG   230      68.473  86.371  93.706  1.00  0.00           C  
ATOM   3561  NH1 ARG   230      67.991  86.862  94.788  1.00  0.00           N1+
ATOM   3562  NH2 ARG   230      69.773  86.160  93.677  1.00  0.00           N  
ATOM   3563  H   ARG   230      65.409  88.819  88.424  1.00  0.00           H  
ATOM   3564  HA  ARG   230      64.496  86.751  88.823  1.00  0.00           H  
ATOM   3565  HB2 ARG   230      64.338  88.157  91.406  1.00  0.00           H  
ATOM   3566  HB3 ARG   230      63.714  86.546  91.260  1.00  0.00           H  
ATOM   3567  HG2 ARG   230      66.016  85.792  90.467  1.00  0.00           H  
ATOM   3568  HG3 ARG   230      66.606  87.420  90.555  1.00  0.00           H  
ATOM   3569  HD2 ARG   230      66.045  87.424  93.051  1.00  0.00           H  
ATOM   3570  HD3 ARG   230      65.523  85.731  92.860  1.00  0.00           H  
ATOM   3571  HE  ARG   230      67.992  85.502  91.973  1.00  0.00           H  
ATOM   3572 HH11 ARG   230      66.982  86.900  94.822  1.00  0.00           H  
ATOM   3573 HH12 ARG   230      68.589  87.272  95.492  1.00  0.00           H  
ATOM   3574 HH21 ARG   230      70.235  85.853  92.833  1.00  0.00           H  
ATOM   3575 HH22 ARG   230      70.333  86.742  94.285  1.00  0.00           H  
ATOM   3576  N   ARG   231      62.038  87.156  88.059  1.00  0.00           N  
ATOM   3577  CA  ARG   231      60.532  87.162  87.758  1.00  0.00           C  
ATOM   3578  C   ARG   231      59.715  88.471  88.007  1.00  0.00           C  
ATOM   3579  O   ARG   231      58.615  88.581  87.416  1.00  0.00           O  
ATOM   3580  CB  ARG   231      59.834  85.963  88.501  1.00  0.00           C  
ATOM   3581  CG  ARG   231      60.419  84.646  88.258  1.00  0.00           C  
ATOM   3582  CD  ARG   231      59.610  83.567  89.158  1.00  0.00           C  
ATOM   3583  NE  ARG   231      59.452  82.294  88.432  1.00  0.00           N  
ATOM   3584  CZ  ARG   231      58.827  81.199  88.830  1.00  0.00           C  
ATOM   3585  NH1 ARG   231      58.605  80.974  90.081  1.00  0.00           N1+
ATOM   3586  NH2 ARG   231      58.465  80.288  87.960  1.00  0.00           N  
ATOM   3587  H   ARG   231      62.708  86.812  87.386  1.00  0.00           H  
ATOM   3588  HA  ARG   231      60.382  87.060  86.684  1.00  0.00           H  
ATOM   3589  HB2 ARG   231      59.880  86.201  89.564  1.00  0.00           H  
ATOM   3590  HB3 ARG   231      58.814  85.936  88.119  1.00  0.00           H  
ATOM   3591  HG2 ARG   231      60.364  84.356  87.209  1.00  0.00           H  
ATOM   3592  HG3 ARG   231      61.462  84.553  88.562  1.00  0.00           H  
ATOM   3593  HD2 ARG   231      60.190  83.273  90.033  1.00  0.00           H  
ATOM   3594  HD3 ARG   231      58.664  84.046  89.412  1.00  0.00           H  
ATOM   3595  HE  ARG   231      59.658  82.330  87.444  1.00  0.00           H  
ATOM   3596 HH11 ARG   231      58.937  81.552  90.840  1.00  0.00           H  
ATOM   3597 HH12 ARG   231      58.020  80.163  90.223  1.00  0.00           H  
ATOM   3598 HH21 ARG   231      58.784  80.217  87.004  1.00  0.00           H  
ATOM   3599 HH22 ARG   231      57.986  79.531  88.427  1.00  0.00           H  
ATOM   3600  N   LYS   232      60.265  89.489  88.751  1.00  0.00           N  
ATOM   3601  CA  LYS   232      59.762  90.923  88.692  1.00  0.00           C  
ATOM   3602  C   LYS   232      60.095  91.555  87.346  1.00  0.00           C  
ATOM   3603  O   LYS   232      61.133  92.178  87.104  1.00  0.00           O  
ATOM   3604  CB  LYS   232      60.346  91.724  89.922  1.00  0.00           C  
ATOM   3605  CG  LYS   232      59.562  92.987  90.408  1.00  0.00           C  
ATOM   3606  CD  LYS   232      60.188  93.597  91.683  1.00  0.00           C  
ATOM   3607  CE  LYS   232      59.219  94.500  92.335  1.00  0.00           C  
ATOM   3608  NZ  LYS   232      58.831  95.612  91.486  1.00  0.00           N1+
ATOM   3609  H   LYS   232      61.092  89.189  89.247  1.00  0.00           H  
ATOM   3610  HA  LYS   232      58.684  90.910  88.849  1.00  0.00           H  
ATOM   3611  HB2 LYS   232      60.429  91.019  90.749  1.00  0.00           H  
ATOM   3612  HB3 LYS   232      61.345  92.022  89.605  1.00  0.00           H  
ATOM   3613  HG2 LYS   232      59.464  93.671  89.566  1.00  0.00           H  
ATOM   3614  HG3 LYS   232      58.565  92.561  90.521  1.00  0.00           H  
ATOM   3615  HD2 LYS   232      60.375  92.779  92.378  1.00  0.00           H  
ATOM   3616  HD3 LYS   232      61.199  93.994  91.595  1.00  0.00           H  
ATOM   3617  HE2 LYS   232      58.386  93.935  92.754  1.00  0.00           H  
ATOM   3618  HE3 LYS   232      59.620  94.897  93.267  1.00  0.00           H  
ATOM   3619  HZ1 LYS   232      58.072  95.468  90.835  1.00  0.00           H  
ATOM   3620  HZ2 LYS   232      58.434  96.321  92.085  1.00  0.00           H  
ATOM   3621  HZ3 LYS   232      59.611  96.042  91.008  1.00  0.00           H  
ATOM   3622  N   LEU   233      59.142  91.322  86.368  1.00  0.00           N  
ATOM   3623  CA  LEU   233      59.470  91.619  84.996  1.00  0.00           C  
ATOM   3624  C   LEU   233      59.288  93.106  84.438  1.00  0.00           C  
ATOM   3625  O   LEU   233      59.831  93.454  83.413  1.00  0.00           O  
ATOM   3626  CB  LEU   233      58.843  90.619  83.991  1.00  0.00           C  
ATOM   3627  CG  LEU   233      59.253  89.153  84.058  1.00  0.00           C  
ATOM   3628  CD1 LEU   233      58.318  88.182  83.262  1.00  0.00           C  
ATOM   3629  CD2 LEU   233      60.737  89.054  83.660  1.00  0.00           C  
ATOM   3630  H   LEU   233      58.293  90.796  86.519  1.00  0.00           H  
ATOM   3631  HA  LEU   233      60.516  91.378  84.805  1.00  0.00           H  
ATOM   3632  HB2 LEU   233      57.789  90.698  84.258  1.00  0.00           H  
ATOM   3633  HB3 LEU   233      58.992  90.880  82.943  1.00  0.00           H  
ATOM   3634  HG  LEU   233      59.113  88.829  85.090  1.00  0.00           H  
ATOM   3635 HD11 LEU   233      58.147  88.604  82.272  1.00  0.00           H  
ATOM   3636 HD12 LEU   233      58.778  87.194  83.250  1.00  0.00           H  
ATOM   3637 HD13 LEU   233      57.359  88.232  83.778  1.00  0.00           H  
ATOM   3638 HD21 LEU   233      60.768  89.260  82.590  1.00  0.00           H  
ATOM   3639 HD22 LEU   233      61.336  89.699  84.303  1.00  0.00           H  
ATOM   3640 HD23 LEU   233      60.970  88.011  83.873  1.00  0.00           H  
ATOM   3641  N   TYR   234      58.414  93.879  85.199  1.00  0.00           N  
ATOM   3642  CA  TYR   234      58.165  95.239  84.811  1.00  0.00           C  
ATOM   3643  C   TYR   234      57.783  96.098  86.069  1.00  0.00           C  
ATOM   3644  O   TYR   234      57.503  95.479  87.191  1.00  0.00           O  
ATOM   3645  CB  TYR   234      56.983  95.304  83.821  1.00  0.00           C  
ATOM   3646  CG  TYR   234      55.911  94.263  84.177  1.00  0.00           C  
ATOM   3647  CD1 TYR   234      55.777  93.047  83.514  1.00  0.00           C  
ATOM   3648  CD2 TYR   234      55.092  94.468  85.257  1.00  0.00           C  
ATOM   3649  CE1 TYR   234      54.739  92.139  83.826  1.00  0.00           C  
ATOM   3650  CE2 TYR   234      54.094  93.518  85.637  1.00  0.00           C  
ATOM   3651  CZ  TYR   234      53.868  92.371  84.845  1.00  0.00           C  
ATOM   3652  OH  TYR   234      52.917  91.433  85.032  1.00  0.00           O  
ATOM   3653  H   TYR   234      58.090  93.477  86.067  1.00  0.00           H  
ATOM   3654  HA  TYR   234      58.996  95.702  84.278  1.00  0.00           H  
ATOM   3655  HB2 TYR   234      56.518  96.290  83.848  1.00  0.00           H  
ATOM   3656  HB3 TYR   234      57.300  95.243  82.780  1.00  0.00           H  
ATOM   3657  HD1 TYR   234      56.379  92.885  82.632  1.00  0.00           H  
ATOM   3658  HD2 TYR   234      55.231  95.385  85.811  1.00  0.00           H  
ATOM   3659  HE1 TYR   234      54.599  91.282  83.184  1.00  0.00           H  
ATOM   3660  HE2 TYR   234      53.359  93.801  86.376  1.00  0.00           H  
ATOM   3661  HH  TYR   234      53.279  90.562  84.855  1.00  0.00           H  
ATOM   3662  N   HIE   235      57.791  97.420  85.969  1.00  0.00           N  
ATOM   3663  CA  HIE   235      57.405  98.350  86.991  1.00  0.00           C  
ATOM   3664  C   HIE   235      56.731  99.633  86.548  1.00  0.00           C  
ATOM   3665  O   HIE   235      57.253 100.334  85.679  1.00  0.00           O  
ATOM   3666  CB  HIE   235      58.686  98.688  87.777  1.00  0.00           C  
ATOM   3667  CG  HIE   235      58.564  99.916  88.719  1.00  0.00           C  
ATOM   3668  CD2 HIE   235      59.018 101.156  88.375  1.00  0.00           C  
ATOM   3669  ND1 HIE   235      57.986  99.922  89.983  1.00  0.00           N  
ATOM   3670  CE1 HIE   235      58.159 101.236  90.394  1.00  0.00           C  
ATOM   3671  NE2 HIE   235      58.758 101.919  89.448  1.00  0.00           N  
ATOM   3672  H   HIE   235      58.150  97.800  85.105  1.00  0.00           H  
ATOM   3673  HA  HIE   235      56.782  97.824  87.714  1.00  0.00           H  
ATOM   3674  HB2 HIE   235      58.880  97.752  88.302  1.00  0.00           H  
ATOM   3675  HB3 HIE   235      59.471  98.865  87.043  1.00  0.00           H  
ATOM   3676  HD2 HIE   235      59.319 101.460  87.384  1.00  0.00           H  
ATOM   3677  HE1 HIE   235      57.797 101.738  91.279  1.00  0.00           H  
ATOM   3678  HE2 HIE   235      58.782 102.929  89.430  1.00  0.00           H  
ATOM   3679  N   VAL   236      55.597  99.998  87.167  1.00  0.00           N  
ATOM   3680  CA  VAL   236      54.894 101.298  86.910  1.00  0.00           C  
ATOM   3681  C   VAL   236      55.685 102.467  87.466  1.00  0.00           C  
ATOM   3682  O   VAL   236      55.879 102.494  88.663  1.00  0.00           O  
ATOM   3683  CB  VAL   236      53.435 101.334  87.261  1.00  0.00           C  
ATOM   3684  CG1 VAL   236      52.800 102.722  87.068  1.00  0.00           C  
ATOM   3685  CG2 VAL   236      52.599 100.331  86.519  1.00  0.00           C  
ATOM   3686  H   VAL   236      55.261  99.444  87.942  1.00  0.00           H  
ATOM   3687  HA  VAL   236      54.859 101.441  85.830  1.00  0.00           H  
ATOM   3688  HB  VAL   236      53.392 101.036  88.309  1.00  0.00           H  
ATOM   3689 HG11 VAL   236      51.784 102.534  87.417  1.00  0.00           H  
ATOM   3690 HG12 VAL   236      53.342 103.377  87.750  1.00  0.00           H  
ATOM   3691 HG13 VAL   236      52.850 103.097  86.046  1.00  0.00           H  
ATOM   3692 HG21 VAL   236      53.164  99.416  86.701  1.00  0.00           H  
ATOM   3693 HG22 VAL   236      51.582 100.222  86.896  1.00  0.00           H  
ATOM   3694 HG23 VAL   236      52.778 100.589  85.476  1.00  0.00           H  
ATOM   3695  N   VAL   237      56.137 103.364  86.633  1.00  0.00           N  
ATOM   3696  CA  VAL   237      56.679 104.575  87.081  1.00  0.00           C  
ATOM   3697  C   VAL   237      55.598 105.551  87.349  1.00  0.00           C  
ATOM   3698  O   VAL   237      54.688 105.690  86.504  1.00  0.00           O  
ATOM   3699  CB  VAL   237      57.819 104.930  86.117  1.00  0.00           C  
ATOM   3700  CG1 VAL   237      58.015 106.511  85.903  1.00  0.00           C  
ATOM   3701  CG2 VAL   237      59.195 104.343  86.493  1.00  0.00           C  
ATOM   3702  H   VAL   237      55.759 103.272  85.700  1.00  0.00           H  
ATOM   3703  HA  VAL   237      57.200 104.359  88.015  1.00  0.00           H  
ATOM   3704  HB  VAL   237      57.671 104.488  85.131  1.00  0.00           H  
ATOM   3705 HG11 VAL   237      58.916 106.534  85.289  1.00  0.00           H  
ATOM   3706 HG12 VAL   237      57.143 106.879  85.363  1.00  0.00           H  
ATOM   3707 HG13 VAL   237      58.243 106.956  86.871  1.00  0.00           H  
ATOM   3708 HG21 VAL   237      59.422 104.483  87.549  1.00  0.00           H  
ATOM   3709 HG22 VAL   237      59.291 103.267  86.350  1.00  0.00           H  
ATOM   3710 HG23 VAL   237      59.989 104.673  85.822  1.00  0.00           H  
ATOM   3711  N   LYS   238      55.592 106.263  88.497  1.00  0.00           N  
ATOM   3712  CA  LYS   238      54.739 107.394  88.833  1.00  0.00           C  
ATOM   3713  C   LYS   238      55.404 108.650  88.293  1.00  0.00           C  
ATOM   3714  O   LYS   238      56.571 108.936  88.681  1.00  0.00           O  
ATOM   3715  CB  LYS   238      54.412 107.392  90.311  1.00  0.00           C  
ATOM   3716  CG  LYS   238      53.308 106.397  90.657  1.00  0.00           C  
ATOM   3717  CD  LYS   238      52.692 106.730  92.082  1.00  0.00           C  
ATOM   3718  CE  LYS   238      53.443 107.705  92.988  1.00  0.00           C  
ATOM   3719  NZ  LYS   238      52.640 107.925  94.161  1.00  0.00           N1+
ATOM   3720  H   LYS   238      56.423 106.247  89.071  1.00  0.00           H  
ATOM   3721  HA  LYS   238      53.778 107.282  88.332  1.00  0.00           H  
ATOM   3722  HB2 LYS   238      55.247 107.308  91.007  1.00  0.00           H  
ATOM   3723  HB3 LYS   238      54.161 108.427  90.545  1.00  0.00           H  
ATOM   3724  HG2 LYS   238      52.519 106.444  89.906  1.00  0.00           H  
ATOM   3725  HG3 LYS   238      53.806 105.428  90.667  1.00  0.00           H  
ATOM   3726  HD2 LYS   238      51.639 107.003  92.016  1.00  0.00           H  
ATOM   3727  HD3 LYS   238      52.587 105.759  92.565  1.00  0.00           H  
ATOM   3728  HE2 LYS   238      54.446 107.338  93.205  1.00  0.00           H  
ATOM   3729  HE3 LYS   238      53.537 108.669  92.488  1.00  0.00           H  
ATOM   3730  HZ1 LYS   238      53.225 108.244  94.920  1.00  0.00           H  
ATOM   3731  HZ2 LYS   238      51.886 108.591  94.071  1.00  0.00           H  
ATOM   3732  HZ3 LYS   238      52.391 107.012  94.514  1.00  0.00           H  
ATOM   3733  N   TYR   239      54.773 109.295  87.273  1.00  0.00           N  
ATOM   3734  CA  TYR   239      55.244 110.495  86.635  1.00  0.00           C  
ATOM   3735  C   TYR   239      55.384 111.559  87.752  1.00  0.00           C  
ATOM   3736  O   TYR   239      54.584 111.666  88.693  1.00  0.00           O  
ATOM   3737  CB  TYR   239      54.244 111.023  85.633  1.00  0.00           C  
ATOM   3738  CG  TYR   239      54.533 112.342  85.010  1.00  0.00           C  
ATOM   3739  CD1 TYR   239      55.469 112.459  83.915  1.00  0.00           C  
ATOM   3740  CD2 TYR   239      53.960 113.503  85.595  1.00  0.00           C  
ATOM   3741  CE1 TYR   239      55.830 113.788  83.495  1.00  0.00           C  
ATOM   3742  CE2 TYR   239      54.250 114.753  85.080  1.00  0.00           C  
ATOM   3743  CZ  TYR   239      55.116 114.912  84.060  1.00  0.00           C  
ATOM   3744  OH  TYR   239      55.379 116.133  83.522  1.00  0.00           O  
ATOM   3745  H   TYR   239      54.019 108.856  86.766  1.00  0.00           H  
ATOM   3746  HA  TYR   239      56.217 110.353  86.164  1.00  0.00           H  
ATOM   3747  HB2 TYR   239      54.125 110.274  84.850  1.00  0.00           H  
ATOM   3748  HB3 TYR   239      53.327 111.235  86.183  1.00  0.00           H  
ATOM   3749  HD1 TYR   239      55.974 111.573  83.558  1.00  0.00           H  
ATOM   3750  HD2 TYR   239      53.236 113.389  86.388  1.00  0.00           H  
ATOM   3751  HE1 TYR   239      56.466 113.917  82.631  1.00  0.00           H  
ATOM   3752  HE2 TYR   239      53.841 115.622  85.575  1.00  0.00           H  
ATOM   3753  HH  TYR   239      54.891 116.808  84.000  1.00  0.00           H  
ATOM   3754  N   THR   240      56.331 112.552  87.677  1.00  0.00           N  
ATOM   3755  CA  THR   240      56.415 113.773  88.569  1.00  0.00           C  
ATOM   3756  C   THR   240      56.469 114.933  87.693  1.00  0.00           C  
ATOM   3757  O   THR   240      57.050 114.873  86.638  1.00  0.00           O  
ATOM   3758  CB  THR   240      57.739 113.723  89.386  1.00  0.00           C  
ATOM   3759  CG2 THR   240      57.939 114.883  90.327  1.00  0.00           C  
ATOM   3760  OG1 THR   240      57.750 112.534  90.151  1.00  0.00           O  
ATOM   3761  H   THR   240      57.068 112.418  86.999  1.00  0.00           H  
ATOM   3762  HA  THR   240      55.539 113.825  89.215  1.00  0.00           H  
ATOM   3763  HB  THR   240      58.565 113.671  88.677  1.00  0.00           H  
ATOM   3764  HG1 THR   240      57.435 111.826  89.585  1.00  0.00           H  
ATOM   3765 HG21 THR   240      58.779 114.691  90.995  1.00  0.00           H  
ATOM   3766 HG22 THR   240      58.253 115.834  89.897  1.00  0.00           H  
ATOM   3767 HG23 THR   240      57.064 115.014  90.963  1.00  0.00           H  
ATOM   3768  N   GLY   241      55.801 116.052  87.991  1.00  0.00           N  
ATOM   3769  CA  GLY   241      55.724 117.210  87.040  1.00  0.00           C  
ATOM   3770  C   GLY   241      56.874 118.169  87.127  1.00  0.00           C  
ATOM   3771  O   GLY   241      57.631 118.228  88.064  1.00  0.00           O  
ATOM   3772  H   GLY   241      55.109 116.097  88.726  1.00  0.00           H  
ATOM   3773  HA2 GLY   241      55.841 116.782  86.045  1.00  0.00           H  
ATOM   3774  HA3 GLY   241      54.850 117.857  86.959  1.00  0.00           H  
ATOM   3775  N   GLY   242      57.143 118.827  85.987  1.00  0.00           N  
ATOM   3776  CA  GLY   242      58.248 119.755  85.736  1.00  0.00           C  
ATOM   3777  C   GLY   242      59.604 119.133  85.515  1.00  0.00           C  
ATOM   3778  O   GLY   242      59.688 118.044  84.901  1.00  0.00           O  
ATOM   3779  H   GLY   242      56.534 118.685  85.194  1.00  0.00           H  
ATOM   3780  HA2 GLY   242      58.033 120.498  84.968  1.00  0.00           H  
ATOM   3781  HA3 GLY   242      58.311 120.423  86.595  1.00  0.00           H  
ATOM   3782  N   SER   243      60.708 119.824  85.918  1.00  0.00           N  
ATOM   3783  CA  SER   243      62.035 119.183  85.704  1.00  0.00           C  
ATOM   3784  C   SER   243      62.145 118.138  86.878  1.00  0.00           C  
ATOM   3785  O   SER   243      62.189 118.454  88.095  1.00  0.00           O  
ATOM   3786  CB  SER   243      63.236 120.177  85.804  1.00  0.00           C  
ATOM   3787  OG  SER   243      62.984 121.274  84.983  1.00  0.00           O  
ATOM   3788  H   SER   243      60.600 120.696  86.416  1.00  0.00           H  
ATOM   3789  HA  SER   243      62.050 118.702  84.726  1.00  0.00           H  
ATOM   3790  HB2 SER   243      63.384 120.618  86.790  1.00  0.00           H  
ATOM   3791  HB3 SER   243      64.120 119.587  85.562  1.00  0.00           H  
ATOM   3792  HG  SER   243      63.795 121.730  84.747  1.00  0.00           H  
ATOM   3793  N   ALA   244      62.108 116.885  86.466  1.00  0.00           N  
ATOM   3794  CA  ALA   244      62.028 115.799  87.467  1.00  0.00           C  
ATOM   3795  C   ALA   244      62.982 114.600  87.117  1.00  0.00           C  
ATOM   3796  O   ALA   244      63.267 114.378  85.882  1.00  0.00           O  
ATOM   3797  CB  ALA   244      60.557 115.354  87.603  1.00  0.00           C  
ATOM   3798  H   ALA   244      62.161 116.630  85.490  1.00  0.00           H  
ATOM   3799  HA  ALA   244      62.334 116.139  88.457  1.00  0.00           H  
ATOM   3800  HB1 ALA   244      60.393 114.824  86.664  1.00  0.00           H  
ATOM   3801  HB2 ALA   244      60.473 114.683  88.458  1.00  0.00           H  
ATOM   3802  HB3 ALA   244      59.850 116.177  87.699  1.00  0.00           H  
ATOM   3803  N   GLU   245      63.469 113.770  88.086  1.00  0.00           N  
ATOM   3804  CA  GLU   245      64.371 112.587  87.869  1.00  0.00           C  
ATOM   3805  C   GLU   245      64.184 111.577  88.895  1.00  0.00           C  
ATOM   3806  O   GLU   245      63.887 111.865  90.089  1.00  0.00           O  
ATOM   3807  CB  GLU   245      65.864 112.995  87.716  1.00  0.00           C  
ATOM   3808  CG  GLU   245      66.604 113.584  88.947  1.00  0.00           C  
ATOM   3809  CD  GLU   245      66.211 115.021  89.221  1.00  0.00           C  
ATOM   3810  OE1 GLU   245      65.393 115.254  90.190  1.00  0.00           O  
ATOM   3811  OE2 GLU   245      66.588 115.905  88.456  1.00  0.00           O1-
ATOM   3812  H   GLU   245      63.229 114.116  89.004  1.00  0.00           H  
ATOM   3813  HA  GLU   245      64.167 112.275  86.844  1.00  0.00           H  
ATOM   3814  HB2 GLU   245      66.444 112.191  87.262  1.00  0.00           H  
ATOM   3815  HB3 GLU   245      65.800 113.703  86.889  1.00  0.00           H  
ATOM   3816  HG2 GLU   245      66.363 112.966  89.812  1.00  0.00           H  
ATOM   3817  HG3 GLU   245      67.677 113.484  88.783  1.00  0.00           H  
ATOM   3818  N   LEU   246      64.306 110.310  88.461  1.00  0.00           N  
ATOM   3819  CA  LEU   246      64.323 109.153  89.296  1.00  0.00           C  
ATOM   3820  C   LEU   246      65.680 108.617  89.269  1.00  0.00           C  
ATOM   3821  O   LEU   246      66.197 108.298  88.222  1.00  0.00           O  
ATOM   3822  CB  LEU   246      63.308 108.207  88.683  1.00  0.00           C  
ATOM   3823  CG  LEU   246      61.797 108.614  88.554  1.00  0.00           C  
ATOM   3824  CD1 LEU   246      60.997 107.389  88.143  1.00  0.00           C  
ATOM   3825  CD2 LEU   246      61.250 109.036  89.934  1.00  0.00           C  
ATOM   3826  H   LEU   246      64.584 110.164  87.501  1.00  0.00           H  
ATOM   3827  HA  LEU   246      64.065 109.510  90.293  1.00  0.00           H  
ATOM   3828  HB2 LEU   246      63.631 107.872  87.698  1.00  0.00           H  
ATOM   3829  HB3 LEU   246      63.351 107.313  89.305  1.00  0.00           H  
ATOM   3830  HG  LEU   246      61.724 109.425  87.829  1.00  0.00           H  
ATOM   3831 HD11 LEU   246      61.024 106.658  88.951  1.00  0.00           H  
ATOM   3832 HD12 LEU   246      59.979 107.779  88.139  1.00  0.00           H  
ATOM   3833 HD13 LEU   246      61.411 106.924  87.249  1.00  0.00           H  
ATOM   3834 HD21 LEU   246      60.164 109.123  89.889  1.00  0.00           H  
ATOM   3835 HD22 LEU   246      61.508 108.168  90.540  1.00  0.00           H  
ATOM   3836 HD23 LEU   246      61.762 109.938  90.270  1.00  0.00           H  
ATOM   3837  N   LEU   247      66.307 108.506  90.505  1.00  0.00           N  
ATOM   3838  CA  LEU   247      67.634 107.842  90.565  1.00  0.00           C  
ATOM   3839  C   LEU   247      67.430 106.337  90.882  1.00  0.00           C  
ATOM   3840  O   LEU   247      66.827 106.016  91.888  1.00  0.00           O  
ATOM   3841  CB  LEU   247      68.523 108.472  91.622  1.00  0.00           C  
ATOM   3842  CG  LEU   247      69.842 107.765  91.950  1.00  0.00           C  
ATOM   3843  CD1 LEU   247      70.905 107.735  90.830  1.00  0.00           C  
ATOM   3844  CD2 LEU   247      70.474 108.441  93.253  1.00  0.00           C  
ATOM   3845  H   LEU   247      65.995 109.074  91.279  1.00  0.00           H  
ATOM   3846  HA  LEU   247      68.110 108.008  89.599  1.00  0.00           H  
ATOM   3847  HB2 LEU   247      68.728 109.460  91.211  1.00  0.00           H  
ATOM   3848  HB3 LEU   247      67.893 108.460  92.511  1.00  0.00           H  
ATOM   3849  HG  LEU   247      69.717 106.700  92.148  1.00  0.00           H  
ATOM   3850 HD11 LEU   247      71.915 107.596  91.216  1.00  0.00           H  
ATOM   3851 HD12 LEU   247      70.713 106.825  90.261  1.00  0.00           H  
ATOM   3852 HD13 LEU   247      70.884 108.622  90.197  1.00  0.00           H  
ATOM   3853 HD21 LEU   247      71.499 108.083  93.349  1.00  0.00           H  
ATOM   3854 HD22 LEU   247      70.464 109.522  93.109  1.00  0.00           H  
ATOM   3855 HD23 LEU   247      69.912 108.048  94.100  1.00  0.00           H  
ATOM   3856  N   PHE   248      67.856 105.397  90.011  1.00  0.00           N  
ATOM   3857  CA  PHE   248      67.932 103.937  90.223  1.00  0.00           C  
ATOM   3858  C   PHE   248      69.345 103.461  90.454  1.00  0.00           C  
ATOM   3859  O   PHE   248      70.314 104.115  90.098  1.00  0.00           O  
ATOM   3860  CB  PHE   248      67.447 103.067  88.992  1.00  0.00           C  
ATOM   3861  CG  PHE   248      66.016 103.234  88.651  1.00  0.00           C  
ATOM   3862  CD1 PHE   248      64.953 102.545  89.328  1.00  0.00           C  
ATOM   3863  CD2 PHE   248      65.706 104.371  87.941  1.00  0.00           C  
ATOM   3864  CE1 PHE   248      63.654 103.040  89.369  1.00  0.00           C  
ATOM   3865  CE2 PHE   248      64.322 104.782  87.753  1.00  0.00           C  
ATOM   3866  CZ  PHE   248      63.332 104.157  88.520  1.00  0.00           C  
ATOM   3867  H   PHE   248      68.286 105.711  89.152  1.00  0.00           H  
ATOM   3868  HA  PHE   248      67.291 103.852  91.101  1.00  0.00           H  
ATOM   3869  HB2 PHE   248      68.033 103.274  88.097  1.00  0.00           H  
ATOM   3870  HB3 PHE   248      67.693 102.014  89.131  1.00  0.00           H  
ATOM   3871  HD1 PHE   248      65.216 101.777  90.040  1.00  0.00           H  
ATOM   3872  HD2 PHE   248      66.369 105.094  87.489  1.00  0.00           H  
ATOM   3873  HE1 PHE   248      62.919 102.593  90.022  1.00  0.00           H  
ATOM   3874  HE2 PHE   248      63.996 105.688  87.264  1.00  0.00           H  
ATOM   3875  HZ  PHE   248      62.300 104.474  88.510  1.00  0.00           H  
ATOM   3876  N   PHE   249      69.447 102.285  91.117  1.00  0.00           N  
ATOM   3877  CA  PHE   249      70.658 101.619  91.484  1.00  0.00           C  
ATOM   3878  C   PHE   249      70.706 100.197  90.949  1.00  0.00           C  
ATOM   3879  O   PHE   249      69.716  99.512  91.201  1.00  0.00           O  
ATOM   3880  CB  PHE   249      70.881 101.561  93.032  1.00  0.00           C  
ATOM   3881  CG  PHE   249      70.768 102.855  93.799  1.00  0.00           C  
ATOM   3882  CD1 PHE   249      69.506 103.340  94.243  1.00  0.00           C  
ATOM   3883  CD2 PHE   249      71.983 103.586  94.117  1.00  0.00           C  
ATOM   3884  CE1 PHE   249      69.499 104.467  95.134  1.00  0.00           C  
ATOM   3885  CE2 PHE   249      71.854 104.722  94.916  1.00  0.00           C  
ATOM   3886  CZ  PHE   249      70.658 105.188  95.343  1.00  0.00           C  
ATOM   3887  H   PHE   249      68.571 101.914  91.456  1.00  0.00           H  
ATOM   3888  HA  PHE   249      71.552 102.091  91.076  1.00  0.00           H  
ATOM   3889  HB2 PHE   249      70.082 100.971  93.482  1.00  0.00           H  
ATOM   3890  HB3 PHE   249      71.831 101.085  93.278  1.00  0.00           H  
ATOM   3891  HD1 PHE   249      68.623 102.762  94.013  1.00  0.00           H  
ATOM   3892  HD2 PHE   249      72.904 103.249  93.665  1.00  0.00           H  
ATOM   3893  HE1 PHE   249      68.532 104.685  95.564  1.00  0.00           H  
ATOM   3894  HE2 PHE   249      72.746 105.286  95.147  1.00  0.00           H  
ATOM   3895  HZ  PHE   249      70.665 106.113  95.900  1.00  0.00           H  
ATOM   3896  N   VAL   250      71.737  99.726  90.318  1.00  0.00           N  
ATOM   3897  CA  VAL   250      71.744  98.289  89.998  1.00  0.00           C  
ATOM   3898  C   VAL   250      72.799  97.351  90.634  1.00  0.00           C  
ATOM   3899  O   VAL   250      73.925  97.741  90.900  1.00  0.00           O  
ATOM   3900  CB  VAL   250      71.875  98.253  88.502  1.00  0.00           C  
ATOM   3901  CG1 VAL   250      71.888  96.897  87.813  1.00  0.00           C  
ATOM   3902  CG2 VAL   250      70.624  98.983  87.863  1.00  0.00           C  
ATOM   3903  H   VAL   250      72.468 100.333  89.974  1.00  0.00           H  
ATOM   3904  HA  VAL   250      70.743  97.868  90.086  1.00  0.00           H  
ATOM   3905  HB  VAL   250      72.794  98.781  88.245  1.00  0.00           H  
ATOM   3906 HG11 VAL   250      71.886  97.034  86.731  1.00  0.00           H  
ATOM   3907 HG12 VAL   250      72.768  96.369  88.180  1.00  0.00           H  
ATOM   3908 HG13 VAL   250      71.002  96.289  87.997  1.00  0.00           H  
ATOM   3909 HG21 VAL   250      70.187  98.505  86.986  1.00  0.00           H  
ATOM   3910 HG22 VAL   250      69.752  99.142  88.497  1.00  0.00           H  
ATOM   3911 HG23 VAL   250      70.940 100.001  87.635  1.00  0.00           H  
ATOM   3912  N   GLU   251      72.385  96.118  90.914  1.00  0.00           N  
ATOM   3913  CA  GLU   251      73.273  94.989  91.416  1.00  0.00           C  
ATOM   3914  C   GLU   251      73.415  93.834  90.348  1.00  0.00           C  
ATOM   3915  O   GLU   251      72.409  93.362  89.780  1.00  0.00           O  
ATOM   3916  CB  GLU   251      72.419  94.503  92.573  1.00  0.00           C  
ATOM   3917  CG  GLU   251      72.951  93.443  93.438  1.00  0.00           C  
ATOM   3918  CD  GLU   251      71.963  92.950  94.521  1.00  0.00           C  
ATOM   3919  OE1 GLU   251      72.309  92.848  95.706  1.00  0.00           O  
ATOM   3920  OE2 GLU   251      70.745  92.744  94.194  1.00  0.00           O1-
ATOM   3921  H   GLU   251      71.402  95.944  90.760  1.00  0.00           H  
ATOM   3922  HA  GLU   251      74.222  95.383  91.777  1.00  0.00           H  
ATOM   3923  HB2 GLU   251      72.228  95.306  93.284  1.00  0.00           H  
ATOM   3924  HB3 GLU   251      71.442  94.176  92.219  1.00  0.00           H  
ATOM   3925  HG2 GLU   251      73.185  92.550  92.857  1.00  0.00           H  
ATOM   3926  HG3 GLU   251      73.830  93.797  93.976  1.00  0.00           H  
ATOM   3927  N   GLY   252      74.632  93.334  90.216  1.00  0.00           N  
ATOM   3928  CA  GLY   252      74.980  92.137  89.408  1.00  0.00           C  
ATOM   3929  C   GLY   252      74.687  90.881  90.226  1.00  0.00           C  
ATOM   3930  O   GLY   252      75.299  90.695  91.287  1.00  0.00           O  
ATOM   3931  H   GLY   252      75.436  93.587  90.772  1.00  0.00           H  
ATOM   3932  HA2 GLY   252      74.303  92.070  88.557  1.00  0.00           H  
ATOM   3933  HA3 GLY   252      76.028  92.143  89.108  1.00  0.00           H  
ATOM   3934  N   LEU   253      73.957  89.918  89.624  1.00  0.00           N  
ATOM   3935  CA  LEU   253      73.612  88.630  90.323  1.00  0.00           C  
ATOM   3936  C   LEU   253      74.564  87.487  90.124  1.00  0.00           C  
ATOM   3937  O   LEU   253      74.823  86.828  91.171  1.00  0.00           O  
ATOM   3938  CB  LEU   253      72.197  88.269  90.104  1.00  0.00           C  
ATOM   3939  CG  LEU   253      71.127  89.357  90.366  1.00  0.00           C  
ATOM   3940  CD1 LEU   253      69.717  88.807  90.048  1.00  0.00           C  
ATOM   3941  CD2 LEU   253      71.174  89.800  91.829  1.00  0.00           C  
ATOM   3942  H   LEU   253      73.571  90.150  88.720  1.00  0.00           H  
ATOM   3943  HA  LEU   253      73.552  88.909  91.375  1.00  0.00           H  
ATOM   3944  HB2 LEU   253      71.851  87.813  89.176  1.00  0.00           H  
ATOM   3945  HB3 LEU   253      72.141  87.451  90.822  1.00  0.00           H  
ATOM   3946  HG  LEU   253      71.368  90.239  89.773  1.00  0.00           H  
ATOM   3947 HD11 LEU   253      69.550  88.771  88.971  1.00  0.00           H  
ATOM   3948 HD12 LEU   253      69.578  87.802  90.447  1.00  0.00           H  
ATOM   3949 HD13 LEU   253      69.000  89.497  90.492  1.00  0.00           H  
ATOM   3950 HD21 LEU   253      70.809  88.999  92.473  1.00  0.00           H  
ATOM   3951 HD22 LEU   253      72.180  90.101  92.122  1.00  0.00           H  
ATOM   3952 HD23 LEU   253      70.724  90.788  91.928  1.00  0.00           H  
ATOM   3953  N   CYS   254      75.083  87.179  88.966  1.00  0.00           N  
ATOM   3954  CA  CYS   254      75.948  86.078  88.595  1.00  0.00           C  
ATOM   3955  C   CYS   254      77.116  86.465  87.657  1.00  0.00           C  
ATOM   3956  O   CYS   254      77.023  87.361  86.785  1.00  0.00           O  
ATOM   3957  CB  CYS   254      75.011  84.961  88.023  1.00  0.00           C  
ATOM   3958  SG  CYS   254      73.999  85.503  86.680  1.00  0.00           S  
ATOM   3959  H   CYS   254      74.718  87.783  88.244  1.00  0.00           H  
ATOM   3960  HA  CYS   254      76.314  85.655  89.530  1.00  0.00           H  
ATOM   3961  HB2 CYS   254      75.529  84.063  87.685  1.00  0.00           H  
ATOM   3962  HB3 CYS   254      74.356  84.812  88.881  1.00  0.00           H  
ATOM   3963  HG  CYS   254      74.755  86.527  86.273  1.00  0.00           H  
ATOM   3964  N   PHE   255      78.285  85.857  87.618  1.00  0.00           N  
ATOM   3965  CA  PHE   255      79.408  86.003  86.698  1.00  0.00           C  
ATOM   3966  C   PHE   255      79.111  85.496  85.250  1.00  0.00           C  
ATOM   3967  O   PHE   255      78.210  84.718  85.088  1.00  0.00           O  
ATOM   3968  CB  PHE   255      80.668  85.193  87.138  1.00  0.00           C  
ATOM   3969  CG  PHE   255      81.454  85.844  88.259  1.00  0.00           C  
ATOM   3970  CD1 PHE   255      82.446  86.766  87.895  1.00  0.00           C  
ATOM   3971  CD2 PHE   255      81.069  85.785  89.600  1.00  0.00           C  
ATOM   3972  CE1 PHE   255      82.986  87.649  88.847  1.00  0.00           C  
ATOM   3973  CE2 PHE   255      81.693  86.612  90.531  1.00  0.00           C  
ATOM   3974  CZ  PHE   255      82.673  87.531  90.163  1.00  0.00           C  
ATOM   3975  H   PHE   255      78.372  85.154  88.338  1.00  0.00           H  
ATOM   3976  HA  PHE   255      79.697  87.044  86.553  1.00  0.00           H  
ATOM   3977  HB2 PHE   255      80.389  84.161  87.352  1.00  0.00           H  
ATOM   3978  HB3 PHE   255      81.440  85.150  86.370  1.00  0.00           H  
ATOM   3979  HD1 PHE   255      82.718  86.957  86.868  1.00  0.00           H  
ATOM   3980  HD2 PHE   255      80.265  85.169  89.973  1.00  0.00           H  
ATOM   3981  HE1 PHE   255      83.776  88.327  88.559  1.00  0.00           H  
ATOM   3982  HE2 PHE   255      81.480  86.557  91.588  1.00  0.00           H  
ATOM   3983  HZ  PHE   255      83.039  88.243  90.888  1.00  0.00           H  
ATOM   3984  N   PRO   256      79.955  85.899  84.200  1.00  0.00           N  
ATOM   3985  CA  PRO   256      79.969  85.286  82.849  1.00  0.00           C  
ATOM   3986  C   PRO   256      80.121  83.758  82.886  1.00  0.00           C  
ATOM   3987  O   PRO   256      80.643  83.137  83.801  1.00  0.00           O  
ATOM   3988  CB  PRO   256      81.025  86.138  82.099  1.00  0.00           C  
ATOM   3989  CG  PRO   256      81.319  87.433  82.893  1.00  0.00           C  
ATOM   3990  CD  PRO   256      81.025  86.920  84.262  1.00  0.00           C  
ATOM   3991  HA  PRO   256      78.970  85.438  82.438  1.00  0.00           H  
ATOM   3992  HB2 PRO   256      81.894  85.482  82.050  1.00  0.00           H  
ATOM   3993  HB3 PRO   256      80.728  86.378  81.078  1.00  0.00           H  
ATOM   3994  HG2 PRO   256      82.323  87.822  82.725  1.00  0.00           H  
ATOM   3995  HG3 PRO   256      80.573  88.227  82.870  1.00  0.00           H  
ATOM   3996  HD2 PRO   256      81.951  86.513  84.670  1.00  0.00           H  
ATOM   3997  HD3 PRO   256      80.822  87.683  85.013  1.00  0.00           H  
ATOM   3998  N   ASP   257      79.423  83.024  81.998  1.00  0.00           N  
ATOM   3999  CA  ASP   257      79.198  81.563  81.883  1.00  0.00           C  
ATOM   4000  C   ASP   257      78.959  81.161  80.418  1.00  0.00           C  
ATOM   4001  O   ASP   257      78.768  81.988  79.576  1.00  0.00           O  
ATOM   4002  CB  ASP   257      77.958  81.254  82.727  1.00  0.00           C  
ATOM   4003  CG  ASP   257      77.845  79.756  83.038  1.00  0.00           C  
ATOM   4004  OD1 ASP   257      78.860  79.035  82.911  1.00  0.00           O  
ATOM   4005  OD2 ASP   257      76.780  79.203  83.322  1.00  0.00           O1-
ATOM   4006  H   ASP   257      79.089  83.538  81.196  1.00  0.00           H  
ATOM   4007  HA  ASP   257      79.991  80.916  82.258  1.00  0.00           H  
ATOM   4008  HB2 ASP   257      77.993  81.764  83.689  1.00  0.00           H  
ATOM   4009  HB3 ASP   257      77.054  81.555  82.197  1.00  0.00           H  
ATOM   4010  N   GLU   258      78.797  79.881  80.163  1.00  0.00           N  
ATOM   4011  CA  GLU   258      78.490  79.408  78.834  1.00  0.00           C  
ATOM   4012  C   GLU   258      77.137  79.966  78.384  1.00  0.00           C  
ATOM   4013  O   GLU   258      76.152  79.721  79.082  1.00  0.00           O  
ATOM   4014  CB  GLU   258      78.467  77.855  78.781  1.00  0.00           C  
ATOM   4015  CG  GLU   258      77.866  77.158  77.528  1.00  0.00           C  
ATOM   4016  CD  GLU   258      78.755  77.243  76.267  1.00  0.00           C  
ATOM   4017  OE1 GLU   258      79.166  76.174  75.771  1.00  0.00           O  
ATOM   4018  OE2 GLU   258      79.138  78.380  75.910  1.00  0.00           O1-
ATOM   4019  H   GLU   258      78.879  79.248  80.945  1.00  0.00           H  
ATOM   4020  HA  GLU   258      79.256  79.716  78.122  1.00  0.00           H  
ATOM   4021  HB2 GLU   258      79.443  77.602  79.195  1.00  0.00           H  
ATOM   4022  HB3 GLU   258      77.714  77.717  79.558  1.00  0.00           H  
ATOM   4023  HG2 GLU   258      77.633  76.140  77.840  1.00  0.00           H  
ATOM   4024  HG3 GLU   258      76.857  77.539  77.369  1.00  0.00           H  
ATOM   4025  N   GLY   259      77.100  80.645  77.239  1.00  0.00           N  
ATOM   4026  CA  GLY   259      75.887  81.308  76.672  1.00  0.00           C  
ATOM   4027  C   GLY   259      75.645  82.646  77.314  1.00  0.00           C  
ATOM   4028  O   GLY   259      74.678  83.349  77.000  1.00  0.00           O  
ATOM   4029  H   GLY   259      77.962  80.787  76.733  1.00  0.00           H  
ATOM   4030  HA2 GLY   259      76.083  81.520  75.621  1.00  0.00           H  
ATOM   4031  HA3 GLY   259      75.027  80.639  76.723  1.00  0.00           H  
ATOM   4032  N   PHE   260      76.453  83.070  78.241  1.00  0.00           N  
ATOM   4033  CA  PHE   260      76.289  84.303  79.091  1.00  0.00           C  
ATOM   4034  C   PHE   260      77.619  85.062  79.151  1.00  0.00           C  
ATOM   4035  O   PHE   260      78.383  84.867  80.105  1.00  0.00           O  
ATOM   4036  CB  PHE   260      75.695  84.024  80.485  1.00  0.00           C  
ATOM   4037  CG  PHE   260      75.494  85.224  81.346  1.00  0.00           C  
ATOM   4038  CD1 PHE   260      74.712  86.314  80.959  1.00  0.00           C  
ATOM   4039  CD2 PHE   260      76.096  85.206  82.566  1.00  0.00           C  
ATOM   4040  CE1 PHE   260      74.490  87.368  81.929  1.00  0.00           C  
ATOM   4041  CE2 PHE   260      75.872  86.249  83.487  1.00  0.00           C  
ATOM   4042  CZ  PHE   260      75.108  87.330  83.193  1.00  0.00           C  
ATOM   4043  H   PHE   260      77.084  82.352  78.566  1.00  0.00           H  
ATOM   4044  HA  PHE   260      75.642  84.998  78.554  1.00  0.00           H  
ATOM   4045  HB2 PHE   260      74.736  83.591  80.201  1.00  0.00           H  
ATOM   4046  HB3 PHE   260      76.201  83.262  81.079  1.00  0.00           H  
ATOM   4047  HD1 PHE   260      74.241  86.361  79.988  1.00  0.00           H  
ATOM   4048  HD2 PHE   260      76.742  84.410  82.905  1.00  0.00           H  
ATOM   4049  HE1 PHE   260      73.803  88.187  81.777  1.00  0.00           H  
ATOM   4050  HE2 PHE   260      76.345  86.124  84.450  1.00  0.00           H  
ATOM   4051  HZ  PHE   260      74.924  88.141  83.882  1.00  0.00           H  
ATOM   4052  N   SER   261      77.771  85.958  78.136  1.00  0.00           N  
ATOM   4053  CA  SER   261      78.920  86.973  78.085  1.00  0.00           C  
ATOM   4054  C   SER   261      78.769  88.082  79.169  1.00  0.00           C  
ATOM   4055  O   SER   261      79.801  88.887  79.343  1.00  0.00           O  
ATOM   4056  CB  SER   261      79.011  87.498  76.629  1.00  0.00           C  
ATOM   4057  OG  SER   261      79.252  86.395  75.762  1.00  0.00           O  
ATOM   4058  H   SER   261      76.994  86.130  77.514  1.00  0.00           H  
ATOM   4059  HA  SER   261      79.800  86.385  78.345  1.00  0.00           H  
ATOM   4060  HB2 SER   261      78.041  87.954  76.430  1.00  0.00           H  
ATOM   4061  HB3 SER   261      79.904  88.106  76.487  1.00  0.00           H  
ATOM   4062  HG  SER   261      79.195  85.574  76.256  1.00  0.00           H  
ATOM   4063  N   GLY   262      77.600  88.240  79.894  1.00  0.00           N  
ATOM   4064  CA  GLY   262      77.412  89.212  80.988  1.00  0.00           C  
ATOM   4065  C   GLY   262      77.104  90.606  80.416  1.00  0.00           C  
ATOM   4066  O   GLY   262      77.184  91.648  81.070  1.00  0.00           O  
ATOM   4067  H   GLY   262      76.829  87.606  79.741  1.00  0.00           H  
ATOM   4068  HA2 GLY   262      76.526  88.827  81.493  1.00  0.00           H  
ATOM   4069  HA3 GLY   262      78.306  89.240  81.609  1.00  0.00           H  
ATOM   4070  N   LEU   263      76.536  90.652  79.186  1.00  0.00           N  
ATOM   4071  CA  LEU   263      75.861  91.770  78.544  1.00  0.00           C  
ATOM   4072  C   LEU   263      74.347  91.768  78.957  1.00  0.00           C  
ATOM   4073  O   LEU   263      73.638  90.887  78.465  1.00  0.00           O  
ATOM   4074  CB  LEU   263      75.911  91.732  76.985  1.00  0.00           C  
ATOM   4075  CG  LEU   263      77.401  91.907  76.436  1.00  0.00           C  
ATOM   4076  CD1 LEU   263      77.371  91.431  75.020  1.00  0.00           C  
ATOM   4077  CD2 LEU   263      77.723  93.373  76.506  1.00  0.00           C  
ATOM   4078  H   LEU   263      76.397  89.760  78.734  1.00  0.00           H  
ATOM   4079  HA  LEU   263      76.330  92.722  78.791  1.00  0.00           H  
ATOM   4080  HB2 LEU   263      75.530  90.764  76.661  1.00  0.00           H  
ATOM   4081  HB3 LEU   263      75.195  92.399  76.504  1.00  0.00           H  
ATOM   4082  HG  LEU   263      78.051  91.278  77.045  1.00  0.00           H  
ATOM   4083 HD11 LEU   263      76.656  92.021  74.446  1.00  0.00           H  
ATOM   4084 HD12 LEU   263      78.339  91.707  74.601  1.00  0.00           H  
ATOM   4085 HD13 LEU   263      77.094  90.386  74.882  1.00  0.00           H  
ATOM   4086 HD21 LEU   263      77.176  93.943  75.755  1.00  0.00           H  
ATOM   4087 HD22 LEU   263      77.593  93.742  77.523  1.00  0.00           H  
ATOM   4088 HD23 LEU   263      78.803  93.500  76.437  1.00  0.00           H  
ATOM   4089  N   VAL   264      73.892  92.756  79.762  1.00  0.00           N  
ATOM   4090  CA  VAL   264      72.533  92.861  80.268  1.00  0.00           C  
ATOM   4091  C   VAL   264      71.962  94.281  79.986  1.00  0.00           C  
ATOM   4092  O   VAL   264      72.692  95.268  79.947  1.00  0.00           O  
ATOM   4093  CB  VAL   264      72.516  92.731  81.818  1.00  0.00           C  
ATOM   4094  CG1 VAL   264      73.104  91.294  82.122  1.00  0.00           C  
ATOM   4095  CG2 VAL   264      73.382  93.771  82.648  1.00  0.00           C  
ATOM   4096  H   VAL   264      74.466  93.552  80.002  1.00  0.00           H  
ATOM   4097  HA  VAL   264      71.833  92.132  79.861  1.00  0.00           H  
ATOM   4098  HB  VAL   264      71.469  92.674  82.114  1.00  0.00           H  
ATOM   4099 HG11 VAL   264      74.187  91.233  82.011  1.00  0.00           H  
ATOM   4100 HG12 VAL   264      72.834  90.926  83.111  1.00  0.00           H  
ATOM   4101 HG13 VAL   264      72.710  90.618  81.363  1.00  0.00           H  
ATOM   4102 HG21 VAL   264      74.330  93.892  82.122  1.00  0.00           H  
ATOM   4103 HG22 VAL   264      72.872  94.712  82.850  1.00  0.00           H  
ATOM   4104 HG23 VAL   264      73.531  93.368  83.649  1.00  0.00           H  
ATOM   4105  N   SER   265      70.671  94.454  79.896  1.00  0.00           N  
ATOM   4106  CA  SER   265      70.037  95.753  79.470  1.00  0.00           C  
ATOM   4107  C   SER   265      68.690  96.073  80.284  1.00  0.00           C  
ATOM   4108  O   SER   265      68.137  95.105  80.799  1.00  0.00           O  
ATOM   4109  CB  SER   265      69.701  95.622  78.005  1.00  0.00           C  
ATOM   4110  OG  SER   265      69.396  96.915  77.496  1.00  0.00           O  
ATOM   4111  H   SER   265      70.043  93.664  79.948  1.00  0.00           H  
ATOM   4112  HA  SER   265      70.756  96.539  79.700  1.00  0.00           H  
ATOM   4113  HB2 SER   265      70.490  95.125  77.440  1.00  0.00           H  
ATOM   4114  HB3 SER   265      68.829  94.985  77.856  1.00  0.00           H  
ATOM   4115  HG  SER   265      69.812  97.532  78.102  1.00  0.00           H  
ATOM   4116  N   ILE   266      68.260  97.273  80.394  1.00  0.00           N  
ATOM   4117  CA  ILE   266      67.066  97.817  81.058  1.00  0.00           C  
ATOM   4118  C   ILE   266      66.290  98.782  80.065  1.00  0.00           C  
ATOM   4119  O   ILE   266      66.955  99.576  79.381  1.00  0.00           O  
ATOM   4120  CB  ILE   266      67.527  98.490  82.440  1.00  0.00           C  
ATOM   4121  CG1 ILE   266      68.098  97.457  83.439  1.00  0.00           C  
ATOM   4122  CG2 ILE   266      66.307  99.146  83.124  1.00  0.00           C  
ATOM   4123  CD1 ILE   266      69.698  97.595  83.577  1.00  0.00           C  
ATOM   4124  H   ILE   266      68.779  97.973  79.882  1.00  0.00           H  
ATOM   4125  HA  ILE   266      66.302  97.069  81.273  1.00  0.00           H  
ATOM   4126  HB  ILE   266      68.264  99.280  82.291  1.00  0.00           H  
ATOM   4127 HG12 ILE   266      67.600  97.511  84.407  1.00  0.00           H  
ATOM   4128 HG13 ILE   266      67.832  96.506  82.979  1.00  0.00           H  
ATOM   4129 HG21 ILE   266      66.559  99.343  84.166  1.00  0.00           H  
ATOM   4130 HG22 ILE   266      66.043  99.978  82.471  1.00  0.00           H  
ATOM   4131 HG23 ILE   266      65.449  98.477  83.195  1.00  0.00           H  
ATOM   4132 HD11 ILE   266      70.116  98.098  82.705  1.00  0.00           H  
ATOM   4133 HD12 ILE   266      69.978  98.224  84.422  1.00  0.00           H  
ATOM   4134 HD13 ILE   266      70.125  96.632  83.859  1.00  0.00           H  
ATOM   4135  N   HIE   267      64.996  98.709  80.017  1.00  0.00           N  
ATOM   4136  CA  HIE   267      64.217  99.442  78.990  1.00  0.00           C  
ATOM   4137  C   HIE   267      63.078 100.202  79.626  1.00  0.00           C  
ATOM   4138  O   HIE   267      62.405  99.641  80.435  1.00  0.00           O  
ATOM   4139  CB  HIE   267      63.606  98.551  77.890  1.00  0.00           C  
ATOM   4140  CG  HIE   267      64.621  97.812  76.970  1.00  0.00           C  
ATOM   4141  CD2 HIE   267      64.567  97.774  75.649  1.00  0.00           C  
ATOM   4142  ND1 HIE   267      65.491  96.923  77.440  1.00  0.00           N  
ATOM   4143  CE1 HIE   267      66.036  96.307  76.362  1.00  0.00           C  
ATOM   4144  NE2 HIE   267      65.478  96.833  75.293  1.00  0.00           N  
ATOM   4145  H   HIE   267      64.555  98.118  80.708  1.00  0.00           H  
ATOM   4146  HA  HIE   267      64.826 100.196  78.492  1.00  0.00           H  
ATOM   4147  HB2 HIE   267      62.779  97.921  78.217  1.00  0.00           H  
ATOM   4148  HB3 HIE   267      63.042  99.212  77.232  1.00  0.00           H  
ATOM   4149  HD2 HIE   267      63.843  98.215  74.979  1.00  0.00           H  
ATOM   4150  HE1 HIE   267      66.725  95.481  76.461  1.00  0.00           H  
ATOM   4151  HE2 HIE   267      65.625  96.547  74.335  1.00  0.00           H  
ATOM   4152  N   VAL   268      62.918 101.494  79.290  1.00  0.00           N  
ATOM   4153  CA  VAL   268      61.704 102.271  79.552  1.00  0.00           C  
ATOM   4154  C   VAL   268      60.765 102.204  78.375  1.00  0.00           C  
ATOM   4155  O   VAL   268      61.183 102.065  77.203  1.00  0.00           O  
ATOM   4156  CB  VAL   268      61.953 103.723  80.031  1.00  0.00           C  
ATOM   4157  CG1 VAL   268      62.426 104.604  78.892  1.00  0.00           C  
ATOM   4158  CG2 VAL   268      60.767 104.318  80.713  1.00  0.00           C  
ATOM   4159  H   VAL   268      63.575 101.867  78.620  1.00  0.00           H  
ATOM   4160  HA  VAL   268      61.157 101.771  80.351  1.00  0.00           H  
ATOM   4161  HB  VAL   268      62.700 103.713  80.825  1.00  0.00           H  
ATOM   4162 HG11 VAL   268      62.764 105.581  79.237  1.00  0.00           H  
ATOM   4163 HG12 VAL   268      63.215 103.967  78.493  1.00  0.00           H  
ATOM   4164 HG13 VAL   268      61.692 104.792  78.108  1.00  0.00           H  
ATOM   4165 HG21 VAL   268      60.067 104.566  79.915  1.00  0.00           H  
ATOM   4166 HG22 VAL   268      60.484 103.644  81.521  1.00  0.00           H  
ATOM   4167 HG23 VAL   268      61.026 105.289  81.135  1.00  0.00           H  
ATOM   4168  N   SER   269      59.489 102.275  78.590  1.00  0.00           N  
ATOM   4169  CA  SER   269      58.455 102.524  77.547  1.00  0.00           C  
ATOM   4170  C   SER   269      57.358 103.505  78.053  1.00  0.00           C  
ATOM   4171  O   SER   269      57.064 103.475  79.206  1.00  0.00           O  
ATOM   4172  CB  SER   269      57.858 101.244  76.935  1.00  0.00           C  
ATOM   4173  OG  SER   269      56.954 101.603  75.890  1.00  0.00           O  
ATOM   4174  H   SER   269      59.085 102.160  79.509  1.00  0.00           H  
ATOM   4175  HA  SER   269      58.882 103.021  76.676  1.00  0.00           H  
ATOM   4176  HB2 SER   269      58.633 100.674  76.423  1.00  0.00           H  
ATOM   4177  HB3 SER   269      57.322 100.722  77.728  1.00  0.00           H  
ATOM   4178  HG  SER   269      57.370 101.938  75.092  1.00  0.00           H  
ATOM   4179  N   LEU   270      56.942 104.325  77.064  1.00  0.00           N  
ATOM   4180  CA  LEU   270      55.732 105.159  77.222  1.00  0.00           C  
ATOM   4181  C   LEU   270      54.579 104.484  76.480  1.00  0.00           C  
ATOM   4182  O   LEU   270      54.681 104.088  75.303  1.00  0.00           O  
ATOM   4183  CB  LEU   270      55.999 106.570  76.700  1.00  0.00           C  
ATOM   4184  CG  LEU   270      55.028 107.674  76.653  1.00  0.00           C  
ATOM   4185  CD1 LEU   270      54.264 108.009  77.949  1.00  0.00           C  
ATOM   4186  CD2 LEU   270      55.780 108.933  76.281  1.00  0.00           C  
ATOM   4187  H   LEU   270      57.247 104.030  76.148  1.00  0.00           H  
ATOM   4188  HA  LEU   270      55.476 105.246  78.278  1.00  0.00           H  
ATOM   4189  HB2 LEU   270      56.944 106.895  77.136  1.00  0.00           H  
ATOM   4190  HB3 LEU   270      56.197 106.284  75.667  1.00  0.00           H  
ATOM   4191  HG  LEU   270      54.209 107.445  75.971  1.00  0.00           H  
ATOM   4192 HD11 LEU   270      53.507 108.785  77.840  1.00  0.00           H  
ATOM   4193 HD12 LEU   270      53.781 107.132  78.379  1.00  0.00           H  
ATOM   4194 HD13 LEU   270      55.098 108.343  78.566  1.00  0.00           H  
ATOM   4195 HD21 LEU   270      56.598 108.981  76.999  1.00  0.00           H  
ATOM   4196 HD22 LEU   270      56.163 108.951  75.261  1.00  0.00           H  
ATOM   4197 HD23 LEU   270      55.143 109.793  76.490  1.00  0.00           H  
ATOM   4198  N   LEU   271      53.452 104.217  77.090  1.00  0.00           N  
ATOM   4199  CA  LEU   271      52.180 103.612  76.594  1.00  0.00           C  
ATOM   4200  C   LEU   271      51.069 104.659  76.321  1.00  0.00           C  
ATOM   4201  O   LEU   271      51.067 105.750  76.849  1.00  0.00           O  
ATOM   4202  CB  LEU   271      51.730 102.521  77.587  1.00  0.00           C  
ATOM   4203  CG  LEU   271      52.669 101.333  77.927  1.00  0.00           C  
ATOM   4204  CD1 LEU   271      52.059 100.430  78.822  1.00  0.00           C  
ATOM   4205  CD2 LEU   271      53.058 100.528  76.680  1.00  0.00           C  
ATOM   4206  H   LEU   271      53.379 104.692  77.979  1.00  0.00           H  
ATOM   4207  HA  LEU   271      52.400 103.137  75.638  1.00  0.00           H  
ATOM   4208  HB2 LEU   271      51.560 102.946  78.576  1.00  0.00           H  
ATOM   4209  HB3 LEU   271      50.791 102.107  77.222  1.00  0.00           H  
ATOM   4210  HG  LEU   271      53.552 101.796  78.368  1.00  0.00           H  
ATOM   4211 HD11 LEU   271      51.673 100.868  79.742  1.00  0.00           H  
ATOM   4212 HD12 LEU   271      51.152 100.027  78.373  1.00  0.00           H  
ATOM   4213 HD13 LEU   271      52.711  99.659  79.233  1.00  0.00           H  
ATOM   4214 HD21 LEU   271      53.715  99.733  77.034  1.00  0.00           H  
ATOM   4215 HD22 LEU   271      52.214 100.123  76.121  1.00  0.00           H  
ATOM   4216 HD23 LEU   271      53.733 101.097  76.041  1.00  0.00           H  
ATOM   4217  N   GLU   272      50.045 104.311  75.517  1.00  0.00           N  
ATOM   4218  CA  GLU   272      48.929 104.977  75.049  1.00  0.00           C  
ATOM   4219  C   GLU   272      47.678 104.039  74.980  1.00  0.00           C  
ATOM   4220  O   GLU   272      47.639 103.170  74.097  1.00  0.00           O  
ATOM   4221  CB  GLU   272      49.171 105.489  73.639  1.00  0.00           C  
ATOM   4222  CG  GLU   272      48.049 106.352  72.950  1.00  0.00           C  
ATOM   4223  CD  GLU   272      48.649 106.984  71.694  1.00  0.00           C  
ATOM   4224  OE1 GLU   272      48.406 106.528  70.527  1.00  0.00           O  
ATOM   4225  OE2 GLU   272      49.358 108.022  71.699  1.00  0.00           O1-
ATOM   4226  H   GLU   272      50.221 103.456  75.007  1.00  0.00           H  
ATOM   4227  HA  GLU   272      48.801 105.841  75.702  1.00  0.00           H  
ATOM   4228  HB2 GLU   272      50.060 106.115  73.712  1.00  0.00           H  
ATOM   4229  HB3 GLU   272      49.346 104.676  72.933  1.00  0.00           H  
ATOM   4230  HG2 GLU   272      47.185 105.776  72.617  1.00  0.00           H  
ATOM   4231  HG3 GLU   272      47.743 107.100  73.682  1.00  0.00           H  
ATOM   4232  N   TYR   273      46.664 104.300  75.778  1.00  0.00           N  
ATOM   4233  CA  TYR   273      45.375 103.620  75.777  1.00  0.00           C  
ATOM   4234  C   TYR   273      44.564 104.110  74.641  1.00  0.00           C  
ATOM   4235  O   TYR   273      44.716 105.264  74.243  1.00  0.00           O  
ATOM   4236  CB  TYR   273      44.682 104.027  77.109  1.00  0.00           C  
ATOM   4237  CG  TYR   273      43.175 103.821  77.206  1.00  0.00           C  
ATOM   4238  CD1 TYR   273      42.249 104.787  76.759  1.00  0.00           C  
ATOM   4239  CD2 TYR   273      42.709 102.584  77.689  1.00  0.00           C  
ATOM   4240  CE1 TYR   273      40.861 104.512  76.864  1.00  0.00           C  
ATOM   4241  CE2 TYR   273      41.367 102.344  77.897  1.00  0.00           C  
ATOM   4242  CZ  TYR   273      40.434 103.318  77.429  1.00  0.00           C  
ATOM   4243  OH  TYR   273      39.109 103.033  77.700  1.00  0.00           O  
ATOM   4244  H   TYR   273      46.829 105.011  76.476  1.00  0.00           H  
ATOM   4245  HA  TYR   273      45.518 102.540  75.798  1.00  0.00           H  
ATOM   4246  HB2 TYR   273      45.057 103.420  77.933  1.00  0.00           H  
ATOM   4247  HB3 TYR   273      44.864 105.090  77.269  1.00  0.00           H  
ATOM   4248  HD1 TYR   273      42.640 105.651  76.243  1.00  0.00           H  
ATOM   4249  HD2 TYR   273      43.410 101.840  78.039  1.00  0.00           H  
ATOM   4250  HE1 TYR   273      40.237 105.277  76.426  1.00  0.00           H  
ATOM   4251  HE2 TYR   273      41.124 101.392  78.346  1.00  0.00           H  
ATOM   4252  HH  TYR   273      38.624 103.859  77.773  1.00  0.00           H  
ATOM   4253  N   MET   274      43.632 103.322  74.163  1.00  0.00           N  
ATOM   4254  CA  MET   274      42.529 103.804  73.381  1.00  0.00           C  
ATOM   4255  C   MET   274      41.105 103.184  73.694  1.00  0.00           C  
ATOM   4256  O   MET   274      40.125 103.918  73.657  1.00  0.00           O  
ATOM   4257  CB  MET   274      42.878 103.789  71.853  1.00  0.00           C  
ATOM   4258  CG  MET   274      41.698 104.441  71.066  1.00  0.00           C  
ATOM   4259  SD  MET   274      41.982 104.685  69.355  1.00  0.00           S  
ATOM   4260  CE  MET   274      40.311 105.216  69.012  1.00  0.00           C  
ATOM   4261  H   MET   274      43.680 102.399  74.572  1.00  0.00           H  
ATOM   4262  HA  MET   274      42.378 104.870  73.555  1.00  0.00           H  
ATOM   4263  HB2 MET   274      43.824 104.322  71.764  1.00  0.00           H  
ATOM   4264  HB3 MET   274      42.975 102.755  71.522  1.00  0.00           H  
ATOM   4265  HG2 MET   274      40.773 103.865  71.073  1.00  0.00           H  
ATOM   4266  HG3 MET   274      41.592 105.450  71.464  1.00  0.00           H  
ATOM   4267  HE1 MET   274      40.312 105.538  67.970  1.00  0.00           H  
ATOM   4268  HE2 MET   274      39.633 104.390  69.231  1.00  0.00           H  
ATOM   4269  HE3 MET   274      40.189 106.134  69.585  1.00  0.00           H  
ATOM   4270  N   ALA   275      41.056 101.941  74.137  1.00  0.00           N  
ATOM   4271  CA  ALA   275      39.715 101.340  74.454  1.00  0.00           C  
ATOM   4272  C   ALA   275      39.724 100.274  75.577  1.00  0.00           C  
ATOM   4273  O   ALA   275      40.762  99.683  75.841  1.00  0.00           O  
ATOM   4274  CB  ALA   275      39.227 100.656  73.225  1.00  0.00           C  
ATOM   4275  H   ALA   275      41.834 101.305  74.245  1.00  0.00           H  
ATOM   4276  HA  ALA   275      39.091 102.161  74.806  1.00  0.00           H  
ATOM   4277  HB1 ALA   275      38.337 100.063  73.436  1.00  0.00           H  
ATOM   4278  HB2 ALA   275      39.003 101.289  72.366  1.00  0.00           H  
ATOM   4279  HB3 ALA   275      39.932  99.902  72.876  1.00  0.00           H  
ATOM   4280  N   GLN   276      38.582  99.916  76.106  1.00  0.00           N  
ATOM   4281  CA  GLN   276      38.403  98.890  77.148  1.00  0.00           C  
ATOM   4282  C   GLN   276      38.664  97.452  76.756  1.00  0.00           C  
ATOM   4283  O   GLN   276      38.355  97.106  75.624  1.00  0.00           O  
ATOM   4284  CB  GLN   276      36.978  98.970  77.812  1.00  0.00           C  
ATOM   4285  CG  GLN   276      36.711 100.327  78.458  1.00  0.00           C  
ATOM   4286  CD  GLN   276      37.360 100.469  79.858  1.00  0.00           C  
ATOM   4287  NE2 GLN   276      37.465 101.613  80.424  1.00  0.00           N  
ATOM   4288  OE1 GLN   276      37.843  99.536  80.562  1.00  0.00           O  
ATOM   4289  H   GLN   276      37.756 100.283  75.656  1.00  0.00           H  
ATOM   4290  HA  GLN   276      39.086  99.036  77.985  1.00  0.00           H  
ATOM   4291  HB2 GLN   276      36.270  98.844  76.993  1.00  0.00           H  
ATOM   4292  HB3 GLN   276      36.818  98.101  78.451  1.00  0.00           H  
ATOM   4293  HG2 GLN   276      37.009 101.199  77.876  1.00  0.00           H  
ATOM   4294  HG3 GLN   276      35.660 100.373  78.745  1.00  0.00           H  
ATOM   4295 HE21 GLN   276      37.687 101.676  81.408  1.00  0.00           H  
ATOM   4296 HE22 GLN   276      36.942 102.393  80.052  1.00  0.00           H  
ATOM   4297  N   ASP   277      39.179  96.572  77.621  1.00  0.00           N  
ATOM   4298  CA  ASP   277      39.440  95.090  77.453  1.00  0.00           C  
ATOM   4299  C   ASP   277      40.399  94.881  76.301  1.00  0.00           C  
ATOM   4300  O   ASP   277      40.391  93.842  75.598  1.00  0.00           O  
ATOM   4301  CB  ASP   277      38.102  94.287  77.402  1.00  0.00           C  
ATOM   4302  CG  ASP   277      37.391  94.565  78.670  1.00  0.00           C  
ATOM   4303  OD1 ASP   277      37.849  94.199  79.784  1.00  0.00           O  
ATOM   4304  OD2 ASP   277      36.269  95.103  78.660  1.00  0.00           O1-
ATOM   4305  H   ASP   277      39.145  96.905  78.574  1.00  0.00           H  
ATOM   4306  HA  ASP   277      40.025  94.786  78.321  1.00  0.00           H  
ATOM   4307  HB2 ASP   277      37.574  94.611  76.505  1.00  0.00           H  
ATOM   4308  HB3 ASP   277      38.161  93.200  77.452  1.00  0.00           H  
ATOM   4309  N   ILE   278      41.341  95.834  76.182  1.00  0.00           N  
ATOM   4310  CA  ILE   278      42.346  95.968  75.117  1.00  0.00           C  
ATOM   4311  C   ILE   278      43.622  96.569  75.695  1.00  0.00           C  
ATOM   4312  O   ILE   278      43.610  97.574  76.503  1.00  0.00           O  
ATOM   4313  CB  ILE   278      41.716  96.870  74.014  1.00  0.00           C  
ATOM   4314  CG1 ILE   278      40.756  96.061  73.115  1.00  0.00           C  
ATOM   4315  CG2 ILE   278      42.842  97.410  73.071  1.00  0.00           C  
ATOM   4316  CD1 ILE   278      40.045  96.902  72.102  1.00  0.00           C  
ATOM   4317  H   ILE   278      41.358  96.604  76.836  1.00  0.00           H  
ATOM   4318  HA  ILE   278      42.630  94.968  74.786  1.00  0.00           H  
ATOM   4319  HB  ILE   278      41.201  97.771  74.347  1.00  0.00           H  
ATOM   4320 HG12 ILE   278      41.306  95.246  72.643  1.00  0.00           H  
ATOM   4321 HG13 ILE   278      39.945  95.569  73.652  1.00  0.00           H  
ATOM   4322 HG21 ILE   278      43.511  98.073  73.620  1.00  0.00           H  
ATOM   4323 HG22 ILE   278      43.507  96.714  72.561  1.00  0.00           H  
ATOM   4324 HG23 ILE   278      42.449  98.109  72.333  1.00  0.00           H  
ATOM   4325 HD11 ILE   278      40.762  97.244  71.355  1.00  0.00           H  
ATOM   4326 HD12 ILE   278      39.311  96.280  71.590  1.00  0.00           H  
ATOM   4327 HD13 ILE   278      39.444  97.607  72.677  1.00  0.00           H  
ATOM   4328  N   PRO   279      44.887  96.107  75.341  1.00  0.00           N  
ATOM   4329  CA  PRO   279      46.159  96.609  75.921  1.00  0.00           C  
ATOM   4330  C   PRO   279      46.541  98.050  75.585  1.00  0.00           C  
ATOM   4331  O   PRO   279      45.939  98.630  74.709  1.00  0.00           O  
ATOM   4332  CB  PRO   279      47.182  95.477  75.520  1.00  0.00           C  
ATOM   4333  CG  PRO   279      46.634  94.768  74.327  1.00  0.00           C  
ATOM   4334  CD  PRO   279      45.119  94.946  74.409  1.00  0.00           C  
ATOM   4335  HA  PRO   279      46.107  96.557  77.009  1.00  0.00           H  
ATOM   4336  HB2 PRO   279      48.183  95.849  75.307  1.00  0.00           H  
ATOM   4337  HB3 PRO   279      47.314  94.790  76.356  1.00  0.00           H  
ATOM   4338  HG2 PRO   279      47.063  95.358  73.517  1.00  0.00           H  
ATOM   4339  HG3 PRO   279      46.925  93.718  74.301  1.00  0.00           H  
ATOM   4340  HD2 PRO   279      44.718  95.137  73.414  1.00  0.00           H  
ATOM   4341  HD3 PRO   279      44.791  94.025  74.891  1.00  0.00           H  
ATOM   4342  N   LEU   280      47.495  98.648  76.291  1.00  0.00           N  
ATOM   4343  CA  LEU   280      47.919 100.001  75.954  1.00  0.00           C  
ATOM   4344  C   LEU   280      49.023  99.836  74.865  1.00  0.00           C  
ATOM   4345  O   LEU   280      49.983  99.173  75.200  1.00  0.00           O  
ATOM   4346  CB  LEU   280      48.584 100.704  77.129  1.00  0.00           C  
ATOM   4347  CG  LEU   280      47.680 101.132  78.270  1.00  0.00           C  
ATOM   4348  CD1 LEU   280      47.424 100.148  79.317  1.00  0.00           C  
ATOM   4349  CD2 LEU   280      48.141 102.375  78.915  1.00  0.00           C  
ATOM   4350  H   LEU   280      47.882  98.155  77.083  1.00  0.00           H  
ATOM   4351  HA  LEU   280      47.142 100.555  75.428  1.00  0.00           H  
ATOM   4352  HB2 LEU   280      49.445 100.162  77.520  1.00  0.00           H  
ATOM   4353  HB3 LEU   280      49.041 101.580  76.670  1.00  0.00           H  
ATOM   4354  HG  LEU   280      46.714 101.360  77.821  1.00  0.00           H  
ATOM   4355 HD11 LEU   280      46.847  99.370  78.816  1.00  0.00           H  
ATOM   4356 HD12 LEU   280      48.357  99.792  79.753  1.00  0.00           H  
ATOM   4357 HD13 LEU   280      46.732 100.575  80.042  1.00  0.00           H  
ATOM   4358 HD21 LEU   280      49.092 102.161  79.403  1.00  0.00           H  
ATOM   4359 HD22 LEU   280      48.301 103.122  78.137  1.00  0.00           H  
ATOM   4360 HD23 LEU   280      47.314 102.699  79.546  1.00  0.00           H  
ATOM   4361  N   THR   281      48.881 100.511  73.680  1.00  0.00           N  
ATOM   4362  CA  THR   281      49.877 100.496  72.555  1.00  0.00           C  
ATOM   4363  C   THR   281      51.109 101.148  73.044  1.00  0.00           C  
ATOM   4364  O   THR   281      50.950 102.234  73.649  1.00  0.00           O  
ATOM   4365  CB  THR   281      49.349 101.136  71.318  1.00  0.00           C  
ATOM   4366  CG2 THR   281      50.309 100.926  70.117  1.00  0.00           C  
ATOM   4367  OG1 THR   281      48.115 100.587  70.991  1.00  0.00           O  
ATOM   4368  H   THR   281      48.164 101.209  73.546  1.00  0.00           H  
ATOM   4369  HA  THR   281      50.071  99.449  72.321  1.00  0.00           H  
ATOM   4370  HB  THR   281      49.222 102.211  71.447  1.00  0.00           H  
ATOM   4371  HG1 THR   281      47.426 101.248  71.089  1.00  0.00           H  
ATOM   4372 HG21 THR   281      49.829 101.520  69.339  1.00  0.00           H  
ATOM   4373 HG22 THR   281      51.231 101.401  70.452  1.00  0.00           H  
ATOM   4374 HG23 THR   281      50.401  99.854  69.939  1.00  0.00           H  
ATOM   4375  N   PRO   282      52.349 100.584  72.850  1.00  0.00           N  
ATOM   4376  CA  PRO   282      53.541 101.329  73.079  1.00  0.00           C  
ATOM   4377  C   PRO   282      53.861 102.345  72.053  1.00  0.00           C  
ATOM   4378  O   PRO   282      53.800 102.097  70.867  1.00  0.00           O  
ATOM   4379  CB  PRO   282      54.747 100.389  73.072  1.00  0.00           C  
ATOM   4380  CG  PRO   282      54.203  99.285  72.078  1.00  0.00           C  
ATOM   4381  CD  PRO   282      52.636  99.246  72.319  1.00  0.00           C  
ATOM   4382  HA  PRO   282      53.594 101.782  74.069  1.00  0.00           H  
ATOM   4383  HB2 PRO   282      55.647 100.890  72.717  1.00  0.00           H  
ATOM   4384  HB3 PRO   282      55.012  99.835  73.973  1.00  0.00           H  
ATOM   4385  HG2 PRO   282      54.330  99.605  71.044  1.00  0.00           H  
ATOM   4386  HG3 PRO   282      54.520  98.244  72.147  1.00  0.00           H  
ATOM   4387  HD2 PRO   282      52.163  98.900  71.400  1.00  0.00           H  
ATOM   4388  HD3 PRO   282      52.320  98.597  73.136  1.00  0.00           H  
ATOM   4389  N   ILE   283      54.186 103.550  72.487  1.00  0.00           N  
ATOM   4390  CA  ILE   283      54.366 104.767  71.617  1.00  0.00           C  
ATOM   4391  C   ILE   283      55.753 105.335  71.539  1.00  0.00           C  
ATOM   4392  O   ILE   283      56.197 105.981  70.557  1.00  0.00           O  
ATOM   4393  CB  ILE   283      53.190 105.832  71.908  1.00  0.00           C  
ATOM   4394  CG1 ILE   283      53.277 106.425  73.249  1.00  0.00           C  
ATOM   4395  CG2 ILE   283      51.850 105.297  71.548  1.00  0.00           C  
ATOM   4396  CD1 ILE   283      52.883 107.954  73.217  1.00  0.00           C  
ATOM   4397  H   ILE   283      54.149 103.646  73.491  1.00  0.00           H  
ATOM   4398  HA  ILE   283      54.238 104.447  70.583  1.00  0.00           H  
ATOM   4399  HB  ILE   283      53.322 106.580  71.126  1.00  0.00           H  
ATOM   4400 HG12 ILE   283      52.591 105.876  73.894  1.00  0.00           H  
ATOM   4401 HG13 ILE   283      54.287 106.259  73.622  1.00  0.00           H  
ATOM   4402 HG21 ILE   283      51.466 104.531  72.221  1.00  0.00           H  
ATOM   4403 HG22 ILE   283      51.089 106.073  71.621  1.00  0.00           H  
ATOM   4404 HG23 ILE   283      51.756 104.886  70.542  1.00  0.00           H  
ATOM   4405 HD11 ILE   283      53.686 108.510  72.733  1.00  0.00           H  
ATOM   4406 HD12 ILE   283      51.938 108.109  72.697  1.00  0.00           H  
ATOM   4407 HD13 ILE   283      52.752 108.216  74.267  1.00  0.00           H  
ATOM   4408  N   PHE   284      56.502 105.082  72.667  1.00  0.00           N  
ATOM   4409  CA  PHE   284      57.948 105.349  72.636  1.00  0.00           C  
ATOM   4410  C   PHE   284      58.644 104.306  73.525  1.00  0.00           C  
ATOM   4411  O   PHE   284      58.184 103.697  74.476  1.00  0.00           O  
ATOM   4412  CB  PHE   284      58.164 106.768  73.113  1.00  0.00           C  
ATOM   4413  CG  PHE   284      59.509 107.202  73.688  1.00  0.00           C  
ATOM   4414  CD1 PHE   284      60.456 107.796  72.821  1.00  0.00           C  
ATOM   4415  CD2 PHE   284      59.808 106.967  75.002  1.00  0.00           C  
ATOM   4416  CE1 PHE   284      61.737 108.192  73.318  1.00  0.00           C  
ATOM   4417  CE2 PHE   284      61.084 107.289  75.434  1.00  0.00           C  
ATOM   4418  CZ  PHE   284      62.083 107.881  74.606  1.00  0.00           C  
ATOM   4419  H   PHE   284      56.106 104.698  73.513  1.00  0.00           H  
ATOM   4420  HA  PHE   284      58.371 105.230  71.639  1.00  0.00           H  
ATOM   4421  HB2 PHE   284      57.938 107.410  72.262  1.00  0.00           H  
ATOM   4422  HB3 PHE   284      57.399 106.958  73.866  1.00  0.00           H  
ATOM   4423  HD1 PHE   284      60.181 107.914  71.783  1.00  0.00           H  
ATOM   4424  HD2 PHE   284      59.136 106.590  75.758  1.00  0.00           H  
ATOM   4425  HE1 PHE   284      62.456 108.678  72.675  1.00  0.00           H  
ATOM   4426  HE2 PHE   284      61.471 106.976  76.392  1.00  0.00           H  
ATOM   4427  HZ  PHE   284      62.998 108.227  75.064  1.00  0.00           H  
ATOM   4428  N   THR   285      59.996 104.208  73.328  1.00  0.00           N  
ATOM   4429  CA  THR   285      60.979 103.374  74.048  1.00  0.00           C  
ATOM   4430  C   THR   285      62.354 104.028  74.057  1.00  0.00           C  
ATOM   4431  O   THR   285      62.761 104.725  73.117  1.00  0.00           O  
ATOM   4432  CB  THR   285      61.177 101.945  73.420  1.00  0.00           C  
ATOM   4433  CG2 THR   285      62.101 100.914  74.179  1.00  0.00           C  
ATOM   4434  OG1 THR   285      59.926 101.194  73.418  1.00  0.00           O  
ATOM   4435  H   THR   285      60.441 104.796  72.638  1.00  0.00           H  
ATOM   4436  HA  THR   285      60.601 103.320  75.069  1.00  0.00           H  
ATOM   4437  HB  THR   285      61.413 102.079  72.365  1.00  0.00           H  
ATOM   4438  HG1 THR   285      59.320 101.674  72.848  1.00  0.00           H  
ATOM   4439 HG21 THR   285      63.002 101.428  74.513  1.00  0.00           H  
ATOM   4440 HG22 THR   285      61.561 100.667  75.092  1.00  0.00           H  
ATOM   4441 HG23 THR   285      62.260 100.020  73.575  1.00  0.00           H  
ATOM   4442  N   ASP   286      63.079 103.912  75.188  1.00  0.00           N  
ATOM   4443  CA  ASP   286      64.541 104.232  75.360  1.00  0.00           C  
ATOM   4444  C   ASP   286      65.230 103.179  76.267  1.00  0.00           C  
ATOM   4445  O   ASP   286      64.615 102.567  77.177  1.00  0.00           O  
ATOM   4446  CB  ASP   286      64.595 105.643  75.966  1.00  0.00           C  
ATOM   4447  CG  ASP   286      66.036 106.162  75.982  1.00  0.00           C  
ATOM   4448  OD1 ASP   286      66.192 107.210  76.628  1.00  0.00           O  
ATOM   4449  OD2 ASP   286      66.957 105.508  75.466  1.00  0.00           O1-
ATOM   4450  H   ASP   286      62.644 103.338  75.896  1.00  0.00           H  
ATOM   4451  HA  ASP   286      65.009 104.166  74.378  1.00  0.00           H  
ATOM   4452  HB2 ASP   286      64.013 106.360  75.387  1.00  0.00           H  
ATOM   4453  HB3 ASP   286      64.200 105.621  76.982  1.00  0.00           H  
ATOM   4454  N   THR   287      66.477 102.879  75.995  1.00  0.00           N  
ATOM   4455  CA  THR   287      67.174 101.746  76.577  1.00  0.00           C  
ATOM   4456  C   THR   287      68.704 101.944  76.815  1.00  0.00           C  
ATOM   4457  O   THR   287      69.317 102.743  76.191  1.00  0.00           O  
ATOM   4458  CB  THR   287      66.804 100.489  75.766  1.00  0.00           C  
ATOM   4459  CG2 THR   287      67.282 100.418  74.325  1.00  0.00           C  
ATOM   4460  OG1 THR   287      67.386  99.399  76.417  1.00  0.00           O  
ATOM   4461  H   THR   287      66.820 103.420  75.214  1.00  0.00           H  
ATOM   4462  HA  THR   287      66.834 101.613  77.604  1.00  0.00           H  
ATOM   4463  HB  THR   287      65.715 100.478  75.748  1.00  0.00           H  
ATOM   4464  HG1 THR   287      66.665  99.107  76.980  1.00  0.00           H  
ATOM   4465 HG21 THR   287      67.038  99.531  73.741  1.00  0.00           H  
ATOM   4466 HG22 THR   287      66.966 101.345  73.847  1.00  0.00           H  
ATOM   4467 HG23 THR   287      68.365 100.530  74.365  1.00  0.00           H  
ATOM   4468  N   VAL   288      69.339 101.086  77.654  1.00  0.00           N  
ATOM   4469  CA  VAL   288      70.731 101.215  78.121  1.00  0.00           C  
ATOM   4470  C   VAL   288      71.243  99.859  78.394  1.00  0.00           C  
ATOM   4471  O   VAL   288      70.528  98.995  78.919  1.00  0.00           O  
ATOM   4472  CB  VAL   288      70.849 102.201  79.337  1.00  0.00           C  
ATOM   4473  CG1 VAL   288      70.537 103.606  78.977  1.00  0.00           C  
ATOM   4474  CG2 VAL   288      69.839 101.766  80.476  1.00  0.00           C  
ATOM   4475  H   VAL   288      68.899 100.306  78.121  1.00  0.00           H  
ATOM   4476  HA  VAL   288      71.297 101.598  77.272  1.00  0.00           H  
ATOM   4477  HB  VAL   288      71.853 102.220  79.761  1.00  0.00           H  
ATOM   4478 HG11 VAL   288      69.525 103.957  78.773  1.00  0.00           H  
ATOM   4479 HG12 VAL   288      70.989 104.189  79.779  1.00  0.00           H  
ATOM   4480 HG13 VAL   288      71.221 103.857  78.167  1.00  0.00           H  
ATOM   4481 HG21 VAL   288      69.916 100.711  80.738  1.00  0.00           H  
ATOM   4482 HG22 VAL   288      69.930 102.322  81.409  1.00  0.00           H  
ATOM   4483 HG23 VAL   288      68.821 101.822  80.089  1.00  0.00           H  
ATOM   4484  N   ILE   289      72.494  99.600  78.023  1.00  0.00           N  
ATOM   4485  CA  ILE   289      73.149  98.250  78.228  1.00  0.00           C  
ATOM   4486  C   ILE   289      74.472  98.351  78.997  1.00  0.00           C  
ATOM   4487  O   ILE   289      75.357  99.186  78.794  1.00  0.00           O  
ATOM   4488  CB  ILE   289      73.487  97.565  76.890  1.00  0.00           C  
ATOM   4489  CG1 ILE   289      74.059  96.133  77.065  1.00  0.00           C  
ATOM   4490  CG2 ILE   289      74.301  98.404  75.857  1.00  0.00           C  
ATOM   4491  CD1 ILE   289      74.482  95.418  75.767  1.00  0.00           C  
ATOM   4492  H   ILE   289      73.031 100.347  77.605  1.00  0.00           H  
ATOM   4493  HA  ILE   289      72.492  97.692  78.894  1.00  0.00           H  
ATOM   4494  HB  ILE   289      72.512  97.343  76.455  1.00  0.00           H  
ATOM   4495 HG12 ILE   289      74.993  96.217  77.622  1.00  0.00           H  
ATOM   4496 HG13 ILE   289      73.351  95.463  77.552  1.00  0.00           H  
ATOM   4497 HG21 ILE   289      73.843  99.392  75.800  1.00  0.00           H  
ATOM   4498 HG22 ILE   289      75.362  98.410  76.105  1.00  0.00           H  
ATOM   4499 HG23 ILE   289      74.146  97.899  74.904  1.00  0.00           H  
ATOM   4500 HD11 ILE   289      74.257  94.352  75.772  1.00  0.00           H  
ATOM   4501 HD12 ILE   289      73.869  95.675  74.903  1.00  0.00           H  
ATOM   4502 HD13 ILE   289      75.565  95.539  75.727  1.00  0.00           H  
ATOM   4503  N   PHE   290      74.623  97.507  80.020  1.00  0.00           N  
ATOM   4504  CA  PHE   290      75.761  97.188  80.867  1.00  0.00           C  
ATOM   4505  C   PHE   290      76.492  95.919  80.451  1.00  0.00           C  
ATOM   4506  O   PHE   290      75.848  94.942  80.003  1.00  0.00           O  
ATOM   4507  CB  PHE   290      75.269  97.024  82.309  1.00  0.00           C  
ATOM   4508  CG  PHE   290      74.733  98.247  82.956  1.00  0.00           C  
ATOM   4509  CD1 PHE   290      75.504  98.961  83.895  1.00  0.00           C  
ATOM   4510  CD2 PHE   290      73.461  98.653  82.737  1.00  0.00           C  
ATOM   4511  CE1 PHE   290      74.948 100.087  84.621  1.00  0.00           C  
ATOM   4512  CE2 PHE   290      72.886  99.761  83.303  1.00  0.00           C  
ATOM   4513  CZ  PHE   290      73.603 100.542  84.236  1.00  0.00           C  
ATOM   4514  H   PHE   290      73.856  96.856  80.106  1.00  0.00           H  
ATOM   4515  HA  PHE   290      76.524  97.966  80.846  1.00  0.00           H  
ATOM   4516  HB2 PHE   290      74.503  96.255  82.207  1.00  0.00           H  
ATOM   4517  HB3 PHE   290      76.029  96.525  82.909  1.00  0.00           H  
ATOM   4518  HD1 PHE   290      76.507  98.688  84.186  1.00  0.00           H  
ATOM   4519  HD2 PHE   290      72.883  98.153  81.973  1.00  0.00           H  
ATOM   4520  HE1 PHE   290      75.435 100.607  85.432  1.00  0.00           H  
ATOM   4521  HE2 PHE   290      71.869  99.956  82.997  1.00  0.00           H  
ATOM   4522  HZ  PHE   290      73.187 101.324  84.854  1.00  0.00           H  
ATOM   4523  N   ARG   291      77.789  95.811  80.765  1.00  0.00           N  
ATOM   4524  CA  ARG   291      78.587  94.596  80.789  1.00  0.00           C  
ATOM   4525  C   ARG   291      79.093  94.328  82.195  1.00  0.00           C  
ATOM   4526  O   ARG   291      79.881  95.112  82.790  1.00  0.00           O  
ATOM   4527  CB  ARG   291      79.775  94.723  79.833  1.00  0.00           C  
ATOM   4528  CG  ARG   291      80.431  93.380  79.580  1.00  0.00           C  
ATOM   4529  CD  ARG   291      81.453  93.525  78.391  1.00  0.00           C  
ATOM   4530  NE  ARG   291      82.347  92.343  78.389  1.00  0.00           N  
ATOM   4531  CZ  ARG   291      82.730  91.841  77.234  1.00  0.00           C  
ATOM   4532  NH1 ARG   291      82.599  92.458  76.088  1.00  0.00           N1+
ATOM   4533  NH2 ARG   291      83.216  90.635  77.226  1.00  0.00           N  
ATOM   4534  H   ARG   291      78.290  96.670  80.943  1.00  0.00           H  
ATOM   4535  HA  ARG   291      77.931  93.764  80.531  1.00  0.00           H  
ATOM   4536  HB2 ARG   291      79.393  95.089  78.880  1.00  0.00           H  
ATOM   4537  HB3 ARG   291      80.517  95.385  80.279  1.00  0.00           H  
ATOM   4538  HG2 ARG   291      81.015  93.045  80.438  1.00  0.00           H  
ATOM   4539  HG3 ARG   291      79.726  92.604  79.281  1.00  0.00           H  
ATOM   4540  HD2 ARG   291      80.843  93.692  77.503  1.00  0.00           H  
ATOM   4541  HD3 ARG   291      82.015  94.427  78.630  1.00  0.00           H  
ATOM   4542  HE  ARG   291      82.423  91.719  79.179  1.00  0.00           H  
ATOM   4543 HH11 ARG   291      81.990  93.264  76.096  1.00  0.00           H  
ATOM   4544 HH12 ARG   291      82.940  91.955  75.281  1.00  0.00           H  
ATOM   4545 HH21 ARG   291      82.989  90.004  77.980  1.00  0.00           H  
ATOM   4546 HH22 ARG   291      83.575  90.348  76.326  1.00  0.00           H  
ATOM   4547  N   ILE   292      78.643  93.207  82.807  1.00  0.00           N  
ATOM   4548  CA  ILE   292      79.217  92.523  84.018  1.00  0.00           C  
ATOM   4549  C   ILE   292      80.708  92.207  83.811  1.00  0.00           C  
ATOM   4550  O   ILE   292      81.031  91.547  82.822  1.00  0.00           O  
ATOM   4551  CB  ILE   292      78.304  91.371  84.339  1.00  0.00           C  
ATOM   4552  CG1 ILE   292      76.883  91.900  84.627  1.00  0.00           C  
ATOM   4553  CG2 ILE   292      78.871  90.688  85.629  1.00  0.00           C  
ATOM   4554  CD1 ILE   292      75.903  90.878  85.014  1.00  0.00           C  
ATOM   4555  H   ILE   292      78.098  92.596  82.216  1.00  0.00           H  
ATOM   4556  HA  ILE   292      79.073  93.236  84.830  1.00  0.00           H  
ATOM   4557  HB  ILE   292      78.356  90.605  83.565  1.00  0.00           H  
ATOM   4558 HG12 ILE   292      76.870  92.731  85.333  1.00  0.00           H  
ATOM   4559 HG13 ILE   292      76.458  92.414  83.765  1.00  0.00           H  
ATOM   4560 HG21 ILE   292      78.615  91.294  86.498  1.00  0.00           H  
ATOM   4561 HG22 ILE   292      78.403  89.739  85.891  1.00  0.00           H  
ATOM   4562 HG23 ILE   292      79.953  90.552  85.604  1.00  0.00           H  
ATOM   4563 HD11 ILE   292      74.999  91.258  85.488  1.00  0.00           H  
ATOM   4564 HD12 ILE   292      75.632  90.236  84.175  1.00  0.00           H  
ATOM   4565 HD13 ILE   292      76.294  90.142  85.718  1.00  0.00           H  
ATOM   4566  N   ALA   293      81.542  92.614  84.755  1.00  0.00           N  
ATOM   4567  CA  ALA   293      82.939  92.483  84.638  1.00  0.00           C  
ATOM   4568  C   ALA   293      83.384  90.939  84.786  1.00  0.00           C  
ATOM   4569  O   ALA   293      82.861  90.108  85.543  1.00  0.00           O  
ATOM   4570  CB  ALA   293      83.493  93.352  85.747  1.00  0.00           C  
ATOM   4571  H   ALA   293      81.152  92.998  85.603  1.00  0.00           H  
ATOM   4572  HA  ALA   293      83.216  92.829  83.642  1.00  0.00           H  
ATOM   4573  HB1 ALA   293      83.180  94.393  85.670  1.00  0.00           H  
ATOM   4574  HB2 ALA   293      83.054  92.975  86.670  1.00  0.00           H  
ATOM   4575  HB3 ALA   293      84.582  93.336  85.791  1.00  0.00           H  
ATOM   4576  N   PRO   294      84.400  90.529  84.000  1.00  0.00           N  
ATOM   4577  CA  PRO   294      84.881  89.187  84.159  1.00  0.00           C  
ATOM   4578  C   PRO   294      85.927  89.233  85.271  1.00  0.00           C  
ATOM   4579  O   PRO   294      86.619  90.225  85.530  1.00  0.00           O  
ATOM   4580  CB  PRO   294      85.419  88.840  82.791  1.00  0.00           C  
ATOM   4581  CG  PRO   294      86.025  90.167  82.241  1.00  0.00           C  
ATOM   4582  CD  PRO   294      85.187  91.196  82.960  1.00  0.00           C  
ATOM   4583  HA  PRO   294      84.066  88.478  84.308  1.00  0.00           H  
ATOM   4584  HB2 PRO   294      86.218  88.108  82.680  1.00  0.00           H  
ATOM   4585  HB3 PRO   294      84.527  88.615  82.205  1.00  0.00           H  
ATOM   4586  HG2 PRO   294      87.052  90.288  82.586  1.00  0.00           H  
ATOM   4587  HG3 PRO   294      85.896  90.347  81.174  1.00  0.00           H  
ATOM   4588  HD2 PRO   294      85.915  91.857  83.430  1.00  0.00           H  
ATOM   4589  HD3 PRO   294      84.625  91.764  82.219  1.00  0.00           H  
ATOM   4590  N   TRP   295      86.120  88.039  85.928  1.00  0.00           N  
ATOM   4591  CA  TRP   295      87.206  87.773  86.871  1.00  0.00           C  
ATOM   4592  C   TRP   295      88.649  87.864  86.139  1.00  0.00           C  
ATOM   4593  O   TRP   295      89.016  87.191  85.164  1.00  0.00           O  
ATOM   4594  CB  TRP   295      86.931  86.390  87.454  1.00  0.00           C  
ATOM   4595  CG  TRP   295      87.783  85.741  88.523  1.00  0.00           C  
ATOM   4596  CD1 TRP   295      87.760  86.140  89.768  1.00  0.00           C  
ATOM   4597  CD2 TRP   295      88.971  84.887  88.407  1.00  0.00           C  
ATOM   4598  CE2 TRP   295      89.546  84.727  89.687  1.00  0.00           C  
ATOM   4599  CE3 TRP   295      89.562  84.103  87.371  1.00  0.00           C  
ATOM   4600  NE1 TRP   295      88.715  85.402  90.504  1.00  0.00           N  
ATOM   4601  CZ2 TRP   295      90.666  83.951  89.962  1.00  0.00           C  
ATOM   4602  CZ3 TRP   295      90.719  83.363  87.618  1.00  0.00           C  
ATOM   4603  CH2 TRP   295      91.257  83.246  88.917  1.00  0.00           C  
ATOM   4604  H   TRP   295      85.458  87.314  85.691  1.00  0.00           H  
ATOM   4605  HA  TRP   295      87.288  88.521  87.659  1.00  0.00           H  
ATOM   4606  HB2 TRP   295      85.964  86.491  87.948  1.00  0.00           H  
ATOM   4607  HB3 TRP   295      86.822  85.711  86.609  1.00  0.00           H  
ATOM   4608  HD1 TRP   295      86.963  86.725  90.203  1.00  0.00           H  
ATOM   4609  HE1 TRP   295      88.534  85.326  91.495  1.00  0.00           H  
ATOM   4610  HE3 TRP   295      89.033  84.203  86.434  1.00  0.00           H  
ATOM   4611  HZ2 TRP   295      90.951  83.949  91.003  1.00  0.00           H  
ATOM   4612  HZ3 TRP   295      91.136  82.746  86.836  1.00  0.00           H  
ATOM   4613  HH2 TRP   295      92.166  82.686  89.080  1.00  0.00           H  
ATOM   4614  N   ILE   296      89.573  88.551  86.820  1.00  0.00           N  
ATOM   4615  CA  ILE   296      90.978  88.765  86.442  1.00  0.00           C  
ATOM   4616  C   ILE   296      91.994  88.096  87.294  1.00  0.00           C  
ATOM   4617  O   ILE   296      92.139  88.438  88.442  1.00  0.00           O  
ATOM   4618  CB  ILE   296      91.191  90.265  86.247  1.00  0.00           C  
ATOM   4619  CG1 ILE   296      90.319  90.774  85.068  1.00  0.00           C  
ATOM   4620  CG2 ILE   296      92.641  90.559  85.943  1.00  0.00           C  
ATOM   4621  CD1 ILE   296      90.502  92.240  84.651  1.00  0.00           C  
ATOM   4622  H   ILE   296      89.249  89.071  87.623  1.00  0.00           H  
ATOM   4623  HA  ILE   296      91.113  88.323  85.455  1.00  0.00           H  
ATOM   4624  HB  ILE   296      91.052  90.751  87.213  1.00  0.00           H  
ATOM   4625 HG12 ILE   296      90.539  90.161  84.195  1.00  0.00           H  
ATOM   4626 HG13 ILE   296      89.286  90.746  85.417  1.00  0.00           H  
ATOM   4627 HG21 ILE   296      93.231  90.281  86.817  1.00  0.00           H  
ATOM   4628 HG22 ILE   296      93.000  90.102  85.020  1.00  0.00           H  
ATOM   4629 HG23 ILE   296      92.790  91.638  85.905  1.00  0.00           H  
ATOM   4630 HD11 ILE   296      91.469  92.453  84.196  1.00  0.00           H  
ATOM   4631 HD12 ILE   296      89.668  92.414  83.971  1.00  0.00           H  
ATOM   4632 HD13 ILE   296      90.377  92.771  85.594  1.00  0.00           H  
ATOM   4633  N   MET   297      92.661  87.055  86.826  1.00  0.00           N  
ATOM   4634  CA  MET   297      93.687  86.330  87.635  1.00  0.00           C  
ATOM   4635  C   MET   297      95.128  87.078  87.654  1.00  0.00           C  
ATOM   4636  O   MET   297      95.341  87.835  86.703  1.00  0.00           O  
ATOM   4637  CB  MET   297      93.920  84.922  86.944  1.00  0.00           C  
ATOM   4638  CG  MET   297      94.596  83.889  87.862  1.00  0.00           C  
ATOM   4639  SD  MET   297      94.645  82.104  87.289  1.00  0.00           S  
ATOM   4640  CE  MET   297      96.068  81.565  88.177  1.00  0.00           C  
ATOM   4641  H   MET   297      92.570  86.883  85.835  1.00  0.00           H  
ATOM   4642  HA  MET   297      93.344  86.121  88.648  1.00  0.00           H  
ATOM   4643  HB2 MET   297      92.991  84.515  86.545  1.00  0.00           H  
ATOM   4644  HB3 MET   297      94.611  85.027  86.108  1.00  0.00           H  
ATOM   4645  HG2 MET   297      95.598  84.196  88.164  1.00  0.00           H  
ATOM   4646  HG3 MET   297      94.068  83.870  88.815  1.00  0.00           H  
ATOM   4647  HE1 MET   297      95.840  81.590  89.243  1.00  0.00           H  
ATOM   4648  HE2 MET   297      96.244  80.504  87.999  1.00  0.00           H  
ATOM   4649  HE3 MET   297      97.006  82.000  87.831  1.00  0.00           H  
ATOM   4650  N   THR   298      95.954  86.936  88.691  1.00  0.00           N  
ATOM   4651  CA  THR   298      97.210  87.682  88.919  1.00  0.00           C  
ATOM   4652  C   THR   298      98.528  86.821  88.853  1.00  0.00           C  
ATOM   4653  O   THR   298      98.649  85.794  89.547  1.00  0.00           O  
ATOM   4654  CB  THR   298      97.213  88.398  90.321  1.00  0.00           C  
ATOM   4655  CG2 THR   298      96.021  89.385  90.417  1.00  0.00           C  
ATOM   4656  OG1 THR   298      96.959  87.460  91.327  1.00  0.00           O  
ATOM   4657  H   THR   298      95.627  86.301  89.404  1.00  0.00           H  
ATOM   4658  HA  THR   298      97.245  88.487  88.185  1.00  0.00           H  
ATOM   4659  HB  THR   298      98.160  88.911  90.486  1.00  0.00           H  
ATOM   4660  HG1 THR   298      97.407  86.721  90.909  1.00  0.00           H  
ATOM   4661 HG21 THR   298      96.145  90.161  89.661  1.00  0.00           H  
ATOM   4662 HG22 THR   298      95.063  88.867  90.367  1.00  0.00           H  
ATOM   4663 HG23 THR   298      96.127  89.756  91.436  1.00  0.00           H  
ATOM   4664  N   PRO   299      99.521  87.253  87.993  1.00  0.00           N  
ATOM   4665  CA  PRO   299     100.702  86.428  87.818  1.00  0.00           C  
ATOM   4666  C   PRO   299     101.658  86.776  88.965  1.00  0.00           C  
ATOM   4667  O   PRO   299     101.548  87.815  89.554  1.00  0.00           O  
ATOM   4668  CB  PRO   299     101.305  86.860  86.540  1.00  0.00           C  
ATOM   4669  CG  PRO   299     100.955  88.396  86.461  1.00  0.00           C  
ATOM   4670  CD  PRO   299      99.516  88.309  87.038  1.00  0.00           C  
ATOM   4671  HA  PRO   299     100.485  85.362  87.752  1.00  0.00           H  
ATOM   4672  HB2 PRO   299     102.376  86.665  86.488  1.00  0.00           H  
ATOM   4673  HB3 PRO   299     100.689  86.435  85.748  1.00  0.00           H  
ATOM   4674  HG2 PRO   299     101.632  88.902  87.150  1.00  0.00           H  
ATOM   4675  HG3 PRO   299     100.868  88.791  85.448  1.00  0.00           H  
ATOM   4676  HD2 PRO   299      99.356  89.208  87.632  1.00  0.00           H  
ATOM   4677  HD3 PRO   299      98.831  88.056  86.228  1.00  0.00           H  
ATOM   4678  N   ASN   300     102.735  85.928  89.094  1.00  0.00           N  
ATOM   4679  CA  ASN   300     103.884  86.078  90.009  1.00  0.00           C  
ATOM   4680  C   ASN   300     104.588  87.409  89.955  1.00  0.00           C  
ATOM   4681  O   ASN   300     105.321  87.880  90.826  1.00  0.00           O  
ATOM   4682  CB  ASN   300     104.879  85.013  89.497  1.00  0.00           C  
ATOM   4683  CG  ASN   300     104.583  83.567  89.881  1.00  0.00           C  
ATOM   4684  ND2 ASN   300     105.446  82.779  89.467  1.00  0.00           N  
ATOM   4685  OD1 ASN   300     103.655  83.147  90.497  1.00  0.00           O  
ATOM   4686  H   ASN   300     102.767  85.119  88.491  1.00  0.00           H  
ATOM   4687  HA  ASN   300     103.566  85.920  91.039  1.00  0.00           H  
ATOM   4688  HB2 ASN   300     104.808  85.015  88.410  1.00  0.00           H  
ATOM   4689  HB3 ASN   300     105.932  85.120  89.759  1.00  0.00           H  
ATOM   4690 HD21 ASN   300     105.350  81.796  89.681  1.00  0.00           H  
ATOM   4691 HD22 ASN   300     106.257  82.971  88.897  1.00  0.00           H  
ATOM   4692  N   ILE   301     104.290  88.194  88.899  1.00  0.00           N  
ATOM   4693  CA  ILE   301     104.887  89.519  88.675  1.00  0.00           C  
ATOM   4694  C   ILE   301     104.390  90.546  89.663  1.00  0.00           C  
ATOM   4695  O   ILE   301     105.095  91.244  90.374  1.00  0.00           O  
ATOM   4696  CB  ILE   301     104.737  89.948  87.217  1.00  0.00           C  
ATOM   4697  CG1 ILE   301     105.897  89.197  86.386  1.00  0.00           C  
ATOM   4698  CG2 ILE   301     104.765  91.438  86.868  1.00  0.00           C  
ATOM   4699  CD1 ILE   301     105.795  87.669  86.355  1.00  0.00           C  
ATOM   4700  H   ILE   301     103.627  87.831  88.229  1.00  0.00           H  
ATOM   4701  HA  ILE   301     105.950  89.460  88.907  1.00  0.00           H  
ATOM   4702  HB  ILE   301     103.796  89.480  86.931  1.00  0.00           H  
ATOM   4703 HG12 ILE   301     105.718  89.493  85.353  1.00  0.00           H  
ATOM   4704 HG13 ILE   301     106.921  89.479  86.632  1.00  0.00           H  
ATOM   4705 HG21 ILE   301     104.673  91.565  85.790  1.00  0.00           H  
ATOM   4706 HG22 ILE   301     103.971  91.943  87.419  1.00  0.00           H  
ATOM   4707 HG23 ILE   301     105.707  91.903  87.158  1.00  0.00           H  
ATOM   4708 HD11 ILE   301     106.189  87.335  87.315  1.00  0.00           H  
ATOM   4709 HD12 ILE   301     104.805  87.222  86.274  1.00  0.00           H  
ATOM   4710 HD13 ILE   301     106.449  87.328  85.553  1.00  0.00           H  
ATOM   4711  N   LEU   302     103.043  90.484  89.962  1.00  0.00           N  
ATOM   4712  CA  LEU   302     102.457  91.512  90.826  1.00  0.00           C  
ATOM   4713  C   LEU   302     102.895  91.214  92.331  1.00  0.00           C  
ATOM   4714  O   LEU   302     103.051  90.042  92.674  1.00  0.00           O  
ATOM   4715  CB  LEU   302     100.916  91.536  90.665  1.00  0.00           C  
ATOM   4716  CG  LEU   302     100.441  91.787  89.222  1.00  0.00           C  
ATOM   4717  CD1 LEU   302      98.909  92.009  89.126  1.00  0.00           C  
ATOM   4718  CD2 LEU   302     101.121  92.978  88.561  1.00  0.00           C  
ATOM   4719  H   LEU   302     102.461  89.751  89.581  1.00  0.00           H  
ATOM   4720  HA  LEU   302     102.837  92.502  90.575  1.00  0.00           H  
ATOM   4721  HB2 LEU   302     100.466  90.647  91.107  1.00  0.00           H  
ATOM   4722  HB3 LEU   302     100.582  92.291  91.376  1.00  0.00           H  
ATOM   4723  HG  LEU   302     100.617  90.926  88.577  1.00  0.00           H  
ATOM   4724 HD11 LEU   302      98.568  91.131  89.676  1.00  0.00           H  
ATOM   4725 HD12 LEU   302      98.725  93.015  89.503  1.00  0.00           H  
ATOM   4726 HD13 LEU   302      98.613  92.007  88.078  1.00  0.00           H  
ATOM   4727 HD21 LEU   302     100.816  93.938  88.978  1.00  0.00           H  
ATOM   4728 HD22 LEU   302     102.197  92.817  88.624  1.00  0.00           H  
ATOM   4729 HD23 LEU   302     100.926  93.080  87.493  1.00  0.00           H  
ATOM   4730  N   PRO   303     103.083  92.249  93.178  1.00  0.00           N  
ATOM   4731  CA  PRO   303     103.465  92.099  94.540  1.00  0.00           C  
ATOM   4732  C   PRO   303     102.349  91.397  95.328  1.00  0.00           C  
ATOM   4733  O   PRO   303     101.229  91.507  94.915  1.00  0.00           O  
ATOM   4734  CB  PRO   303     103.593  93.530  95.150  1.00  0.00           C  
ATOM   4735  CG  PRO   303     104.225  94.230  93.917  1.00  0.00           C  
ATOM   4736  CD  PRO   303     103.335  93.652  92.789  1.00  0.00           C  
ATOM   4737  HA  PRO   303     104.481  91.733  94.684  1.00  0.00           H  
ATOM   4738  HB2 PRO   303     102.552  93.848  95.195  1.00  0.00           H  
ATOM   4739  HB3 PRO   303     104.164  93.611  96.075  1.00  0.00           H  
ATOM   4740  HG2 PRO   303     104.148  95.317  93.935  1.00  0.00           H  
ATOM   4741  HG3 PRO   303     105.241  93.866  93.767  1.00  0.00           H  
ATOM   4742  HD2 PRO   303     102.415  94.235  92.793  1.00  0.00           H  
ATOM   4743  HD3 PRO   303     103.861  93.725  91.837  1.00  0.00           H  
ATOM   4744  N   PRO   304     102.711  90.756  96.459  1.00  0.00           N  
ATOM   4745  CA  PRO   304     101.647  90.047  97.208  1.00  0.00           C  
ATOM   4746  C   PRO   304     100.830  91.034  98.050  1.00  0.00           C  
ATOM   4747  O   PRO   304     101.101  92.230  98.243  1.00  0.00           O  
ATOM   4748  CB  PRO   304     102.519  89.050  97.947  1.00  0.00           C  
ATOM   4749  CG  PRO   304     103.696  89.814  98.399  1.00  0.00           C  
ATOM   4750  CD  PRO   304     103.957  90.662  97.121  1.00  0.00           C  
ATOM   4751  HA  PRO   304     100.994  89.497  96.530  1.00  0.00           H  
ATOM   4752  HB2 PRO   304     101.973  88.548  98.745  1.00  0.00           H  
ATOM   4753  HB3 PRO   304     102.747  88.331  97.160  1.00  0.00           H  
ATOM   4754  HG2 PRO   304     103.508  90.492  99.231  1.00  0.00           H  
ATOM   4755  HG3 PRO   304     104.574  89.186  98.552  1.00  0.00           H  
ATOM   4756  HD2 PRO   304     104.215  91.675  97.432  1.00  0.00           H  
ATOM   4757  HD3 PRO   304     104.725  90.231  96.479  1.00  0.00           H  
ATOM   4758  N   VAL   305      99.780  90.455  98.612  1.00  0.00           N  
ATOM   4759  CA  VAL   305      99.014  90.841  99.763  1.00  0.00           C  
ATOM   4760  C   VAL   305      99.111  89.799 100.884  1.00  0.00           C  
ATOM   4761  O   VAL   305      99.084  90.209 102.038  1.00  0.00           O  
ATOM   4762  CB  VAL   305      97.592  91.058  99.244  1.00  0.00           C  
ATOM   4763  CG1 VAL   305      96.591  91.163 100.394  1.00  0.00           C  
ATOM   4764  CG2 VAL   305      97.444  92.202  98.273  1.00  0.00           C  
ATOM   4765  H   VAL   305      99.637  89.510  98.286  1.00  0.00           H  
ATOM   4766  HA  VAL   305      99.284  91.796 100.214  1.00  0.00           H  
ATOM   4767  HB  VAL   305      97.309  90.167  98.684  1.00  0.00           H  
ATOM   4768 HG11 VAL   305      96.547  90.215 100.929  1.00  0.00           H  
ATOM   4769 HG12 VAL   305      96.902  91.904 101.130  1.00  0.00           H  
ATOM   4770 HG13 VAL   305      95.606  91.358  99.968  1.00  0.00           H  
ATOM   4771 HG21 VAL   305      97.744  93.149  98.723  1.00  0.00           H  
ATOM   4772 HG22 VAL   305      98.159  92.110  97.455  1.00  0.00           H  
ATOM   4773 HG23 VAL   305      96.406  92.313  97.959  1.00  0.00           H  
ATOM   4774  N   SER   306      99.173  88.479 100.630  1.00  0.00           N  
ATOM   4775  CA  SER   306      99.183  87.413 101.661  1.00  0.00           C  
ATOM   4776  C   SER   306      99.545  86.052 101.041  1.00  0.00           C  
ATOM   4777  O   SER   306      99.492  85.924  99.811  1.00  0.00           O  
ATOM   4778  CB  SER   306      97.852  87.413 102.445  1.00  0.00           C  
ATOM   4779  OG  SER   306      97.761  86.253 103.241  1.00  0.00           O  
ATOM   4780  H   SER   306      99.224  88.149  99.677  1.00  0.00           H  
ATOM   4781  HA  SER   306      99.997  87.675 102.336  1.00  0.00           H  
ATOM   4782  HB2 SER   306      97.951  88.316 103.048  1.00  0.00           H  
ATOM   4783  HB3 SER   306      97.102  87.471 101.656  1.00  0.00           H  
ATOM   4784  HG  SER   306      96.811  86.134 103.311  1.00  0.00           H  
ATOM   4785  N   VAL   307     100.044  85.101 101.818  1.00  0.00           N  
ATOM   4786  CA  VAL   307     100.457  83.782 101.332  1.00  0.00           C  
ATOM   4787  C   VAL   307      99.898  82.788 102.428  1.00  0.00           C  
ATOM   4788  O   VAL   307     100.291  82.695 103.585  1.00  0.00           O  
ATOM   4789  CB  VAL   307     101.966  83.566 101.297  1.00  0.00           C  
ATOM   4790  CG1 VAL   307     102.265  82.102 100.817  1.00  0.00           C  
ATOM   4791  CG2 VAL   307     102.661  84.635 100.521  1.00  0.00           C  
ATOM   4792  H   VAL   307     100.187  85.337 102.790  1.00  0.00           H  
ATOM   4793  HA  VAL   307      99.966  83.547 100.387  1.00  0.00           H  
ATOM   4794  HB  VAL   307     102.276  83.497 102.339  1.00  0.00           H  
ATOM   4795 HG11 VAL   307     101.810  81.360 101.473  1.00  0.00           H  
ATOM   4796 HG12 VAL   307     101.895  82.014  99.795  1.00  0.00           H  
ATOM   4797 HG13 VAL   307     103.330  81.884 100.896  1.00  0.00           H  
ATOM   4798 HG21 VAL   307     101.904  85.178  99.955  1.00  0.00           H  
ATOM   4799 HG22 VAL   307     103.214  85.316 101.167  1.00  0.00           H  
ATOM   4800 HG23 VAL   307     103.382  84.213  99.821  1.00  0.00           H  
ATOM   4801  N   PHE   308      98.972  81.972 101.969  1.00  0.00           N  
ATOM   4802  CA  PHE   308      98.498  80.844 102.787  1.00  0.00           C  
ATOM   4803  C   PHE   308      99.522  79.611 102.602  1.00  0.00           C  
ATOM   4804  O   PHE   308     100.092  79.454 101.514  1.00  0.00           O  
ATOM   4805  CB  PHE   308      97.122  80.465 102.464  1.00  0.00           C  
ATOM   4806  CG  PHE   308      96.035  81.497 102.832  1.00  0.00           C  
ATOM   4807  CD1 PHE   308      95.788  81.687 104.216  1.00  0.00           C  
ATOM   4808  CD2 PHE   308      95.302  82.138 101.887  1.00  0.00           C  
ATOM   4809  CE1 PHE   308      94.757  82.598 104.578  1.00  0.00           C  
ATOM   4810  CE2 PHE   308      94.288  83.023 102.284  1.00  0.00           C  
ATOM   4811  CZ  PHE   308      93.988  83.202 103.572  1.00  0.00           C  
ATOM   4812  H   PHE   308      98.935  81.909 100.962  1.00  0.00           H  
ATOM   4813  HA  PHE   308      98.655  81.040 103.847  1.00  0.00           H  
ATOM   4814  HB2 PHE   308      97.078  80.235 101.400  1.00  0.00           H  
ATOM   4815  HB3 PHE   308      96.981  79.580 103.084  1.00  0.00           H  
ATOM   4816  HD1 PHE   308      96.436  81.189 104.922  1.00  0.00           H  
ATOM   4817  HD2 PHE   308      95.472  81.986 100.832  1.00  0.00           H  
ATOM   4818  HE1 PHE   308      94.579  82.719 105.636  1.00  0.00           H  
ATOM   4819  HE2 PHE   308      93.555  83.428 101.602  1.00  0.00           H  
ATOM   4820  HZ  PHE   308      93.110  83.767 103.850  1.00  0.00           H  
ATOM   4821  N   VAL   309      99.695  78.822 103.709  1.00  0.00           N  
ATOM   4822  CA  VAL   309     100.785  77.896 103.781  1.00  0.00           C  
ATOM   4823  C   VAL   309     100.167  76.595 104.447  1.00  0.00           C  
ATOM   4824  O   VAL   309      99.444  76.584 105.406  1.00  0.00           O  
ATOM   4825  CB  VAL   309     101.962  78.440 104.595  1.00  0.00           C  
ATOM   4826  CG1 VAL   309     103.058  77.312 104.711  1.00  0.00           C  
ATOM   4827  CG2 VAL   309     102.532  79.620 103.900  1.00  0.00           C  
ATOM   4828  H   VAL   309      99.228  79.109 104.557  1.00  0.00           H  
ATOM   4829  HA  VAL   309     101.203  77.589 102.822  1.00  0.00           H  
ATOM   4830  HB  VAL   309     101.628  78.761 105.581  1.00  0.00           H  
ATOM   4831 HG11 VAL   309     103.996  77.481 105.240  1.00  0.00           H  
ATOM   4832 HG12 VAL   309     102.631  76.484 105.277  1.00  0.00           H  
ATOM   4833 HG13 VAL   309     103.385  76.987 103.723  1.00  0.00           H  
ATOM   4834 HG21 VAL   309     102.754  79.373 102.862  1.00  0.00           H  
ATOM   4835 HG22 VAL   309     101.884  80.470 104.115  1.00  0.00           H  
ATOM   4836 HG23 VAL   309     103.371  80.050 104.447  1.00  0.00           H  
ATOM   4837  N   CYS   310     100.540  75.449 103.861  1.00  0.00           N  
ATOM   4838  CA  CYS   310     100.120  74.155 104.400  1.00  0.00           C  
ATOM   4839  C   CYS   310     100.741  73.839 105.729  1.00  0.00           C  
ATOM   4840  O   CYS   310     101.857  74.237 106.094  1.00  0.00           O  
ATOM   4841  CB  CYS   310     100.497  72.996 103.318  1.00  0.00           C  
ATOM   4842  SG  CYS   310     102.286  72.835 103.223  1.00  0.00           S  
ATOM   4843  H   CYS   310     101.247  75.516 103.143  1.00  0.00           H  
ATOM   4844  HA  CYS   310      99.032  74.184 104.455  1.00  0.00           H  
ATOM   4845  HB2 CYS   310     100.072  72.028 103.583  1.00  0.00           H  
ATOM   4846  HB3 CYS   310     100.032  73.290 102.378  1.00  0.00           H  
ATOM   4847  HG  CYS   310     102.446  74.031 102.649  1.00  0.00           H  
ATOM   4848  N   CYS   311     100.007  73.122 106.550  1.00  0.00           N  
ATOM   4849  CA  CYS   311     100.346  72.808 107.857  1.00  0.00           C  
ATOM   4850  C   CYS   311     101.279  71.522 107.879  1.00  0.00           C  
ATOM   4851  O   CYS   311     100.863  70.514 107.381  1.00  0.00           O  
ATOM   4852  CB  CYS   311      98.953  72.567 108.474  1.00  0.00           C  
ATOM   4853  SG  CYS   311      99.099  72.589 110.299  1.00  0.00           S  
ATOM   4854  H   CYS   311      99.133  72.722 106.240  1.00  0.00           H  
ATOM   4855  HA  CYS   311     100.840  73.664 108.317  1.00  0.00           H  
ATOM   4856  HB2 CYS   311      98.308  73.357 108.091  1.00  0.00           H  
ATOM   4857  HB3 CYS   311      98.674  71.538 108.247  1.00  0.00           H  
ATOM   4858  HG  CYS   311      99.002  73.921 110.276  1.00  0.00           H  
ATOM   4859  N   MET   312     102.487  71.518 108.459  1.00  0.00           N  
ATOM   4860  CA  MET   312     103.410  72.458 108.995  1.00  0.00           C  
ATOM   4861  C   MET   312     104.794  71.828 109.110  1.00  0.00           C  
ATOM   4862  O   MET   312     104.903  70.626 109.134  1.00  0.00           O  
ATOM   4863  CB  MET   312     102.859  72.818 110.365  1.00  0.00           C  
ATOM   4864  CG  MET   312     103.629  73.876 111.157  1.00  0.00           C  
ATOM   4865  SD  MET   312     102.916  74.522 112.778  1.00  0.00           S  
ATOM   4866  CE  MET   312     102.916  72.943 113.641  1.00  0.00           C  
ATOM   4867  H   MET   312     102.924  70.609 108.394  1.00  0.00           H  
ATOM   4868  HA  MET   312     103.529  73.225 108.230  1.00  0.00           H  
ATOM   4869  HB2 MET   312     101.866  73.201 110.131  1.00  0.00           H  
ATOM   4870  HB3 MET   312     102.628  71.913 110.927  1.00  0.00           H  
ATOM   4871  HG2 MET   312     104.589  73.406 111.373  1.00  0.00           H  
ATOM   4872  HG3 MET   312     103.830  74.805 110.622  1.00  0.00           H  
ATOM   4873  HE1 MET   312     102.427  73.164 114.590  1.00  0.00           H  
ATOM   4874  HE2 MET   312     102.343  72.182 113.112  1.00  0.00           H  
ATOM   4875  HE3 MET   312     103.969  72.694 113.767  1.00  0.00           H  
ATOM   4876  N   LYS   313     105.845  72.726 109.092  1.00  0.00           N  
ATOM   4877  CA  LYS   313     107.204  72.317 109.243  1.00  0.00           C  
ATOM   4878  C   LYS   313     107.530  71.722 110.624  1.00  0.00           C  
ATOM   4879  O   LYS   313     106.877  72.112 111.622  1.00  0.00           O  
ATOM   4880  CB  LYS   313     108.162  73.421 108.885  1.00  0.00           C  
ATOM   4881  CG  LYS   313     108.080  73.925 107.423  1.00  0.00           C  
ATOM   4882  CD  LYS   313     108.445  72.883 106.372  1.00  0.00           C  
ATOM   4883  CE  LYS   313     109.799  72.175 106.462  1.00  0.00           C  
ATOM   4884  NZ  LYS   313     109.978  70.824 105.832  1.00  0.00           N1+
ATOM   4885  H   LYS   313     105.538  73.686 109.149  1.00  0.00           H  
ATOM   4886  HA  LYS   313     107.386  71.481 108.567  1.00  0.00           H  
ATOM   4887  HB2 LYS   313     107.878  74.320 109.432  1.00  0.00           H  
ATOM   4888  HB3 LYS   313     109.217  73.282 109.121  1.00  0.00           H  
ATOM   4889  HG2 LYS   313     107.080  74.287 107.182  1.00  0.00           H  
ATOM   4890  HG3 LYS   313     108.582  74.889 107.342  1.00  0.00           H  
ATOM   4891  HD2 LYS   313     107.699  72.089 106.406  1.00  0.00           H  
ATOM   4892  HD3 LYS   313     108.357  73.390 105.412  1.00  0.00           H  
ATOM   4893  HE2 LYS   313     110.568  72.829 106.051  1.00  0.00           H  
ATOM   4894  HE3 LYS   313     110.168  72.156 107.488  1.00  0.00           H  
ATOM   4895  HZ1 LYS   313     110.784  70.373 106.239  1.00  0.00           H  
ATOM   4896  HZ2 LYS   313     109.196  70.289 106.181  1.00  0.00           H  
ATOM   4897  HZ3 LYS   313     110.025  70.858 104.824  1.00  0.00           H  
ATOM   4898  N   ASP   314     108.467  70.840 110.766  1.00  0.00           N  
ATOM   4899  CA  ASP   314     109.419  70.325 109.742  1.00  0.00           C  
ATOM   4900  C   ASP   314     108.941  69.060 108.949  1.00  0.00           C  
ATOM   4901  O   ASP   314     108.570  69.276 107.769  1.00  0.00           O  
ATOM   4902  CB  ASP   314     110.850  70.098 110.338  1.00  0.00           C  
ATOM   4903  CG  ASP   314     111.988  69.734 109.362  1.00  0.00           C  
ATOM   4904  OD1 ASP   314     113.122  69.514 109.887  1.00  0.00           O  
ATOM   4905  OD2 ASP   314     111.795  69.774 108.137  1.00  0.00           O1-
ATOM   4906  OXT ASP   314     108.908  67.942 109.444  1.00  0.00           O1-
ATOM   4907  H   ASP   314     108.798  70.655 111.702  1.00  0.00           H  
ATOM   4908  HA  ASP   314     109.538  71.138 109.025  1.00  0.00           H  
ATOM   4909  HB2 ASP   314     111.157  70.960 110.931  1.00  0.00           H  
ATOM   4910  HB3 ASP   314     110.793  69.259 111.031  1.00  0.00           H  
ATOM   4911  N   THR   315     110.344  87.908 105.023  1.00  0.00           N  
ATOM   4912  CA  THR   315     109.741  88.606 103.863  1.00  0.00           C  
ATOM   4913  C   THR   315     108.767  89.655 104.308  1.00  0.00           C  
ATOM   4914  O   THR   315     108.004  89.456 105.226  1.00  0.00           O  
ATOM   4915  CB  THR   315     108.966  87.657 102.910  1.00  0.00           C  
ATOM   4916  CG2 THR   315     107.868  86.964 103.610  1.00  0.00           C  
ATOM   4917  OG1 THR   315     108.393  88.308 101.847  1.00  0.00           O  
ATOM   4918  HA  THR   315     110.612  88.975 103.320  1.00  0.00           H  
ATOM   4919  HB  THR   315     109.621  86.895 102.486  1.00  0.00           H  
ATOM   4920  HG1 THR   315     108.995  88.167 101.112  1.00  0.00           H  
ATOM   4921 HG21 THR   315     107.468  86.170 102.980  1.00  0.00           H  
ATOM   4922 HG22 THR   315     108.328  86.394 104.417  1.00  0.00           H  
ATOM   4923 HG23 THR   315     107.055  87.596 103.968  1.00  0.00           H  
ATOM   4924  H1  THR   315     110.711  88.584 105.678  1.00  0.00           H  
ATOM   4925  H2  THR   315     111.070  87.280 104.710  1.00  0.00           H  
ATOM   4926  H3  THR   315     109.569  87.377 105.394  1.00  0.00           H  
ATOM   4927  N   ASN   316     108.633  90.804 103.584  1.00  0.00           N  
ATOM   4928  CA  ASN   316     107.594  91.818 103.805  1.00  0.00           C  
ATOM   4929  C   ASN   316     106.119  91.239 103.921  1.00  0.00           C  
ATOM   4930  O   ASN   316     105.354  91.778 104.708  1.00  0.00           O  
ATOM   4931  CB  ASN   316     107.698  92.870 102.742  1.00  0.00           C  
ATOM   4932  CG  ASN   316     106.851  94.062 103.034  1.00  0.00           C  
ATOM   4933  ND2 ASN   316     105.609  94.094 102.498  1.00  0.00           N  
ATOM   4934  OD1 ASN   316     107.252  95.037 103.662  1.00  0.00           O  
ATOM   4935  H   ASN   316     109.256  90.874 102.792  1.00  0.00           H  
ATOM   4936  HA  ASN   316     107.822  92.216 104.794  1.00  0.00           H  
ATOM   4937  HB2 ASN   316     108.725  93.220 102.639  1.00  0.00           H  
ATOM   4938  HB3 ASN   316     107.510  92.477 101.743  1.00  0.00           H
[truncated: 1,315,149 more chars]
